# Supplementary material for: A whole genome Bayesian scan for adaptive genetic divergence in West African cattle
Source: BMC Genomics. 2009 Nov 21;10:550. doi: 10.1186/1471-2164-10-550 (PMC2784811; doi:10.1186/1471-2164-10-550)
Supplement: Additional file 2 — Supplementary Tables. This additional file is an excel file containing 7 sheets each corresponding to the following supplementary tables: Table S1: Differentiation between populations. Estimates of FST between pairs of population computed with SMARTPCA (GENEPOP) software are below (above) the diagonal. Diagonal elements are estimates of population FIS. Standard deviations of the estimates are given in parenthesis. Table S2: Power to detect loci under selection as a function of the simulated locus effect. Table S3: BF and FST estimates for each SNP considered in the study. Table S4: Correlation of BF and FST between pair of SNPs for different inter-marker distance bins. Table S5: Description of the 7,177 genes represented by analyzed SNPs. Table S6: Description of significant gene networks. Table S7: Functional annotation of N and N3 networks. Table S8: Genome Coverage of the SNPs. [file 1471-2164-10-550-S2.XLS]

## Sheet: TableS1
	LAG	ND2	ND1	BAO	SOM	BOR	KUR	ZCH	ZFU
LAG	0.0414 (0.0027)	0.1788	0.1299	0.1213	0.09607	0.1645	0.1894	0.2689	0.2767
ND2	0.173 (0.0014)	-0.108 (0.0035)	0.0832	0.112	0.09277	0.1085	0.1291	0.194	0.2005
ND1	0.122 (0.0011)	0.081 (0.0009)	-0.0111 (0.0041)	0.06257	0.04347	0.07848	0.1009	0.177	0.1815
BAO	0.120 (0.0010)	0.111 (0.0010)	0.061 (0.0007)	-0.0121 (0.0029)	0.03686	0.1118	0.1408	0.2225	0.2275
SOM	0.096 (0.0008)	0.094 (0.0009)	0.044 (0.0006)	0.038 (0.0004)	0.0421 (0.0024)	0.08575	0.1152	0.1966	0.2003
BOR	0.165 (0.0011)	0.114 (0.0009)	0.082 (0.0007)	0.115 (0.0009)	0.086 (0.0007)	0.00564 (0.0022)	0.0284	0.04753	0.05083
KUR	0.190 (0.0012)	0.135 (0.0010)	0.105 (0.0009)	0.144 (0.0010)	0.116 (0.0008)	0.029 (0.0003)	0.0118 (0.0022)	0.04016	0.05143
ZCH	0.273 (0.0015)	0.201 (0.0013)	0.181 (0.0012)	0.227 (0.0013)	0.198 (0.0012)	0.047 (0.0004)	0.040 (0.0004)	0.0198 (0.0020)	0.01263
ZFU	0.276 (0.0015)	0.205 (0.0014)	0.183 (0.0013)	0.230 (0.0014)	0.200 (0.0013)	0.051 (0.0005)	0.052 (0.0005)	0.013 (0.0002)	0.00513 (0.0024)

## Sheet: TableS2
	Simulated P=18.5%						Simulated P=10%
Loci under balancing selection
BF threshold (in dB units)	α<-4	-4<=α<-3	-3<=α<-2	-2<=α<-1	-1<=α<0		α<-4	-4<=α<-3	-3<=α<-2	-2<=α<-1	-1<=α<0
0	975/979 (99.59 %)	649/651 (99.69 %)	794/850 (93.41 %)	779/1063 (73.28 %)	463/1107 (41.82 %)		517/531 (97.36 %)	333/353 (94.33 %)	377/457 (82.49 %)	317/540 (58.7 %)	159/619 (25.69 %)
5	938/979 (95.81 %)	581/651 (89.25 %)	658/850 (77.41 %)	483/1063 (45.44 %)	188/1107 (16.98 %)		491/531 (92.47 %)	293/353 (83 %)	310/457 (67.83 %)	195/540 (36.11 %)	75/619 (12.12 %)
10	856/979 (87.44 %)	474/651 (72.81 %)	478/850 (56.24 %)	282/1063 (26.53 %)	84/1107 (7.59 %)		420/531 (79.1 %)	226/353 (64.02 %)	205/457 (44.86 %)	111/540 (20.56 %)	32/619 (5.17 %)
15	687/979 (70.17 %)	327/651 (50.23 %)	298/850 (35.06 %)	156/1063 (14.68 %)	35/1107 (3.16 %)		313/531 (58.95 %)	137/353 (38.81 %)	109/457 (23.85 %)	54/540 (10 %)	16/619 (2.58 %)
20	381/979 (38.92 %)	158/651 (24.27 %)	143/850 (16.82 %)	67/1063 (6.3 %)	12/1107 (1.08 %)		150/531 (28.25 %)	75/353 (21.25 %)	45/457 (9.85 %)	18/540 (3.33 %)	8/619 (1.29 %)
25	195/979 (19.92 %)	75/651 (11.52 %)	70/850 (8.24 %)	25/1063 (2.35 %)	7/1107 (0.63 %)		79/531 (14.88 %)	41/353 (11.61 %)	19/457 (4.16 %)	8/540 (1.48 %)	3/619 (0.48 %)
30	115/979 (11.75 %)	37/651 (5.68 %)	40/850 (4.71 %)	15/1063 (1.41 %)	5/1107 (0.45 %)		45/531 (8.47 %)	23/353 (6.52 %)	13/457 (2.84 %)	4/540 (0.74 %)	1/619 (0.16 %)
35	95/979 (9.7 %)	30/651 (4.61 %)	26/850 (3.06 %)	7/1063 (0.66 %)	4/1107 (0.36 %)		39/531 (7.34 %)	17/353 (4.82 %)	8/457 (1.75 %)	3/540 (0.56 %)	1/619 (0.16 %)
40	86/979 (8.78 %)	27/651 (4.15 %)	21/850 (2.47 %)	7/1063 (0.66 %)	3/1107 (0.27 %)		36/531 (6.78 %)	14/353 (3.97 %)	8/457 (1.75 %)	1/540 (0.19 %)	1/619 (0.16 %)
45	80/979 (8.17 %)	24/651 (3.69 %)	18/850 (2.12 %)	7/1063 (0.66 %)	3/1107 (0.27 %)		35/531 (6.59 %)	13/353 (3.68 %)	8/457 (1.75 %)	1/540 (0.19 %)	1/619 (0.16 %)
50	79/979 (8.07 %)	24/651 (3.69 %)	17/850 (2 %)	7/1063 (0.66 %)	3/1107 (0.27 %)		35/531 (6.59 %)	12/353 (3.4 %)	8/457 (1.75 %)	1/540 (0.19 %)	1/619 (0.16 %)
Loci under positive selection
BF threshold (in dB units)	0<=α<1	1<=α<2	2<=α<3	3<=α<4	α>4		0<=α<1	1<=α<2	2<=α<3	3<=α<4	α>4
0	638/1741 (36.65 %)	927/1349 (68.72 %)	900/948 (94.94 %)	440/445 (98.88 %)	166/167 (99.4 %)		202/904 (22.35 %)	460/790 (58.23 %)	423/474 (89.24 %)	247/257 (96.11 %)	71/75 (94.67 %)
5	266/1741 (15.28 %)	655/1349 (48.55 %)	812/948 (85.65 %)	427/445 (95.96 %)	160/167 (95.81 %)		87/904 (9.62 %)	341/790 (43.16 %)	392/474 (82.7 %)	239/257 (93 %)	70/75 (93.33 %)
10	138/1741 (7.93 %)	492/1349 (36.47 %)	743/948 (78.38 %)	418/445 (93.93 %)	159/167 (95.21 %)		39/904 (4.31 %)	251/790 (31.77 %)	360/474 (75.95 %)	231/257 (89.88 %)	70/75 (93.33 %)
15	69/1741 (3.96 %)	360/1349 (26.69 %)	665/948 (70.15 %)	402/445 (90.34 %)	155/167 (92.81 %)		14/904 (1.55 %)	176/790 (22.28 %)	321/474 (67.72 %)	228/257 (88.72 %)	68/75 (90.67 %)
20	38/1741 (2.18 %)	279/1349 (20.68 %)	597/948 (62.97 %)	384/445 (86.29 %)	154/167 (92.22 %)		6/904 (0.66 %)	130/790 (16.46 %)	284/474 (59.92 %)	220/257 (85.6 %)	67/75 (89.33 %)
25	22/1741 (1.26 %)	217/1349 (16.09 %)	538/948 (56.75 %)	361/445 (81.12 %)	152/167 (91.02 %)		5/904 (0.55 %)	98/790 (12.41 %)	253/474 (53.38 %)	211/257 (82.1 %)	67/75 (89.33 %)
30	12/1741 (0.69 %)	165/1349 (12.23 %)	473/948 (49.89 %)	342/445 (76.85 %)	152/167 (91.02 %)		4/904 (0.44 %)	74/790 (9.37 %)	220/474 (46.41 %)	204/257 (79.38 %)	66/75 (88 %)
35	6/1741 (0.34 %)	127/1349 (9.41 %)	415/948 (43.78 %)	324/445 (72.81 %)	150/167 (89.82 %)		3/904 (0.33 %)	55/790 (6.96 %)	184/474 (38.82 %)	191/257 (74.32 %)	64/75 (85.33 %)
40	5/1741 (0.29 %)	114/1349 (8.45 %)	379/948 (39.98 %)	316/445 (71.01 %)	147/167 (88.02 %)		3/904 (0.33 %)	49/790 (6.2 %)	165/474 (34.81 %)	184/257 (71.6 %)	63/75 (84 %)
45	5/1741 (0.29 %)	107/1349 (7.93 %)	366/948 (38.61 %)	312/445 (70.11 %)	147/167 (88.02 %)		2/904 (0.22 %)	47/790 (5.95 %)	160/474 (33.76 %)	182/257 (70.82 %)	63/75 (84 %)
50	5/1741 (0.29 %)	101/1349 (7.49 %)	361/948 (38.08 %)	311/445 (69.89 %)	147/167 (88.02 %)		2/904 (0.22 %)	44/790 (5.57 %)	159/474 (33.54 %)	181/257 (70.43 %)	63/75 (84 %)
number of SNP detected / number of SNP simulated (proportion)

## Sheet: TableS3
DECIBAN	BTA	Position (pb)	BF	FST
F0100020	chr1	127006008	-2.53211	0.08588
F0100030	chr1	11498897	-1.91653	0.08648
F0100040	chr1	77269180	0.245323	0.085708
F0100010	chr1	7298269	-3.93201	0.092078
F0100060	chr1	62700888	11.476	0.193012
F0100080	chr1	46901459	1.1664	0.083433
F0100090	chr1	62903762	1.43455	0.082803
F0100100	chr1	88650927	3.72261	0.081215
F0100110	chr1	14038	-4.12588	0.090704
F0100120	chr1	75559938	-3.77628	0.092897
F0100130	chr1	116795837	-2.04371	0.094461
F0100140	chr1	18771895	5.63693	0.108144
F0100150	chr1	85503594	4.6804	0.08015
F0100160	chr1	114670400	8.39976	0.070519
F0100170	chr1	50169471	6.73897	0.076275
F0100190	chr1	113642	29.1206	0.376103
F0100200	chr1	85642600	3.7094	0.080709
F0100210	chr1	96744250	-2.70901	0.086898
F0100220	chr1	244699	-3.11877	0.086914
F0100240	chr1	50261396	17.273	0.004507
F0100250	chr1	369419	17.4478	0.323509
F0100260	chr1	410351	1.75179	0.101075
F0100280	chr1	487654	15.0797	0.272621
F0100290	chr1	524507	-3.58606	0.088019
F0100310	chr1	643559	-3.76608	0.089764
F0100320	chr1	681960	-1.90956	0.085811
F0100340	chr1	727682	-2.43824	0.094141
F0100350	chr1	748908	-2.70901	0.094241
F0100370	chr1	807571	0.654309	0.096374
F0100400	chr1	913630	-1.31235	0.090945
F0100420	chr1	988597	6.27482	0.078881
F0100440	chr1	1043153	-3.95316	0.09128
F0100450	chr1	1073350	10.3859	0.155525
F0100460	chr1	1097491	2.65305	0.102681
F0100480	chr1	1147167	-0.564218	0.09692
F0100490	chr1	1170768	-4.09302	0.089624
F0100510	chr1	1247321	16.0489	0.285214
F0100520	chr1	1324142	-4.35104	0.088366
F0100530	chr1	1354281	-1.33717	0.093105
F0100540	chr1	1393699	-1.97265	0.09101
F0100560	chr1	1437007	-0.816831	0.095593
F0100570	chr1	1479888	-2.07242	0.086289
F0100600	chr1	1570769	-3.91095	0.088321
F0100610	chr1	1593415	3.65629	0.081575
F0100630	chr1	1639321	3.79096	0.082638
F0100640	chr1	1662072	-1.2508	0.086283
F0100650	chr1	1705125	9.71443	0.058782
F0100660	chr1	1729495	7.72353	0.073614
F0100680	chr1	1791641	-3.05682	0.08742
F0100700	chr1	1857164	4.46466	0.079387
F0100720	chr1	1936699	4.90681	0.078918
F0100740	chr1	2019349	-2.99565	0.086308
F0100750	chr1	2098937	2.69908	0.082464
F0100760	chr1	2121462	8.76558	0.068375
F0100770	chr1	2202188	-3.02177	0.088604
F0100780	chr1	2223443	-3.17252	0.087143
F0100790	chr1	2270723	-0.862035	0.084338
F0100800	chr1	2333175	-2.90958	0.088159
F0100820	chr1	2391305	-3.49853	0.088097
F0100830	chr1	2453660	-2.24077	0.08583
F0100860	chr1	2558855	6.99834	0.074784
F0100870	chr1	2580760	6.65209	0.111638
F0100880	chr1	2608865	10.2143	0.159054
F0100890	chr1	2648754	-3.28182	0.092673
F0100900	chr1	2688380	4.72709	0.080638
F0100910	chr1	2710094	9.6762	0.133834
F0100920	chr1	2741613	6.70429	0.080348
F0100930	chr1	2775727	4.10119	0.106082
F0100940	chr1	2809423	-0.947863	0.086108
F0100950	chr1	2877872	-1.91653	0.085722
F0100960	chr1	2914488	3.82751	0.080287
F0100970	chr1	2977385	11.4304	0.019408
F0100980	chr1	3015077	28.6617	0.359512
F0101000	chr1	3083368	-0.126939	0.094527
F0101010	chr1	3083498	0.0144572	0.094772
F0101020	chr1	3129808	-3.09213	0.088146
F0101050	chr1	3211002	-2.90958	0.089289
F0101060	chr1	3239885	-3.33742	0.092491
F0101070	chr1	3268724	11.2726	0.195252
F0101080	chr1	3294592	3.54621	0.081082
F0101090	chr1	3362456	-0.226657	0.094966
F0101110	chr1	3434514	14.7925	0.240991
F0101120	chr1	3467665	-4.15898	0.091184
F0101130	chr1	3493726	-4.14792	0.091412
F0101160	chr1	3654143	11.9135	0.014293
F0101170	chr1	3707569	-3.86911	0.092302
F0101180	chr1	3775845	-1.54675	0.085363
F0101210	chr1	3871067	6.89781	0.076528
F0101220	chr1	3895811	-1.82664	0.085592
F0101230	chr1	3923164	49.542	0.470145
F0101240	chr1	4070975	4.24807	0.079812
F0101250	chr1	4128584	-3.68523	0.09311
F0101260	chr1	4149603	-3.32811	0.092454
F0101270	chr1	4182392	0.789843	0.095354
F0101280	chr1	4284069	27.8958	0.333926
F0101290	chr1	4324291	1.0436	0.098001
F0101300	chr1	4477888	10.7275	0.029191
F0101330	chr1	4639722	-2.80827	0.087058
F0101340	chr1	4667658	-2.15222	0.08544
F0101350	chr1	4696815	-3.24511	0.087252
F0101360	chr1	4744613	0.217571	0.084165
F0101370	chr1	4797612	-3.31882	0.088968
F0101380	chr1	4827062	8.1549	0.117871
F0101400	chr1	4874582	-0.867713	0.095614
F0101420	chr1	4927997	-3.34675	0.088131
F0101430	chr1	4951465	3.97452	0.102758
F0101440	chr1	5098840	-2.62781	0.086729
F0101450	chr1	5146395	3.00685	0.081853
F0101460	chr1	5191117	-2.86711	0.086432
F0101470	chr1	5222501	24.5796	0.353136
F0101480	chr1	5249214	25.2783	0.35442
F0101490	chr1	5273271	-2.43824	0.087668
F0101500	chr1	5303426	-2.05087	0.096024
F0101510	chr1	5372373	3.06791	0.10286
F0101520	chr1	5395582	-4.1149	0.088579
F0101530	chr1	5417033	-4.07123	0.088913
F0101540	chr1	5443873	17.7143	0.005364
F0101550	chr1	5485774	24.8061	0.334792
F0101580	chr1	5629482	1.02756	0.094546
F0101590	chr1	5664719	2.50985	0.099601
F0101650	chr1	5830837	0.0861724	0.08494
F0101660	chr1	5856709	1.15463	0.083106
F0101670	chr1	5888292	23.167	0.00141
F0101680	chr1	5916070	4.72243	0.078527
F0101700	chr1	6046098	-3.46013	0.088269
F0101710	chr1	6077725	0.662876	0.084003
F0101720	chr1	6219143	-3.94258	0.091238
F0101730	chr1	6301299	17.8251	0.004128
F0101740	chr1	6350259	-2.01517	0.091704
F0101750	chr1	6375948	-2.58771	0.091568
F0101780	chr1	6481567	-2.96967	0.088056
F0101790	chr1	6539424	-2.05087	0.085783
F0101800	chr1	6559946	2.95112	0.083109
F0101810	chr1	6590363	9.47294	0.06377
F0101820	chr1	6722802	-2.79992	0.094
F0101830	chr1	6747618	4.89312	0.078661
F0101840	chr1	6783110	-4.10395	0.08858
F0101860	chr1	6868187	6.08986	0.078386
F0101870	chr1	6914656	1.21714	0.083504
F0101880	chr1	6936639	-2.4305	0.08611
F0101910	chr1	7153643	0.382023	0.087531
F0101930	chr1	7237454	3.9694	0.084575
F0101950	chr1	7378097	-2.75012	0.086831
F0101960	chr1	7424454	-3.02177	0.087991
F0101970	chr1	7526893	0.515433	0.083891
F0101990	chr1	7608504	4.06088	0.080187
F0102000	chr1	7631043	-2.98698	0.086593
F0102010	chr1	7658696	10.1567	0.04319
F0102020	chr1	7686125	1.64789	0.083089
F0102050	chr1	7846962	-3.46013	0.087328
F0102060	chr1	7959111	5.54781	0.07982
F0102070	chr1	8015128	-1.46954	0.095671
F0102080	chr1	8044612	10.6392	0.172736
F0102090	chr1	8064722	6.98511	0.112122
F0102110	chr1	8134281	17.0893	0.004123
F0102140	chr1	8264036	4.93187	0.078777
F0102150	chr1	8294019	2.42749	0.0863
F0102160	chr1	8353754	4.92959	0.07936
F0102170	chr1	8432956	-2.58771	0.093906
F0102200	chr1	8885096	-2.65203	0.087458
F0102210	chr1	8949726	1.19378	0.083262
F0102220	chr1	8982861	-3.68523	0.088636
F0102230	chr1	9004207	-3.92147	0.090091
F0102250	chr1	9098900	-2.20369	0.090972
F0102260	chr1	9306679	-3.71539	0.093845
F0102270	chr1	9358490	-1.88177	0.092899
F0102280	chr1	9387585	3.61621	0.100923
F0102300	chr1	9575773	-1.79931	0.085283
F0102320	chr1	9741578	-3.21776	0.09302
F0102340	chr1	9825545	-3.10099	0.09267
F0102350	chr1	9873496	9.92659	0.052008
F0102360	chr1	9894291	5.27338	0.078553
F0102370	chr1	9915779	0.386522	0.084321
F0102390	chr1	10029277	19.109	0.298002
F0102410	chr1	10098308	-2.24077	0.086274
F0102420	chr1	10122356	-4.63626	0.091359
F0102430	chr1	10143921	11.8426	0.01865
F0102440	chr1	10245715	-4.1149	0.090649
F0102460	chr1	10387988	-3.33742	0.092492
F0102480	chr1	10447569	-4.31658	0.087739
F0102560	chr1	11324871	1.78014	0.085557
F0102610	chr1	11732572	-0.0728699	0.097714
F0102620	chr1	11838697	2.616	0.085536
F0102630	chr1	11914097	4.59808	0.105528
F0102640	chr1	11939029	21.1934	0.001511
F0102650	chr1	11959753	20.0616	0.002932
F0102670	chr1	12076959	-2.32336	0.090867
F0102690	chr1	12242066	12.7087	0.015986
F0102700	chr1	12265746	-2.33852	0.095659
F0102710	chr1	12463772	-1.45042	0.088863
F0102720	chr1	12506327	9.72659	0.13638
F0102730	chr1	12544191	-2.57176	0.08714
F0102740	chr1	12741359	-0.0630971	0.084071
F0102750	chr1	12959937	35.3814	0.433816
F0102760	chr1	12995318	-0.738654	0.08442
F0102770	chr1	13045067	7.3054	0.074114
F0102790	chr1	13137364	1.0155	0.099969
F0102800	chr1	13159988	8.68145	0.120013
F0102810	chr1	13227160	-1.60543	0.085305
F0102860	chr1	14238026	-4.31658	0.088459
F0102870	chr1	14284370	0.835695	0.099309
F0102880	chr1	14321529	-4.15898	0.088385
F0102900	chr1	14548400	17.8833	0.29343
F0102920	chr1	14765724	-2.63587	0.086283
F0102940	chr1	14816302	-4.46779	0.088604
F0102950	chr1	14841104	23.758	0.34697
F0102960	chr1	14875612	-2.92667	0.087041
F0102970	chr1	14914756	-3.82763	0.092341
F0103010	chr1	15157456	10.5141	0.036427
F0103020	chr1	15189918	4.72243	0.079046
F0103030	chr1	15241613	1.95784	0.082689
F0103040	chr1	15281557	-0.0484709	0.094495
F0103050	chr1	15440305	-2.88405	0.092203
F0103060	chr1	15464150	-2.21108	0.094039
F0103070	chr1	15489904	8.96309	0.068241
F0103080	chr1	15555019	3.5813	0.080971
F0103120	chr1	15956986	-1.8198	0.085503
F0103140	chr1	16027989	7.84836	0.072794
F0103150	chr1	16068792	-3.67522	0.090818
F0103160	chr1	16100121	-4.20347	0.08958
F0103170	chr1	16136166	10.2126	0.162349
F0103180	chr1	16178293	-3.7356	0.090501
F0103210	chr1	16316415	0.13817	0.09787
F0103220	chr1	16360595	8.76208	0.120665
F0103230	chr1	16400013	-0.924837	0.094793
F0103250	chr1	16472909	-0.816831	0.085427
F0103260	chr1	16511615	-3.7559	0.087783
F0103280	chr1	16597222	-1.46316	0.084903
F0103290	chr1	16642719	-3.06562	0.093211
F0103300	chr1	16667455	4.80819	0.079266
F0103310	chr1	16692314	3.03018	0.082818
F0103320	chr1	16740527	12.0544	0.215486
F0103330	chr1	16801750	-0.722052	0.085456
F0103350	chr1	16887709	-4.38576	0.090848
F0103360	chr1	16924533	2.63146	0.099839
F0103370	chr1	16957941	-3.88998	0.088392
F0103380	chr1	16985643	2.52557	0.081249
F0103390	chr1	17012360	0.0528228	0.08373
F0103410	chr1	17106221	7.6763	0.073383
F0103420	chr1	17145974	-2.33093	0.086393
F0103430	chr1	17178059	3.6296	0.081228
F0103440	chr1	17201725	-2.96104	0.087775
F0103450	chr1	17230763	5.98809	0.077193
F0103490	chr1	17454663	-3.72548	0.089859
F0103500	chr1	17516394	-4.38576	0.090155
F0103510	chr1	17549129	-2.89255	0.092634
F0103530	chr1	17616387	-2.27064	0.09208
F0103540	chr1	17641455	-3.5567	0.088775
F0103550	chr1	17699247	9.39823	0.064328
F0103560	chr1	17812948	11.0747	0.197506
F0103570	chr1	17921630	8.24563	0.072079
F0103590	chr1	18042777	23.4474	0.001722
F0103600	chr1	18195202	-2.96104	0.089979
F0103610	chr1	18221165	-2.58771	0.088388
F0103640	chr1	18323377	-0.694499	0.096202
F0103650	chr1	18362369	-1.11198	0.085309
F0103660	chr1	18383578	-0.405757	0.085446
F0103680	chr1	18449957	-3.64531	0.08809
F0103690	chr1	18480548	-2.69266	0.090725
F0103700	chr1	18637500	30.9377	0.410172
F0103710	chr1	18662822	-2.66824	0.087794
F0103720	chr1	18702600	2.3827	0.101789
F0103730	chr1	18726717	17.3866	0.322902
F0103740	chr1	18918773	6.99267	0.075243
F0103750	chr1	18953352	9.75614	0.057726
F0103800	chr1	19179350	3.39034	0.080866
F0103810	chr1	19238929	8.14242	0.07316
F0103820	chr1	19345603	-2.65203	0.093458
F0103830	chr1	19385765	-3.04804	0.093189
F0103840	chr1	19640293	-1.72489	0.096082
F0103850	chr1	19802294	-2.99565	0.087055
F0103860	chr1	19851471	8.48097	0.118789
F0103870	chr1	19877646	-4.18118	0.088393
F0103890	chr1	19952844	1.52375	0.0834
F0103900	chr1	19988097	0.363991	0.083704
F0103940	chr1	20294178	-1.29998	0.084839
F0103950	chr1	20373074	-3.4031	0.090976
F0103960	chr1	20399663	-2.42277	0.095168
F0103970	chr1	20421151	-1.05277	0.084483
F0103980	chr1	20513154	-0.711014	0.096875
F0103990	chr1	20560762	4.62404	0.105393
F0104000	chr1	20637773	-3.38425	0.093425
F0104010	chr1	20677297	0.166326	0.097503
F0104040	chr1	20870761	-4.09302	0.090665
F0104060	chr1	20933176	10.0729	0.044011
F0104070	chr1	21011529	1.95441	0.101967
F0104080	chr1	21044559	17.5759	0.004903
F0104090	chr1	21093245	7.55957	0.073813
F0104100	chr1	21224196	-3.99576	0.091301
F0104110	chr1	21266546	-2.08683	0.092878
F0104120	chr1	21300411	2.94228	0.08132
F0104140	chr1	21412633	-3.41256	0.087992
F0104150	chr1	21491227	-3.14557	0.093948
F0104160	chr1	21530312	-2.75012	0.086442
F0104170	chr1	21595039	-1.65155	0.095673
F0104190	chr1	21658255	-2.63587	0.086339
F0104200	chr1	21693775	-2.95243	0.093161
F0104220	chr1	21801171	-1.92351	0.085088
F0104230	chr1	21837258	-1.59888	0.091604
F0104240	chr1	21863741	-3.66523	0.087503
F0104250	chr1	21892256	-3.7559	0.091559
F0104270	chr1	21956528	-3.71539	0.088307
F0104280	chr1	21979426	-3.38425	0.08854
F0104300	chr1	22034496	-3.99576	0.090519
F0104320	chr1	22126711	1.85393	0.082309
F0104340	chr1	22184889	-2.46154	0.088171
F0104350	chr1	22223201	-1.00588	0.084901
F0104360	chr1	22253339	-3.05682	0.090867
F0104370	chr1	22292406	7.7199	0.073496
F0104380	chr1	22335556	14.2032	0.010119
F0104390	chr1	22372390	-1.05866	0.086591
F0104410	chr1	22448596	-3.53723	0.087366
F0104420	chr1	22648211	-2.85866	0.090781
F0104450	chr1	22838393	-4.22588	0.089217
F0104460	chr1	22921098	-3.92147	0.087978
F0104470	chr1	22961850	17.0689	0.004269
F0104480	chr1	22993604	0.268343	0.085126
F0104490	chr1	23052106	7.95815	0.073358
F0104500	chr1	23155512	0.0192678	0.083715
F0104510	chr1	23195770	-1.86103	0.09496
F0104520	chr1	23220898	-2.86711	0.08586
F0104530	chr1	23274821	-1.12987	0.095089
F0104540	chr1	23317323	6.43338	0.076346
F0104570	chr1	23503625	2.53185	0.081961
F0104580	chr1	23551250	25.2271	0.001238
F0104590	chr1	23644532	-4.0172	0.08868
F0104600	chr1	23694843	-3.87953	0.087774
F0104610	chr1	23728417	-4.13689	0.089891
F0104620	chr1	23763050	-2.3007	0.086339
F0104630	chr1	23815444	4.0634	0.103467
F0104640	chr1	23845699	-2.75839	0.08643
F0104660	chr1	23939833	-4.03874	0.091657
F0104670	chr1	23970355	-2.33852	0.092498
F0104680	chr1	24000231	-3.34675	0.087421
F0104710	chr1	24118522	1.67313	0.082841
F0104720	chr1	24145529	-1.63833	0.085657
F0104730	chr1	24167339	-2.64394	0.09491
F0104740	chr1	24189629	-1.25692	0.085614
F0104750	chr1	24232501	-2.92667	0.086986
F0104760	chr1	24275183	1.5642	0.083226
F0104770	chr1	24368192	0.175679	0.084679
F0104780	chr1	24411506	-1.56623	0.094476
F0104800	chr1	24483632	-0.338531	0.084226
F0104810	chr1	24516513	-2.1963	0.086977
F0104830	chr1	24574639	8.02987	0.073045
F0104840	chr1	24611233	-1.46954	0.09661
F0104850	chr1	24635353	5.18088	0.078789
F0104860	chr1	24657857	10.4543	0.035558
F0104870	chr1	24717282	-4.12588	0.08788
F0104880	chr1	24746917	-0.447552	0.08827
F0104890	chr1	24769055	-4.38576	0.089302
F0104910	chr1	24853103	0.559202	0.083946
F0104960	chr1	24996033	-1.23248	0.08487
F0104970	chr1	25018717	-0.0290305	0.084281
F0104980	chr1	25071646	-4.31658	0.088851
F0105000	chr1	25129232	13.4881	0.01296
F0105010	chr1	25151075	1.03959	0.084349
F0105020	chr1	25183429	0.37752	0.083799
F0105030	chr1	25215049	-3.54696	0.087347
F0105050	chr1	25366412	0.462452	0.083666
F0105090	chr1	25510438	-0.468574	0.084632
F0105110	chr1	25630994	11.8837	0.013927
F0105120	chr1	25652143	0.806559	0.084016
F0105130	chr1	25684793	2.80827	0.100878
F0105140	chr1	25789603	6.19476	0.077389
F0105150	chr1	25834378	11.6851	0.203882
F0105160	chr1	25865178	2.90087	0.082046
F0105170	chr1	25905407	3.74898	0.080672
F0105180	chr1	25945613	6.68884	0.108854
F0105190	chr1	26009921	-3.91095	0.088793
F0105200	chr1	26048845	-4.51531	0.090252
F0105210	chr1	26086726	-0.405757	0.08452
F0105220	chr1	26191443	-3.90045	0.089208
F0105240	chr1	26399729	9.0311	0.067858
F0105250	chr1	26492570	-2.74187	0.093193
F0105280	chr1	26604937	-3.26343	0.088583
F0105290	chr1	26674647	-1.91653	0.085876
F0105300	chr1	26710109	0.105138	0.098212
F0105310	chr1	26758615	-1.77212	0.085428
F0105320	chr1	26844053	2.51929	0.082933
F0105330	chr1	26876168	1.31348	0.082672
F0105340	chr1	26912480	0.327748	0.09132
F0105360	chr1	27099564	4.3826	0.101747
F0105380	chr1	27204282	0.53736	0.09728
F0105400	chr1	27314803	-4.24839	0.090708
F0105410	chr1	27390503	-4.37416	0.090476
F0105420	chr1	27415115	-1.20815	0.08616
F0105430	chr1	27579796	-0.689006	0.085479
F0105440	chr1	27623092	-2.55586	0.086682
F0105450	chr1	27658670	-3.47929	0.092637
F0105460	chr1	27732833	-2.42277	0.087466
F0105470	chr1	27482861	-1.20815	0.087136
F0105480	chr1	27818390	-3.68523	0.09193
F0105490	chr1	27893559	1.0835	0.098178
F0105510	chr1	28006219	-3.62548	0.087516
F0105520	chr1	28036958	-1.2203	0.085206
F0105530	chr1	28244438	-4.0172	0.088905
F0105540	chr1	28538947	-2.21849	0.08709
F0105550	chr1	28564086	20.4283	0.00323
F0105560	chr1	28593990	-4.76042	0.088813
F0105570	chr1	28769749	-4.02796	0.088225
F0105590	chr1	28823760	-1.14184	0.085015
F0105610	chr1	28926714	-3.46013	0.087865
F0105620	chr1	28949443	-3.34675	0.087682
F0105650	chr1	29122972	21.6487	0.003114
F0105660	chr1	29147078	3.72261	0.085235
F0105670	chr1	29219132	-2.73364	0.087641
F0105690	chr1	29303973	7.70719	0.112328
F0105700	chr1	29330360	1.62617	0.082655
F0105710	chr1	29353911	-4.53925	0.089575
F0105720	chr1	29378747	1.84694	0.083316
F0105730	chr1	29406290	-0.473842	0.084428
F0105740	chr1	29604866	-1.1779	0.084754
F0105750	chr1	29642352	0.856415	0.083361
F0105760	chr1	29675491	-4.25969	0.090241
F0105780	chr1	29712571	18.8165	0.313182
F0105790	chr1	29739311	12.187	0.01629
F0105800	chr1	29783740	-0.181555	0.08948
F0105810	chr1	29808261	1.18597	0.083041
F0105820	chr1	29830061	2.19373	0.082589
F0105830	chr1	29864863	-3.95316	0.092738
F0105850	chr1	29929917	0.0956634	0.083887
F0105860	chr1	29975903	-0.3798	0.084616
F0105880	chr1	30036543	-0.521496	0.084624
F0105900	chr1	30155665	-2.24077	0.086193
F0105910	chr1	30188209	24.9795	0.001333
F0105920	chr1	30242626	-3.60573	0.090305
F0105930	chr1	30358495	-2.17421	0.086933
F0105940	chr1	30429565	14.3044	0.010108
F0105960	chr1	30575135	-0.919096	0.086215
F0105970	chr1	30619466	-2.07242	0.087133
F0105990	chr1	30701094	3.13991	0.083661
F0106000	chr1	30729603	-4.42074	0.090959
F0106010	chr1	30759620	1.01148	0.083317
F0106030	chr1	30828462	7.67084	0.072979
F0106040	chr1	30843173	-2.21108	0.085579
F0106050	chr1	30878713	-4.35104	0.088026
F0106070	chr1	30970701	-4.52727	0.08953
F0106080	chr1	31017188	5.21843	0.078608
F0106090	chr1	31039668	-2.13762	0.088242
F0106100	chr1	31059822	-0.72758	0.084422
F0106110	chr1	31128140	-3.86911	0.088837
F0106140	chr1	31301533	0.942627	0.083139
F0106160	chr1	31352734	-4.17006	0.088765
F0106170	chr1	31514180	-3.70531	0.090552
F0106180	chr1	31547313	-3.70531	0.087695
F0106190	chr1	31580518	-3.96378	0.090534
F0106200	chr1	31611906	14.9111	0.273429
F0106230	chr1	32023797	-1.508	0.086184
F0106240	chr1	32110862	10.7824	0.031077
F0106250	chr1	32192771	18.2908	0.003772
F0106260	chr1	32267590	5.4579	0.106964
F0106270	chr1	32308256	3.41794	0.081392
F0106280	chr1	32334090	-0.970992	0.085454
F0106290	chr1	32364123	-0.318015	0.084522
F0106300	chr1	32423821	-2.50062	0.09028
F0106330	chr1	32582467	-2.50847	0.088646
F0106340	chr1	32619230	-3.13662	0.09006
F0106360	chr1	32712009	-2.30824	0.087203
F0106370	chr1	32755620	7.45869	0.075172
F0106380	chr1	32846884	10.5704	0.169569
F0106390	chr1	32878144	-2.76666	0.087501
F0106400	chr1	32949575	-0.307787	0.097169
F0106410	chr1	32987753	-2.21108	0.09517
F0106430	chr1	33047886	9.47467	0.129771
F0106440	chr1	33095596	-1.43137	0.086213
F0106450	chr1	33136014	-3.56647	0.091948
F0106460	chr1	33178038	-3.30028	0.088644
F0106480	chr1	33254599	1.20157	0.099604
F0106490	chr1	33296052	9.84656	0.141527
F0106510	chr1	33558636	24.2801	0.334745
F0106520	chr1	33580543	16.8944	0.29669
F0106530	chr1	33637325	7.42924	0.113799
F0106540	chr1	33679722	12.1794	0.218734
F0106550	chr1	33711422	-0.645265	0.085059
F0106560	chr1	33744104	-3.36546	0.090292
F0106570	chr1	33771636	2.20365	0.101818
F0106580	chr1	33799178	4.96365	0.106817
F0106590	chr1	33828832	-2.55586	0.092226
F0106630	chr1	33983402	1.99209	0.100583
F0106650	chr1	34054463	3.1856	0.08317
F0106660	chr1	34085800	-4.10395	0.088555
F0106720	chr1	34300519	23.3559	0.366831
F0106730	chr1	34347535	-0.390167	0.084515
F0106750	chr1	34407164	-2.98698	0.093221
F0106760	chr1	34458789	0.0575996	0.08457
F0106770	chr1	34512156	-3.4031	0.092413
F0106790	chr1	34615256	0.56356	0.084315
F0106800	chr1	34639391	-1.92351	0.085824
F0106810	chr1	34679429	4.97724	0.078795
F0106820	chr1	34747729	-3.19056	0.087818
F0106830	chr1	34780065	-0.901912	0.085643
F0106840	chr1	34825272	-2.46154	0.090743
F0106860	chr1	34927493	-3.98507	0.088691
F0106870	chr1	34948669	2.85025	0.08118
F0106880	chr1	34987550	-3.15454	0.087945
F0106890	chr1	35020483	1.88529	0.084783
F0106900	chr1	35047499	-0.196547	0.085324
F0106910	chr1	35080818	-1.2508	0.085913
F0106920	chr1	35107692	2.84726	0.081753
F0106930	chr1	35130955	-3.83796	0.090881
F0106940	chr1	35152844	0.263746	0.085222
F0106950	chr1	35197091	2.22343	0.082714
F0106960	chr1	35238665	-2.82501	0.087245
F0106970	chr1	35262097	0.785657	0.083715
F0106980	chr1	35285632	-2.43824	0.09045
F0107000	chr1	35331614	-3.51784	0.089984
F0107020	chr1	35381802	-0.30268	0.087145
F0107040	chr1	35480869	-3.94258	0.090932
F0107070	chr1	35676937	2.3376	0.083763
F0107080	chr1	35713131	-3.71539	0.092495
F0107090	chr1	35756434	7.13012	0.07598
F0107100	chr1	35881278	3.45091	0.083387
F0107110	chr1	36085241	-0.033884	0.087366
F0107120	chr1	36139751	-4.27101	0.089474
F0107130	chr1	36174882	-1.18998	0.087996
F0107150	chr1	36334980	-1.73161	0.093586
F0107160	chr1	36377350	-2.23333	0.086358
F0107170	chr1	36404482	-2.72541	0.087116
F0107180	chr1	36507776	-2.66824	0.086335
F0107200	chr1	36632292	-3.94258	0.090068
F0107210	chr1	36660960	6.36822	0.078131
F0107240	chr1	36761877	-1.20815	0.085314
F0107250	chr1	36790108	6.44913	0.075771
F0107260	chr1	36831900	0.282109	0.083824
F0107270	chr1	36897971	13.8159	0.007517
F0107280	chr1	36925179	-3.86911	0.092578
F0107310	chr1	37028006	-2.51634	0.086393
F0107330	chr1	37086738	-3.90045	0.089693
F0107340	chr1	37113945	-0.936337	0.084729
F0107350	chr1	37140939	0.701267	0.083365
F0107380	chr1	37243056	-1.37464	0.085551
F0107390	chr1	37438185	0.124038	0.083966
F0107400	chr1	37479119	-0.231692	0.084324
F0107420	chr1	37667472	-1.6981	0.095046
F0107440	chr1	37747213	1.89918	0.089116
F0107470	chr1	37861523	-3.97441	0.091267
F0107480	chr1	37890858	-2.96967	0.093459
F0107500	chr1	37962259	-0.760871	0.096464
F0107510	chr1	38022101	-1.34963	0.08524
F0107520	chr1	38083012	-2.87558	0.093025
F0107530	chr1	38119282	-1.80613	0.085592
F0107540	chr1	38245980	-3.05682	0.086667
F0107560	chr1	38298217	-1.9656	0.086378
F0107570	chr1	38327652	-2.1963	0.085963
F0107580	chr1	38372695	-2.03656	0.088636
F0107590	chr1	38444435	-2.49278	0.086269
F0107600	chr1	38486179	0.764677	0.083758
F0107610	chr1	38577651	7.87541	0.115825
F0107640	chr1	38806545	-4.51531	0.089209
F0107660	chr1	39186974	5.89776	0.107562
F0107670	chr1	39230849	6.01056	0.106649
F0107680	chr1	39307649	11.3758	0.016671
F0107690	chr1	39384792	8.44922	0.070614
F0107700	chr1	39429582	4.61461	0.080412
F0107710	chr1	39454544	-2.5957	0.088368
F0107720	chr1	39568802	3.25921	0.101574
F0107730	chr1	39692200	-3.25426	0.08702
F0107740	chr1	39716032	-1.5338	0.084952
F0107750	chr1	39820991	0.484588	0.096653
F0107760	chr1	39882376	-2.46154	0.093107
F0107770	chr1	39933731	-4.10395	0.089909
F0107780	chr1	39976416	-3.61559	0.092604
F0107790	chr1	40050487	7.11699	0.113737
F0107810	chr1	40150878	-0.79998	0.085276
F0107820	chr1	40300540	-3.92147	0.089656
F0107830	chr1	40327197	-0.942097	0.085027
F0107840	chr1	40407179	-2.16687	0.085873
F0107850	chr1	40566715	-3.4889	0.089376
F0107870	chr1	40638044	-0.959415	0.08475
F0107880	chr1	40661663	12.1149	0.218982
F0107900	chr1	40719347	1.80131	0.099445
F0107910	chr1	40758983	-4.08211	0.089583
F0107920	chr1	40878676	-3.94258	0.088457
F0107930	chr1	40904126	-2.66013	0.08583
F0107940	chr1	40931077	4.08106	0.080381
F0107950	chr1	40958014	-3.15454	0.093099
F0107960	chr1	40995638	-3.41256	0.08909
F0107970	chr1	41020598	11.1483	0.191536
F0107980	chr1	41042735	-2.36135	0.092725
F0108000	chr1	41168633	-4.19231	0.090276
F0108010	chr1	41201222	0.679971	0.083564
F0108020	chr1	41248664	-1.2938	0.095113
F0108030	chr1	41272857	3.34597	0.103467
F0108040	chr1	41306130	6.58608	0.078527
F0108050	chr1	41342674	-4.00647	0.089638
F0108060	chr1	41395717	0.368504	0.084939
F0108070	chr1	41437044	-2.10853	0.094533
F0108080	chr1	41459257	6.50604	0.107281
F0108090	chr1	41489565	-2.66013	0.094242
F0108100	chr1	41516047	-2.80827	0.090788
F0108110	chr1	41564116	4.67104	0.080973
F0108120	chr1	41600354	-1.55973	0.085497
F0108130	chr1	41630234	-1.64494	0.085499
F0108140	chr1	41675181	1.19378	0.082608
F0108150	chr1	41722740	-0.447552	0.08488
F0108160	chr1	41793197	2.23658	0.100239
F0108170	chr1	41828459	2.92161	0.084743
F0108180	chr1	41888631	-3.4697	0.088259
F0108190	chr1	42047523	0.524214	0.083582
F0108200	chr1	42082815	1.46816	0.099051
F0108210	chr1	42106877	-1.9375	0.093148
F0108220	chr1	42131682	2.36341	0.100923
F0108230	chr1	42267613	27.7751	0.409843
F0108250	chr1	42367798	2.69603	0.102275
F0108260	chr1	42389699	-3.77628	0.091037
F0108270	chr1	42488246	-3.86911	0.088717
F0108280	chr1	42584716	2.06003	0.098423
F0108290	chr1	42612042	-4.68553	0.089166
F0108300	chr1	42676544	-4.28236	0.091732
F0108310	chr1	42714936	-3.15454	0.089802
F0108330	chr1	42763139	-4.08211	0.091025
F0108350	chr1	42813944	-3.37484	0.092372
F0108370	chr1	42875764	-3.25426	0.091309
F0108380	chr1	42906017	-3.50817	0.090005
F0108390	chr1	42937352	-3.21776	0.090453
F0108400	chr1	43030542	7.31467	0.07489
F0108410	chr1	43053683	-2.12305	0.094037
F0108420	chr1	43082467	-0.3798	0.097069
F0108430	chr1	43137145	6.35039	0.076864
F0108440	chr1	43173391	-2.94383	0.091141
F0108450	chr1	43195973	-1.69142	0.085497
F0108460	chr1	43216667	-1.62515	0.08524
F0108490	chr1	43303024	-2.64394	0.094918
F0108500	chr1	43391348	-4.03874	0.09001
F0108510	chr1	43461071	-3.25426	0.087381
F0108520	chr1	43483581	-3.98507	0.087258
F0108540	chr1	43622399	-1.30616	0.086586
F0108580	chr1	43728415	-2.51634	0.093475
F0108590	chr1	43760388	2.55064	0.102153
F0108610	chr1	43817826	-2.12305	0.086627
F0108620	chr1	43866603	-3.87953	0.088128
F0108630	chr1	43894797	32.0362	0.375075
F0108660	chr1	44064307	-3.4031	0.086548
F0108670	chr1	44092636	-3.24511	0.087734
F0108690	chr1	44142530	-1.2508	0.091376
F0108700	chr1	44192991	-3.13662	0.086299
F0108710	chr1	44240246	1.54217	0.082957
F0108720	chr1	44276807	7.85197	0.116005
F0108730	chr1	44310182	-2.94383	0.086473
F0108740	chr1	44419258	-1.02341	0.084904
F0108750	chr1	44460521	-3.69526	0.087775
F0108760	chr1	44486455	-3.49853	0.08726
F0108770	chr1	44538807	-2.26316	0.086495
F0108780	chr1	44574677	2.98344	0.099371
F0108790	chr1	44599100	-1.27533	0.09662
F0108800	chr1	44640563	2.20034	0.085155
F0108810	chr1	44667570	6.91303	0.112809
F0108820	chr1	44689270	6.00648	0.077334
F0108830	chr1	44713675	-2.96104	0.089537
F0108840	chr1	44739865	3.05342	0.101487
F0108850	chr1	44776051	-2.85023	0.09232
F0108870	chr1	44840249	-1.64494	0.091083
F0108880	chr1	44861513	-1.5338	0.085373
F0108890	chr1	44894257	-1.31854	0.085116
F0108900	chr1	44931182	10.0259	0.045431
F0108930	chr1	45063751	-0.146735	0.083885
F0108950	chr1	45128701	-3.86911	0.087652
F0108960	chr1	45193603	19.8402	0.291105
F0108990	chr1	45326137	-3.56647	0.090632
F0109060	chr1	45536994	-4.47962	0.090596
F0109080	chr1	45647138	-2.18157	0.095252
F0109120	chr1	45986516	-2.75012	0.088584
F0109140	chr1	46151959	4.26285	0.083138
F0109150	chr1	46199933	-3.66523	0.091829
F0109160	chr1	46229321	-3.11877	0.092741
F0109180	chr1	46323000	3.84832	0.080154
F0109190	chr1	46346236	15.4553	0.260707
F0109210	chr1	46391244	5.77128	0.07819
F0109220	chr1	46434313	5.8461	0.077272
F0109260	chr1	46565191	-3.34675	0.090644
F0109360	chr1	46922054	-2.33852	0.08957
F0109370	chr1	46955851	14.9111	0.292426
F0109380	chr1	46985246	6.54515	0.108125
F0109400	chr1	47045230	6.47271	0.078381
F0109410	chr1	47065261	-0.292481	0.085053
F0109420	chr1	47121527	-1.15383	0.084864
F0109430	chr1	47153851	-3.32811	0.088156
F0109470	chr1	47347125	-4.0172	0.089696
F0109480	chr1	47372647	12.4463	0.233813
F0109520	chr1	47536760	-1.48232	0.092294
F0109540	chr1	47694704	-3.91095	0.089256
F0109560	chr1	47778312	-3.94258	0.088812
F0109570	chr1	47904413	-2.45376	0.086534
F0109580	chr1	47924986	1.01148	0.082913
F0109600	chr1	48053651	-2.48495	0.087191
F0109640	chr1	48191476	1.17815	0.083313
F0109650	chr1	48219435	-0.216602	0.084037
F0109660	chr1	48248142	2.26607	0.083026
F0109680	chr1	48327003	2.18711	0.081506
F0109690	chr1	48354950	22.2574	0.002761
F0109710	chr1	48440267	6.30073	0.107002
F0109720	chr1	48471746	-2.05087	0.094424
F0109740	chr1	48547740	-4.5754	0.089663
F0109750	chr1	48573363	3.57052	0.100541
F0109760	chr1	48640548	-4.00647	0.090645
F0109770	chr1	48665089	-3.26343	0.087338
F0109780	chr1	48689181	-3.64531	0.089475
F0109800	chr1	48799607	-1.90956	0.085952
F0109810	chr1	48853132	26.4223	0.394093
F0109820	chr1	48889678	27.0607	0.001183
F0109830	chr1	48933291	2.80526	0.081888
F0109840	chr1	48958005	-4.04954	0.089622
F0109850	chr1	49022709	12.0638	0.015252
F0109880	chr1	49221200	7.42003	0.110837
F0109890	chr1	49244559	-0.805591	0.08704
F0109900	chr1	49267474	-3.12769	0.089396
F0109910	chr1	49302477	1.79779	0.082338
F0109920	chr1	49403484	-1.61857	0.085661
F0109940	chr1	49517486	11.2852	0.019454
F0109960	chr1	49589647	10.3613	0.037556
F0109980	chr1	49660351	11.7591	0.231496
F0109990	chr1	49690525	8.87054	0.068628
F0110000	chr1	49730923	5.0021	0.104508
F0110010	chr1	49754204	11.8911	0.02108
F0110020	chr1	49858607	5.94096	0.077566
F0110040	chr1	49925039	1.40828	0.082124
F0110050	chr1	49971484	1.88529	0.082325
F0110060	chr1	50008816	-3.4031	0.092703
F0110070	chr1	50031806	1.99892	0.082563
F0110080	chr1	50085071	-2.52422	0.086232
F0110100	chr1	50222674	0.304976	0.083646
F0110110	chr1	50282113	1.19378	0.082526
F0110120	chr1	50319323	-0.489679	0.083972
F0110130	chr1	50351307	2.12724	0.082982
F0110140	chr1	50373059	-1.041	0.087429
F0110150	chr1	50441312	-0.970992	0.084875
F0110160	chr1	50480592	-3.63539	0.090657
F0110170	chr1	50531108	-0.612697	0.096243
F0110180	chr1	50555211	-2.89255	0.09338
F0110190	chr1	50586006	0.30041	0.097942
F0110210	chr1	50695140	-0.744199	0.086279
F0110220	chr1	50742650	16.4906	0.285666
F0110250	chr1	50853398	2.49725	0.083543
F0110270	chr1	50937218	-1.71148	0.087329
F0110280	chr1	50978710	-0.0533419	0.085413
F0110290	chr1	51006140	16.8253	0.004457
F0110300	chr1	51124342	5.77128	0.079465
F0110310	chr1	51163887	6.7582	0.076989
F0110320	chr1	51300175	3.15994	0.080662
F0110330	chr1	51342360	-2.10129	0.090646
F0110340	chr1	51389105	3.34875	0.101927
F0110360	chr1	51460268	-3.61559	0.09264
F0110380	chr1	51534244	6.712	0.11117
F0110400	chr1	51737681	-3.96378	0.089023
F0110410	chr1	51793142	-3.04804	0.091731
F0110420	chr1	51859933	-2.68451	0.087746
F0110440	chr1	51933754	-2.31579	0.093034
F0110460	chr1	52012990	-3.53723	0.09293
F0110470	chr1	52066861	0.567915	0.098574
F0110490	chr1	52135974	-3.63539	0.089236
F0110500	chr1	52172542	-1.86793	0.093866
F0110510	chr1	52217229	1.40828	0.083087
F0110520	chr1	52272441	9.03633	0.06729
F0110540	chr1	52388164	-3.95316	0.088918
F0110560	chr1	52539817	6.0126	0.105186
F0110570	chr1	52561031	-2.39196	0.086442
F0110580	chr1	52582865	-2.47713	0.09387
F0110590	chr1	52644194	16.7959	0.298536
F0110600	chr1	52687802	13.8246	0.255437
F0110630	chr1	52795446	-2.43824	0.086276
F0110640	chr1	52827029	2.13392	0.101696
F0110650	chr1	52847366	-0.661625	0.086886
F0110660	chr1	52870294	10.1619	0.148623
F0110670	chr1	52898767	7.08882	0.075372
F0110690	chr1	52952325	18.2575	0.003131
F0110700	chr1	52984946	11.1608	0.023897
F0110710	chr1	53025392	-3.93201	0.089267
F0110720	chr1	53065704	1.39698	0.096445
F0110730	chr1	53102123	-0.348818	0.084061
F0110740	chr1	53247300	1.0516	0.095843
F0110750	chr1	53313134	0.726716	0.084498
F0110760	chr1	53341464	0.142873	0.083582
F0110780	chr1	53424030	-3.88998	0.089063
F0110790	chr1	53451901	12.812	0.220414
F0110840	chr1	53598731	-2.29317	0.086082
F0110850	chr1	53671558	-3.19056	0.086839
F0110860	chr1	53723264	0.752051	0.093803
F0110880	chr1	53822907	-4.08211	0.088164
F0110890	chr1	53880017	-4.04954	0.090203
F0110900	chr1	53907613	-3.5567	0.08888
F0110910	chr1	53936173	2.03295	0.082346
F0110930	chr1	54006177	2.64381	0.102122
F0110950	chr1	54089772	-2.04371	0.091488
F0110960	chr1	54129560	-3.96378	0.089362
F0110970	chr1	54150831	-2.16687	0.094626
F0110990	chr1	54219097	-4.52727	0.091153
F0111000	chr1	54252126	-3.77628	0.088989
F0111010	chr1	54274662	12.458	0.013147
F0111030	chr1	54386908	2.21354	0.082047
F0111040	chr1	54407044	4.80589	0.078947
F0111050	chr1	54436598	3.84832	0.080189
F0111060	chr1	54461363	-2.04371	0.085318
F0111090	chr1	54591712	1.56786	0.083335
F0111100	chr1	54638743	-3.57625	0.092471
F0111110	chr1	54667969	-2.92667	0.09358
F0111120	chr1	54695761	-1.15984	0.085268
F0111130	chr1	54717464	-2.70083	0.094715
F0111140	chr1	54738190	2.49094	0.082458
F0111160	chr1	54801752	-3.45058	0.093308
F0111170	chr1	54838002	-3.37484	0.093325
F0111180	chr1	54915237	-3.4889	0.086849
F0111200	chr1	55041397	7.78332	0.073762
F0111210	chr1	55068452	15.623	0.265535
F0111230	chr1	55117569	18.8766	0.308307
F0111240	chr1	55175718	3.69881	0.082961
F0111250	chr1	55206939	-0.988407	0.093427
F0111260	chr1	55229661	-0.988407	0.096744
F0111290	chr1	55394737	-0.359126	0.084438
F0111300	chr1	55418095	12.3151	0.016182
F0111320	chr1	55513136	-3.69526	0.087849
F0111360	chr1	55673836	4.72709	0.105867
F0111400	chr1	56015336	-2.33093	0.086071
F0111410	chr1	56041804	-0.542814	0.085092
F0111420	chr1	56063826	-2.39196	0.086708
F0111430	chr1	56188979	-4.22588	0.088261
F0111450	chr1	56254239	2.13392	0.082883
F0111460	chr1	56343907	3.97707	0.104046
F0111470	chr1	56452340	-0.953636	0.097676
F0111500	chr1	56765215	-1.508	0.091692
F0111510	chr1	56809585	-3.83796	0.090103
F0111520	chr1	56871053	11.617	0.193604
F0111530	chr1	56906467	4.83813	0.081513
F0111540	chr1	56928253	-0.136828	0.085823
F0111550	chr1	56964509	3.74108	0.083155
F0111570	chr1	57097550	-2.79992	0.093976
F0111580	chr1	57143017	-3.14557	0.086492
F0111590	chr1	57180148	-1.5858	0.094466
F0111600	chr1	57260972	-1.27533	0.097429
F0111610	chr1	57330357	12.2806	0.017287
F0111630	chr1	57421048	-2.70901	0.086994
F0111640	chr1	57450474	1.75179	0.100607
F0111650	chr1	57471640	9.88483	0.139134
F0111660	chr1	57512973	10.3964	0.039223
F0111680	chr1	57616025	-1.48232	0.096351
F0111690	chr1	57774377	-3.67522	0.091184
F0111700	chr1	57798609	-2.98698	0.092846
F0111710	chr1	57702385	-3.7559	0.089723
F0111720	chr1	57913624	-0.862035	0.096143
F0111730	chr1	57951030	-4.30514	0.090699
F0111740	chr1	57982820	7.09634	0.110936
F0111750	chr1	58042638	0.0766647	0.084334
F0111770	chr1	58180914	2.73264	0.101882
F0111780	chr1	58202087	-4.69793	0.089077
F0111790	chr1	58229631	-3.3561	0.090758
F0111800	chr1	58478080	0.541735	0.098791
F0111820	chr1	58773522	0.431312	0.098442
F0111830	chr1	58815378	-3.60573	0.090063
F0111840	chr1	59075284	1.94753	0.082083
F0111850	chr1	59101517	-3.86911	0.088017
F0111860	chr1	59128232	-0.862035	0.096526
F0111890	chr1	59323901	-2.50847	0.088044
F0111900	chr1	59374583	-0.262	0.084193
F0111910	chr1	59460639	-0.942097	0.084924
F0111920	chr1	59607414	-3.92147	0.089677
F0111930	chr1	59664885	1.83294	0.100925
F0111940	chr1	59718970	-0.890487	0.097585
F0111950	chr1	59799327	3.03018	0.081406
F0111960	chr1	59799328	4.10119	0.080414
F0111970	chr1	59825125	4.52449	0.08003
F0111980	chr1	59853274	-2.49278	0.094086
F0111990	chr1	59899503	-2.79992	0.087906
F0112000	chr1	59925799	1.96471	0.099698
F0112020	chr1	59981024	-1.60543	0.085809
F0112030	chr1	60004559	1.31348	0.086068
F0112050	chr1	60073100	-2.78326	0.093756
F0112060	chr1	60099750	-1.1239	0.085253
F0112070	chr1	60152426	0.593973	0.083597
F0112100	chr1	60234221	2.51929	0.100231
F0112120	chr1	60357503	-3.96378	0.090885
F0112130	chr1	60394453	-3.58606	0.088421
F0112150	chr1	60513895	0.954838	0.083185
F0112160	chr1	60548242	0.399997	0.083239
F0112170	chr1	60572493	10.7063	0.030567
F0112180	chr1	60619267	3.03018	0.101003
F0112190	chr1	60663284	-1.81296	0.086418
F0112200	chr1	60686366	-1.25692	0.085015
F0112210	chr1	60751595	-2.38429	0.086884
F0112220	chr1	60809665	-2.45376	0.087203
F0112230	chr1	60842756	-2.68451	0.086284
F0112240	chr1	60865900	-3.96378	0.089214
F0112250	chr1	60908248	5.7211	0.077353
F0112270	chr1	60991916	1.77306	0.082908
F0112300	chr1	61182531	0.827385	0.083683
F0112310	chr1	61216644	-0.191545	0.083899
F0112320	chr1	61245263	3.7041	0.080949
F0112330	chr1	61282581	-0.216602	0.097846
F0112340	chr1	61309669	0.752051	0.084872
F0112350	chr1	61351329	-3.99576	0.091431
F0112360	chr1	61377410	-3.94258	0.091626
F0112380	chr1	61446735	-3.63539	0.087031
F0112410	chr1	61576493	-0.564218	0.086645
F0112430	chr1	61648932	-2.29317	0.086123
F0112440	chr1	61680179	-1.8198	0.091303
F0112450	chr1	61707544	-4.79831	0.088904
F0112460	chr1	61749988	-0.542814	0.084549
F0112470	chr1	61781774	-3.98507	0.088592
F0112480	chr1	61816725	-3.15454	0.088348
F0112490	chr1	61960503	2.80526	0.081001
F0112500	chr1	61980382	3.27608	0.080451
F0112520	chr1	62041329	-1.72489	0.085522
F0112530	chr1	62088777	-1.57927	0.085388
F0112560	chr1	62200612	-2.77496	0.086947
F0112570	chr1	62229404	-2.49278	0.086293
F0112590	chr1	62290491	-3.23598	0.091974
F0112600	chr1	62319107	-2.57973	0.086814
F0112610	chr1	62347548	5.17866	0.105815
F0112620	chr1	62419652	-1.84037	0.085114
F0112630	chr1	62453902	-4.14792	0.090906
F0112670	chr1	62745876	-0.343672	0.084678
F0112690	chr1	62813296	-0.867713	0.095177
F0112700	chr1	62864924	18.0253	0.289674
F0112720	chr1	62988708	-3.34675	0.087347
F0112730	chr1	63034015	1.8189	0.08234
F0112740	chr1	63057542	2.22343	0.100063
F0112750	chr1	63103376	-3.56647	0.087903
F0112760	chr1	63134249	7.39236	0.0736
F0112770	chr1	63165653	3.80142	0.082475
F0112780	chr1	63201432	2.4783	0.082531
F0112800	chr1	63260592	-0.738654	0.097273
F0112810	chr1	63290921	3.33205	0.084752
F0112820	chr1	63317735	6.35634	0.110488
F0112830	chr1	63353671	6.32459	0.110375
F0112840	chr1	63390653	4.44302	0.079685
F0112850	chr1	63419414	5.36499	0.081365
F0112860	chr1	63451323	-3.97441	0.088671
F0112870	chr1	63491319	9.41734	0.064284
F0112880	chr1	63528235	-0.612697	0.086019
F0112890	chr1	63570305	-4.3974	0.088485
F0112900	chr1	63611306	9.04853	0.066933
F0112910	chr1	63668302	-4.18118	0.091665
F0112920	chr1	63746100	-3.94258	0.092387
F0112930	chr1	63770113	0.641435	0.083827
F0112940	chr1	63793608	-1.06455	0.087073
F0112950	chr1	63816913	-3.84832	0.087113
F0112960	chr1	63872789	0.133464	0.083468
F0113000	chr1	64091422	-4.43246	0.089727
F0113010	chr1	64147284	-4.33953	0.088732
F0113020	chr1	64173388	-3.39367	0.092925
F0113030	chr1	64297826	-1.91653	0.094332
F0113040	chr1	64378197	-3.99576	0.093019
F0113050	chr1	64424192	0.598305	0.084449
F0113070	chr1	64493166	-3.04804	0.087339
F0113080	chr1	64554511	-4.42074	0.089803
F0113100	chr1	64622423	-1.26305	0.085487
F0113110	chr1	64647196	-0.231692	0.084115
F0113120	chr1	64670141	-3.19961	0.093226
F0113130	chr1	64787542	9.45035	0.063836
F0113140	chr1	64825090	-3.58606	0.091431
F0113150	chr1	64853867	6.71779	0.111265
F0113190	chr1	64972045	-4.15898	0.091614
F0113200	chr1	65008552	8.706	0.069672
F0113240	chr1	65146606	-1.48232	0.096407
F0113250	chr1	65167828	-3.15454	0.088715
F0113260	chr1	65197677	0.515433	0.088402
F0113270	chr1	65244082	-2.28565	0.091867
F0113280	chr1	65287593	-1.31235	0.087404
F0113290	chr1	65331988	-2.97832	0.087958
F0113300	chr1	65366740	-4.0172	0.087946
F0113310	chr1	65401554	9.08861	0.124343
F0113320	chr1	65515987	3.09969	0.081584
F0113330	chr1	65537491	-3.77628	0.088459
F0113340	chr1	65560286	-4.15898	0.089404
F0113350	chr1	65606540	-3.23598	0.08967
F0113360	chr1	65638343	-1.73161	0.085734
F0113370	chr1	65661818	2.04312	0.100501
F0113380	chr1	65687831	-2.71721	0.091556
F0113390	chr1	65712985	-0.0630971	0.084179
F0113410	chr1	65774963	4.45024	0.105472
F0113420	chr1	65846476	0.567915	0.085359
F0113430	chr1	65869153	1.20157	0.100837
F0113440	chr1	65901953	-0.733114	0.084421
F0113450	chr1	65930952	-3.62548	0.092561
F0113460	chr1	65957390	-2.45376	0.095904
F0113470	chr1	65991815	8.47568	0.071467
F0113480	chr1	66014815	8.31482	0.071231
F0113490	chr1	66058911	1.12312	0.082874
F0113500	chr1	66098175	-3.37484	0.086874
F0113510	chr1	66330480	3.87683	0.080284
F0113520	chr1	66385196	-3.94258	0.090511
F0113530	chr1	66410103	-1.66481	0.085803
F0113540	chr1	66448326	0.777274	0.098142
F0113550	chr1	66574543	-3.13662	0.091534
F0113560	chr1	66596156	-1.97971	0.085864
F0113570	chr1	66642631	5.20298	0.07938
F0113580	chr1	66684196	-2.27814	0.086426
F0113600	chr1	66797200	11.1501	0.209722
F0113610	chr1	66821960	2.12055	0.082287
F0113620	chr1	66851553	4.11123	0.080068
F0113640	chr1	66936405	-2.05804	0.095037
F0113650	chr1	66971785	-3.68523	0.087989
F0113660	chr1	67055261	-4.53925	0.089605
F0113670	chr1	67081775	-4.13689	0.089246
F0113680	chr1	67119589	-1.8335	0.095453
F0113690	chr1	67147488	4.89084	0.07909
F0113700	chr1	67173005	11.7479	0.020899
F0113710	chr1	67210808	18.0774	0.314904
F0113720	chr1	67249054	9.07293	0.123394
F0113730	chr1	67318740	15.7612	0.007148
F0113740	chr1	67443941	20.0097	0.348546
F0113750	chr1	67523646	-3.37484	0.092222
F0113760	chr1	67551498	-2.96967	0.089896
F0113770	chr1	67583534	-0.738654	0.085592
F0113780	chr1	67627872	7.00591	0.075409
F0113800	chr1	67680631	-1.6981	0.087436
F0113810	chr1	67726748	-2.18157	0.088892
F0113820	chr1	67755813	2.45294	0.10152
F0113830	chr1	67779829	0.95077	0.085099
F0113840	chr1	67801353	-0.0193364	0.087692
F0113860	chr1	67947813	-1.88177	0.088041
F0113900	chr1	68188517	0.810731	0.083322
F0113910	chr1	68220457	8.64108	0.068738
F0113920	chr1	68250400	24.9157	0.0017
F0113960	chr1	68371872	-0.574952	0.095031
F0113990	chr1	68456231	4.0634	0.101767
F0114010	chr1	68510270	3.56513	0.103502
F0114020	chr1	68553122	-4.10395	0.090621
F0114030	chr1	68623270	-2.69266	0.086713
F0114040	chr1	68644961	-3.4031	0.086468
F0114050	chr1	68666223	-1.98678	0.085706
F0114060	chr1	68709077	-1.2508	0.084683
F0114070	chr1	68762711	-3.8587	0.090874
F0114080	chr1	68801602	-4.12588	0.089893
F0114090	chr1	68855690	1.57152	0.083777
F0114100	chr1	68876073	-1.86103	0.088716
F0114110	chr1	68905838	-3.96378	0.08784
F0114120	chr1	68959338	-1.55323	0.094502
F0114150	chr1	69081746	0.511037	0.083632
F0114160	chr1	69106533	-3.77628	0.086908
F0114170	chr1	69380688	-2.57176	0.086779
F0114180	chr1	69443399	-4.1149	0.090619
F0114200	chr1	69503256	1.55686	0.082574
F0114210	chr1	69528622	1.07554	0.098168
F0114220	chr1	69551738	10.5457	0.031732
F0114230	chr1	69576517	-4.19231	0.092827
F0114240	chr1	69643959	-1.62515	0.088674
F0114250	chr1	69707257	-0.772016	0.097799
F0114260	chr1	69789279	-3.98507	0.087355
F0114270	chr1	69815898	10.9978	0.180448
F0114280	chr1	69848816	3.07948	0.100825
F0114300	chr1	69936794	1.50528	0.082699
F0114310	chr1	69963398	0.363991	0.094943
F0114320	chr1	70012034	-2.34612	0.086212
F0114330	chr1	70051870	1.8644	0.082759
F0114340	chr1	70095337	-3.88998	0.090892
F0114350	chr1	70168783	1.88182	0.100943
F0114360	chr1	70196076	-3.80702	0.088319
F0114370	chr1	70234225	-0.760871	0.096526
F0114380	chr1	70265609	-2.01517	0.087849
F0114400	chr1	70379231	-1.48873	0.094448
F0114410	chr1	70411646	3.18275	0.08541
F0114420	chr1	70443282	1.55319	0.083147
F0114430	chr1	70481040	-4.36259	0.08988
F0114460	chr1	70679786	9.66404	0.13361
F0114470	chr1	70738581	1.61165	0.082483
F0114480	chr1	70771471	-4.21466	0.090293
F0114500	chr1	70862231	22.2125	0.340672
F0114510	chr1	70920667	22.9125	0.346502
F0114520	chr1	70985722	12.6633	0.01361
F0114530	chr1	71055014	-3.94258	0.092762
F0114550	chr1	71127524	-3.38425	0.093149
F0114570	chr1	71234296	-2.48495	0.094688
F0114580	chr1	71357246	-0.901912	0.093549
F0114610	chr1	71563555	8.62001	0.120683
F0114620	chr1	71585336	2.56002	0.084571
F0114640	chr1	71778150	-2.38429	0.086584
F0114680	chr1	71919665	-3.56647	0.092247
F0114690	chr1	71979458	-0.146735	0.085038
F0114730	chr1	72224768	-1.8887	0.0894
F0114740	chr1	72354343	-2.26316	0.095282
F0114750	chr1	72377125	-3.62548	0.087126
F0114760	chr1	72412086	4.22336	0.079928
F0114770	chr1	72472613	-3.46013	0.087874
F0114780	chr1	72502801	5.93686	0.080539
F0114800	chr1	72565212	-1.7925	0.092791
F0114810	chr1	72587546	-3.82763	0.089612
F0114850	chr1	72956334	1.18206	0.087239
F0114880	chr1	73119196	18.1626	0.00356
F0114890	chr1	73154505	-3.71539	0.092347
F0114910	chr1	73249867	-2.91812	0.086968
F0114920	chr1	73314637	-3.11877	0.09056
F0114970	chr1	73562297	-2.03656	0.089551
F0114980	chr1	73596493	-3.92147	0.089886
F0114990	chr1	73624954	-3.23598	0.087778
F0115000	chr1	73659512	-3.03051	0.086329
F0115010	chr1	73730135	-1.28148	0.085714
F0115030	chr1	73981192	-4.93996	0.089862
F0115040	chr1	74016192	-3.3561	0.087431
F0115050	chr1	74099263	-2.29317	0.086573
F0115060	chr1	74208850	-3.07444	0.091298
F0115140	chr1	74569739	-0.62353	0.083971
F0115160	chr1	74635915	-2.15222	0.086542
F0115170	chr1	74675013	-0.0924687	0.083664
F0115180	chr1	74700817	0.0671405	0.083902
F0115190	chr1	74734703	0.386522	0.083325
F0115200	chr1	74760161	0.645729	0.085831
F0115210	chr1	74797121	-3.80702	0.089513
F0115220	chr1	74825741	1.53481	0.08294
F0115300	chr1	75135242	-2.53211	0.086233
F0115310	chr1	75180498	0.309538	0.084756
F0115330	chr1	75246290	-1.09414	0.085248
F0115340	chr1	75390599	-2.8334	0.090585
F0115350	chr1	75452532	3.63494	0.100726
F0115360	chr1	75668130	-2.33852	0.088327
F0115370	chr1	75815672	26.3134	0.392969
F0115400	chr1	76074458	2.63764	0.082047
F0115410	chr1	76099438	4.07602	0.080615
F0115420	chr1	76155226	9.42429	0.06345
F0115440	chr1	76229188	-2.94383	0.087011
F0115450	chr1	76256572	8.31127	0.115972
F0115470	chr1	76362569	-0.3798	0.085007
F0115480	chr1	76434293	-1.65818	0.095669
F0115490	chr1	76505505	-4.03874	0.090158
F0115510	chr1	76556540	-3.30028	0.087121
F0115530	chr1	76629388	-1.65155	0.086385
F0115540	chr1	76732789	3.51911	0.081912
F0115550	chr1	76817711	-4.22588	0.090387
F0115560	chr1	76840997	-0.596487	0.096354
F0115570	chr1	77188780	-3.02177	0.087985
F0115580	chr1	77235779	6.26484	0.077052
F0115590	chr1	77317385	-2.99565	0.086522
F0115600	chr1	77415588	-2.8418	0.086473
F0115610	chr1	77469637	-3.16352	0.086927
F0115640	chr1	77620415	0.109869	0.083749
F0115650	chr1	77643198	2.26934	0.082054
F0115660	chr1	77706623	-3.41256	0.08697
F0115670	chr1	77735937	3.12557	0.081146
F0115680	chr1	77789354	-1.8198	0.087209
F0115690	chr1	77874001	-4.0172	0.09223
F0115710	chr1	77994924	-3.08328	0.09341
F0115720	chr1	78205573	2.12724	0.082997
F0115740	chr1	78280008	11.5326	0.020057
F0115750	chr1	78320670	2.1639	0.082076
F0115800	chr1	78603470	0.332292	0.098776
F0115810	chr1	78668280	1.07554	0.082549
F0115820	chr1	78711235	0.152266	0.095107
F0115830	chr1	78966222	0.658594	0.097827
F0115850	chr1	79060432	1.00342	0.099714
F0115870	chr1	79173536	-1.19603	0.089753
F0115890	chr1	79595901	-2.75012	0.086258
F0115900	chr1	79657036	-0.988407	0.097534
F0115910	chr1	79783568	-1.8887	0.085754
F0115920	chr1	79908851	12.622	0.227659
F0115930	chr1	79937591	2.59739	0.081298
F0115970	chr1	80050487	-3.99576	0.086972
F0115980	chr1	80076070	-0.191545	0.087277
F0116000	chr1	80132372	-0.890487	0.08537
F0116010	chr1	80155227	-1.55973	0.092462
F0116030	chr1	80204226	-2.8334	0.086542
F0116040	chr1	80254378	-4.15898	0.091135
F0116050	chr1	80288508	-1.89564	0.089694
F0116060	chr1	80314815	-0.645265	0.085333
F0116070	chr1	80362916	6.05943	0.078272
F0116080	chr1	80419712	1.69827	0.083458
F0116090	chr1	80469987	-2.61173	0.086803
F0116140	chr1	80645629	0.458014	0.085982
F0116150	chr1	80684922	-3.81731	0.088043
F0116170	chr1	80774463	18.3244	0.002913
F0116180	chr1	80812353	0.785657	0.083123
F0116200	chr1	80883890	-2.39196	0.08632
F0116220	chr1	80963024	-4.35104	0.087642
F0116230	chr1	80995759	5.59671	0.107345
F0116240	chr1	81022762	-3.8587	0.092541
F0116260	chr1	81085496	-3.07444	0.091906
F0116290	chr1	81242738	-3.80702	0.089732
F0116300	chr1	81283582	0.747837	0.083482
F0116330	chr1	81376956	-2.15222	0.088706
F0116350	chr1	81527609	0.0192678	0.084869
F0116370	chr1	81639876	-2.44599	0.086188
F0116400	chr1	81761527	-2.15954	0.086993
F0116410	chr1	81789610	13.5392	0.010762
F0116420	chr1	81829875	-2.98698	0.086434
F0116440	chr1	81879312	-4.40905	0.089404
F0116450	chr1	82099085	6.90923	0.075402
F0116460	chr1	82120062	2.14059	0.0825
F0116470	chr1	82150267	6.99078	0.075532
F0116490	chr1	82201456	-0.333395	0.084138
F0116530	chr1	82377934	2.09709	0.083418
F0116570	chr1	82490786	5.38018	0.078256
F0116590	chr1	82553338	-2.31579	0.0931
F0116610	chr1	82627068	-2.13762	0.086303
F0116660	chr1	82822088	0.905838	0.083678
F0116670	chr1	82843582	-3.30028	0.088176
F0116680	chr1	82871326	-3.53723	0.088613
F0116700	chr1	82938827	-2.90958	0.088645
F0116710	chr1	82984086	-2.73364	0.091583
F0116730	chr1	83042555	5.60095	0.077957
F0116740	chr1	83072761	5.37584	0.078467
F0116760	chr1	83141650	23.5645	0.370463
F0116790	chr1	83315143	0.868811	0.089677
F0116800	chr1	83342655	13.5072	0.248433
F0116810	chr1	83367805	13.7003	0.252596
F0116830	chr1	83430530	1.91995	0.084819
F0116840	chr1	83459606	-3.51784	0.093609
F0116850	chr1	83499181	-3.60573	0.092152
F0116860	chr1	83544203	4.92959	0.084901
F0116870	chr1	83575092	6.70622	0.0762
F0116880	chr1	83620958	-3.06562	0.088075
F0116900	chr1	83695432	-0.839384	0.093723
F0116910	chr1	83718412	-1.38092	0.096576
F0116920	chr1	83751111	2.56626	0.08209
F0116930	chr1	83793212	0.00482335	0.095588
F0116950	chr1	83964513	7.38498	0.115061
F0116960	chr1	83986617	-0.30268	0.085094
F0116970	chr1	84010214	9.67272	0.133291
F0116990	chr1	84119387	-2.18893	0.089594
F0117000	chr1	84140040	26.9851	0.431007
F0117020	chr1	84234969	15.7139	0.325992
F0117030	chr1	84289929	-0.656166	0.086274
F0117040	chr1	84314502	-3.81731	0.089192
F0117060	chr1	84365430	-3.87953	0.09054
F0117070	chr1	84394164	20.1141	0.003212
F0117080	chr1	84415672	12.425	0.013691
F0117120	chr1	84528382	-4.21466	0.088556
F0117130	chr1	84578824	-3.92147	0.093164
F0117150	chr1	84664648	0.09092	0.083545
F0117160	chr1	84722208	5.29964	0.078553
F0117180	chr1	84809474	1.80131	0.099726
F0117200	chr1	84880972	3.62425	0.080589
F0117210	chr1	84905599	8.75507	0.121125
F0117220	chr1	85130150	4.03051	0.081953
F0117230	chr1	85161430	-4.31658	0.090065
F0117240	chr1	85182073	0.764677	0.083684
F0117250	chr1	85244394	5.03364	0.080549
F0117260	chr1	85264719	1.07554	0.083571
F0117280	chr1	85439534	5.14762	0.079143
F0117290	chr1	85694937	-4.02796	0.091469
F0117300	chr1	85719580	1.00342	0.083161
F0117320	chr1	85798175	3.25639	0.084285
F0117330	chr1	85819756	-4.38576	0.08918
F0117370	chr1	85954530	-3.07444	0.087356
F0117380	chr1	85988055	-4.64853	0.089388
F0117400	chr1	86052864	5.29746	0.078142
F0117410	chr1	86078937	-4.14792	0.087768
F0117420	chr1	86164725	15.0518	0.271625
F0117430	chr1	86222951	-4.24839	0.086881
F0117440	chr1	86277311	2.56002	0.082415
F0117460	chr1	86371827	-2.98698	0.087198
F0117480	chr1	86459692	13.6485	0.24735
F0117490	chr1	86603914	9.76657	0.137199
F0117520	chr1	86748746	-2.49278	0.086045
F0117540	chr1	86979061	-1.2203	0.085468
F0117560	chr1	87122551	-4.15898	0.090869
F0117570	chr1	87153925	6.31664	0.107887
F0117590	chr1	87338372	10.6886	0.024916
F0117610	chr1	87457262	-3.12769	0.088022
F0117630	chr1	87563646	-3.01305	0.087941
F0117650	chr1	87774882	-1.71148	0.085307
F0117660	chr1	87845375	-3.67522	0.08773
F0117680	chr1	87904074	5.34761	0.080034
F0117690	chr1	87970511	-3.21776	0.087708
F0117700	chr1	88023753	7.03234	0.075097
F0117710	chr1	88069859	5.08298	0.08038
F0117750	chr1	88245891	-0.988407	0.094504
F0117760	chr1	88292011	0.161643	0.084441
F0117770	chr1	88314986	7.9761	0.073123
F0117780	chr1	88336774	10.2143	0.038792
F0117800	chr1	88395149	-0.405757	0.09692
F0117810	chr1	88443628	-0.783184	0.094084
F0117830	chr1	88526760	0.615596	0.08639
F0117840	chr1	88603117	6.74474	0.075677
F0117850	chr1	88871763	1.24041	0.083603
F0117860	chr1	88892609	3.39311	0.08126
F0117870	chr1	88922699	-1.62515	0.085855
F0117900	chr1	89041799	0.0432568	0.09741
F0117910	chr1	89082974	-2.04371	0.094293
F0117920	chr1	89161164	-2.18893	0.087617
F0117930	chr1	89221640	-3.20868	0.087791
F0117940	chr1	89292440	0.156957	0.09111
F0117950	chr1	89320365	2.10715	0.085886
F0117960	chr1	89347107	7.95636	0.072862
F0117970	chr1	89393592	-4.33953	0.088944
F0117980	chr1	89430809	-2.35373	0.085967
F0117990	chr1	89458551	-0.755308	0.084914
F0118000	chr1	89489653	-3.68523	0.087392
F0118010	chr1	89509672	-2.13033	0.086373
F0118020	chr1	89539620	6.0126	0.107028
F0118030	chr1	89611099	0.240707	0.084223
F0118040	chr1	89646907	1.32494	0.097832
F0118050	chr1	89677286	2.16722	0.082673
F0118060	chr1	89710443	-0.43184	0.095512
F0118070	chr1	89771787	-0.318015	0.084275
F0118090	chr1	90015794	-3.46013	0.092611
F0118120	chr1	90183076	-3.43153	0.087102
F0118140	chr1	90273548	1.95441	0.098908
F0118150	chr1	90333020	-3.64531	0.091988
F0118160	chr1	90360311	-0.862035	0.086072
F0118170	chr1	90389815	0.458014	0.095756
F0118180	chr1	90411585	2.66536	0.082175
F0118220	chr1	90611548	5.81706	0.080567
F0118230	chr1	90663470	-4.03874	0.089687
F0118250	chr1	90792114	16.0169	0.007157
F0118270	chr1	90880213	-4.17006	0.089874
F0118280	chr1	90921200	-3.4889	0.088064
F0118290	chr1	90954551	-1.77212	0.085947
F0118300	chr1	90985132	-0.479116	0.09354
F0118310	chr1	91027727	-3.79675	0.087997
F0118320	chr1	91050019	3.74108	0.080887
F0118330	chr1	91071910	2.5067	0.084256
F0118340	chr1	91104639	-0.596487	0.084386
F0118350	chr1	91158627	9.62755	0.061925
F0118360	chr1	91187326	5.87712	0.078364
F0118370	chr1	91220015	5.82744	0.078605
F0118380	chr1	91266094	1.91303	0.084343
F0118390	chr1	91296870	-3.32811	0.092296
F0118410	chr1	91351003	17.7333	0.007954
F0118420	chr1	91380605	1.0476	0.099207
F0118430	chr1	91406645	-1.041	0.085384
F0118440	chr1	91440773	-3.61559	0.090026
F0118450	chr1	91478127	-4.28236	0.089831
F0118460	chr1	91501098	12.2042	0.017442
F0118470	chr1	91541557	-2.5638	0.086879
F0118480	chr1	91625391	-3.44105	0.087261
F0118490	chr1	91667895	23.038	0.402642
F0118500	chr1	91721439	-3.12769	0.08987
F0118510	chr1	91761868	6.13436	0.109482
F0118560	chr1	91952264	4.95685	0.080173
F0118570	chr1	91985875	1.49417	0.09881
F0118580	chr1	92039958	0.489005	0.08635
F0118600	chr1	92111007	-1.8198	0.086779
F0118620	chr1	92272317	7.11324	0.074666
F0118630	chr1	92297145	-1.29998	0.085393
F0118640	chr1	92325176	23.0806	0.001828
F0118650	chr1	92348088	16.8253	0.00547
F0118660	chr1	92433977	-1.54027	0.086461
F0118670	chr1	92476463	-4.28236	0.089579
F0118690	chr1	92568842	6.16661	0.076609
F0118710	chr1	92627088	-3.10099	0.086445
F0118720	chr1	92669976	4.96139	0.080102
F0118730	chr1	92700621	3.39587	0.081072
F0118740	chr1	92735975	-0.0144958	0.084692
F0118770	chr1	92823719	-3.78651	0.088511
F0118790	chr1	92920047	-4.42074	0.08872
F0118800	chr1	92965211	0.0861724	0.094918
F0118810	chr1	93007750	-3.98507	0.09083
F0118820	chr1	93122019	8.991	0.121782
F0118830	chr1	93154369	-2.30824	0.094523
F0118840	chr1	93263037	-2.49278	0.093167
F0118860	chr1	93311608	3.69616	0.081281
F0118870	chr1	93418567	-2.92667	0.091605
F0118880	chr1	93450163	-3.87953	0.087754
F0118900	chr1	93572606	-2.61173	0.094062
F0118910	chr1	93599282	-3.21776	0.092049
F0118940	chr1	93721559	0.240707	0.08804
F0118960	chr1	93782655	0.408962	0.086761
F0118970	chr1	93805922	0.236088	0.095439
F0118990	chr1	93887502	-1.38719	0.085044
F0119000	chr1	93920926	-4.18118	0.088266
F0119010	chr1	93945351	5.76084	0.077895
F0119020	chr1	93993442	-2.17421	0.086747
F0119030	chr1	94027674	5.39534	0.105391
F0119040	chr1	94052771	-3.96378	0.088803
F0119050	chr1	94078581	-4.17006	0.088621
F0119070	chr1	94181809	-0.400555	0.085371
F0119080	chr1	94216216	-1.46954	0.085918
F0119090	chr1	94303131	-3.53723	0.090062
F0119100	chr1	94336480	-3.50817	0.091531
F0119110	chr1	94369685	2.76299	0.100932
F0119120	chr1	94409184	0.0144572	0.097864
F0119140	chr1	94552473	1.02355	0.083172
F0119150	chr1	94653902	21.7775	0.004016
F0119160	chr1	94697346	-2.50062	0.086761
F0119180	chr1	94850835	-3.45058	0.08891
F0119190	chr1	94931080	-0.862035	0.084819
F0119200	chr1	94958244	-4.07123	0.090832
F0119210	chr1	95054398	-1.98678	0.090655
F0119220	chr1	95082340	0.166326	0.084001
F0119230	chr1	95148545	-4.68553	0.088842
F0119250	chr1	95279844	-1.36212	0.094241
F0119260	chr1	95317236	-0.816831	0.087098
F0119280	chr1	95456256	-3.64531	0.08683
F0119290	chr1	95518231	-4.13689	0.089568
F0119300	chr1	95616570	16.4875	0.309217
F0119310	chr1	95653468	2.72045	0.094185
F0119320	chr1	95690573	-3.80702	0.087217
F0119330	chr1	95731009	1.38189	0.083941
F0119340	chr1	95777552	0.814899	0.084122
F0119370	chr1	95930224	-3.60573	0.087775
F0119380	chr1	95972034	-3.65526	0.087595
F0119390	chr1	96000461	-3.65526	0.088088
F0119410	chr1	96129507	4.71311	0.07926
F0119420	chr1	96151470	12.9444	0.015071
F0119430	chr1	96182881	-4.27101	0.090218
F0119440	chr1	96228588	19.6598	0.330913
F0119450	chr1	96288959	-4.00647	0.08764
F0119460	chr1	96315405	0.458014	0.098798
F0119470	chr1	96337881	-3.03051	0.086709
F0119480	chr1	96379264	4.60753	0.08074
F0119520	chr1	96536130	10.335	0.178258
F0119530	chr1	96646194	-4.21466	0.091515
F0119540	chr1	96692592	-2.24077	0.086746
F0119550	chr1	96772613	-3.45058	0.089425
F0119560	chr1	96826809	-3.86911	0.088388
F0119580	chr1	96957947	-3.13662	0.093684
F0119590	chr1	97034900	-2.13762	0.088573
F0119600	chr1	97068956	-4.35104	0.090561
F0119610	chr1	97100732	1.50528	0.082551
F0119640	chr1	97197023	-1.97971	0.085907
F0119680	chr1	97518815	1.7872	0.097747
F0119710	chr1	97648247	12.836	0.219057
F0119730	chr1	97730993	-0.82246	0.096599
F0119740	chr1	97953338	2.54125	0.08378
F0119760	chr1	98034629	-3.88998	0.089523
F0119770	chr1	98064179	-3.99576	0.088534
F0119790	chr1	98273352	-3.43153	0.087402
F0119800	chr1	98423737	-3.17252	0.086256
F0119820	chr1	98602705	-2.24077	0.094072
F0119830	chr1	98639695	5.53288	0.078979
F0119840	chr1	98674391	21.8432	0.313007
F0119850	chr1	98763466	1.15856	0.084694
F0119860	chr1	98787467	4.75498	0.078873
F0119870	chr1	98826238	-4.36259	0.090031
F0119880	chr1	98853038	6.09189	0.076799
F0119890	chr1	98876945	0.554841	0.083507
F0119900	chr1	98906855	-3.8587	0.088445
F0119910	chr1	98944630	-1.28764	0.097143
F0119920	chr1	98970688	1.89224	0.082732
F0119930	chr1	99002230	5.88745	0.077522
F0119940	chr1	99033186	0.240707	0.096089
F0119950	chr1	99075511	-2.96104	0.093637
F0119960	chr1	99110444	2.47197	0.081881
F0119970	chr1	99137029	5.87919	0.079091
F0119980	chr1	99163507	0.471317	0.095892
F0119990	chr1	99212528	-4.31658	0.090351
F0120010	chr1	99405458	-0.384981	0.095495
F0120020	chr1	99456799	0.662876	0.099079
F0120030	chr1	99481433	-4.00647	0.092353
F0120040	chr1	99506677	-2.40734	0.086929
F0120060	chr1	99587017	18.2866	0.331315
F0120080	chr1	99631277	1.06757	0.083255
F0120090	chr1	99686394	8.15311	0.072413
F0120100	chr1	99752008	-3.7559	0.093091
F0120110	chr1	99793771	-3.58606	0.092692
F0120130	chr1	99914084	0.645729	0.099457
F0120140	chr1	99940813	0.768879	0.08593
F0120150	chr1	100026597	-2.27064	0.089409
F0120170	chr1	100112421	-2.76666	0.086134
F0120180	chr1	100161834	-2.80827	0.089374
F0120190	chr1	100185633	-3.33742	0.086925
F0120200	chr1	100223104	15.9106	0.303781
F0120210	chr1	100261282	5.25802	0.079855
F0120220	chr1	100287966	-4.53925	0.089243
F0120230	chr1	100309213	-3.90045	0.089403
F0120240	chr1	100339278	10.3648	0.035142
F0120250	chr1	100368340	0.109869	0.085923
F0120280	chr1	100459885	10.0659	0.045313
F0120290	chr1	100481932	11.4304	0.025178
F0120300	chr1	100510061	-1.1779	0.089422
F0120310	chr1	100547473	-3.94258	0.089755
F0120320	chr1	100574670	1.27129	0.083719
F0120330	chr1	100674986	7.59612	0.113384
F0120340	chr1	100716679	8.88102	0.068245
F0120350	chr1	100754012	-0.323137	0.096544
F0120360	chr1	100797979	2.68071	0.098467
F0120370	chr1	100876223	-3.4889	0.089301
F0120380	chr1	100906055	-3.59588	0.088839
F0120390	chr1	100935002	8.99449	0.06762
F0120400	chr1	100970946	-3.53723	0.090834
F0120410	chr1	101001399	-1.46316	0.086121
F0120420	chr1	101091370	-3.25426	0.087063
F0120430	chr1	101116383	-2.36135	0.090024
F0120440	chr1	101161219	-0.777597	0.084444
F0120450	chr1	101205835	-1.11793	0.085051
F0120470	chr1	101333383	-0.907634	0.084579
F0120490	chr1	101468705	0.528599	0.083813
F0120510	chr1	101560118	2.50985	0.082424
F0120520	chr1	101584563	-0.711014	0.08447
F0120530	chr1	101604608	-3.74574	0.091229
F0120540	chr1	101656858	-4.31658	0.08894
F0120550	chr1	101714381	3.76738	0.080175
F0120560	chr1	101735867	-0.136828	0.085321
F0120570	chr1	101763550	0.386522	0.085003
F0120580	chr1	101800482	-1.45042	0.084577
F0120590	chr1	101861685	-2.21849	0.086357
F0120600	chr1	101988988	-2.3007	0.085427
F0120610	chr1	102023773	-3.58606	0.09227
F0120620	chr1	102073416	-0.4528	0.085046
F0120630	chr1	102121833	-0.236731	0.084116
F0120660	chr1	102280845	-3.94258	0.088905
F0120670	chr1	102365561	-2.24822	0.086753
F0120690	chr1	102440408	-3.54696	0.089588
F0120700	chr1	102480517	11.0854	0.188054
F0120710	chr1	102515261	4.55305	0.079483
F0120730	chr1	102598203	3.48099	0.09987
F0120770	chr1	102790745	-3.87953	0.088335
F0120780	chr1	102828369	-4.53925	0.091598
F0120790	chr1	102875006	-2.18893	0.085873
F0120800	chr1	102918571	-1.64494	0.085354
F0120810	chr1	103004836	13.7264	0.011166
F0120820	chr1	103025506	-0.226657	0.084971
F0120830	chr1	103059782	-0.384981	0.094088
F0120840	chr1	103095845	5.12761	0.079039
F0120850	chr1	103167664	-2.74187	0.091262
F0120860	chr1	103229116	-3.07444	0.086998
F0120870	chr1	103275172	-3.74574	0.089853
F0120880	chr1	103356064	-1.45042	0.085061
F0120890	chr1	103377348	-3.50817	0.087521
F0120900	chr1	103459112	-3.83796	0.089102
F0120910	chr1	103501423	-4.37416	0.088498
F0120920	chr1	103536855	-1.9656	0.094803
F0120930	chr1	103577743	4.51495	0.079483
F0120940	chr1	103600904	-3.58606	0.091455
F0120950	chr1	103637986	-3.65526	0.088485
F0120960	chr1	103659498	-1.87484	0.08592
F0120970	chr1	103684112	-2.98698	0.086781
F0120980	chr1	103709257	-3.99576	0.090065
F0120990	chr1	103737793	15.3017	0.008119
F0121000	chr1	103842184	-4.30514	0.089036
F0121010	chr1	103924192	3.19697	0.101695
F0121020	chr1	103987161	-0.639823	0.084588
F0121030	chr1	104120823	0.999389	0.08353
F0121040	chr1	104142428	6.0126	0.077709
F0121050	chr1	104164419	-1.1779	0.085334
F0121070	chr1	104238167	-3.03927	0.088079
F0121090	chr1	104288530	-2.11579	0.087552
F0121110	chr1	104370684	-3.88998	0.088568
F0121130	chr1	104491235	-4.24839	0.088973
F0121140	chr1	104535802	-1.6981	0.08637
F0121150	chr1	104563153	-3.74574	0.091278
F0121160	chr1	104601642	11.7535	0.019446
F0121180	chr1	104670913	-1.52088	0.096677
F0121200	chr1	104729910	-4.12588	0.090898
F0121210	chr1	104766981	13.6463	0.01169
F0121220	chr1	104804026	-3.24511	0.087077
F0121230	chr1	104857838	-3.69526	0.086963
F0121240	chr1	104888331	-3.07444	0.086185
F0121250	chr1	104922159	-2.64394	0.085926
F0121260	chr1	105134896	1.41955	0.083428
F0121270	chr1	105164598	-3.63539	0.090499
F0121280	chr1	105349689	-3.68523	0.088841
F0121290	chr1	105441846	-3.31882	0.088591
F0121300	chr1	105499699	-0.749751	0.085015
F0121310	chr1	105550684	-3.77628	0.090819
F0121330	chr1	105600777	-3.77628	0.090982
F0121340	chr1	105642858	-0.82246	0.085762
F0121350	chr1	105688295	-3.71539	0.091563
F0121360	chr1	105781390	-3.04804	0.088437
F0121380	chr1	105829264	-3.72548	0.088168
F0121390	chr1	105918418	-4.1149	0.092104
F0121400	chr1	106014837	-3.80702	0.092359
F0121420	chr1	106079524	-3.97441	0.091483
F0121430	chr1	106204208	-3.4889	0.087482
F0121440	chr1	106237649	-3.09213	0.087395
F0121450	chr1	106271502	-1.20815	0.085209
F0121460	chr1	106298620	0.554841	0.097981
F0121470	chr1	106367469	8.18695	0.071293
F0121480	chr1	106469960	11.9547	0.021402
F0121490	chr1	106581506	12.5906	0.012456
F0121500	chr1	106618401	-0.216602	0.084665
F0121510	chr1	106646873	8.68496	0.118223
F0121520	chr1	106683503	4.15128	0.079229
F0121530	chr1	106738822	8.32722	0.071554
F0121540	chr1	106813347	5.19415	0.104487
F0121550	chr1	106837146	1.61165	0.083654
F0121590	chr1	107216857	-0.553505	0.084954
F0121600	chr1	107238265	-2.27814	0.092387
F0121610	chr1	107267244	-0.850697	0.085154
F0121620	chr1	107291206	-3.11877	0.090274
F0121630	chr1	107399663	-0.879088	0.087072
F0121640	chr1	107442325	14.4514	0.010061
F0121650	chr1	107487718	-1.07637	0.094795
F0121660	chr1	107547213	-2.80827	0.087341
F0121690	chr1	107630272	-2.61976	0.091798
F0121700	chr1	107653497	0.105138	0.097188
F0121710	chr1	107677595	-3.16352	0.091187
F0121730	chr1	107743804	-2.43824	0.089716
F0121760	chr1	107837379	-3.19961	0.086738
F0121770	chr1	107858786	-2.24822	0.086597
F0121780	chr1	107916846	-3.23598	0.086956
F0121810	chr1	108045326	1.42706	0.083174
F0121820	chr1	108073678	-1.69142	0.087082
F0121830	chr1	108137412	-3.03927	0.087404
F0121840	chr1	108181536	-2.81663	0.086437
F0121850	chr1	108205447	-2.92667	0.087226
F0121860	chr1	108250419	-2.82501	0.087469
F0121870	chr1	108290501	-2.92667	0.094066
F0121880	chr1	108316537	-4.24839	0.091967
F0121900	chr1	108365652	-3.50817	0.093388
F0121910	chr1	108416178	5.74204	0.07845
F0121930	chr1	108511195	-3.09213	0.090238
F0121940	chr1	108549474	2.09037	0.100557
F0121960	chr1	108622399	-2.33093	0.089549
F0121970	chr1	108652356	-2.79158	0.091118
F0121980	chr1	108681628	0.752051	0.096947
F0122000	chr1	108863906	4.41407	0.079576
F0122010	chr1	108937104	-1.38092	0.092759
F0122030	chr1	109028053	0.810731	0.083572
F0122040	chr1	109087580	4.88626	0.105853
F0122050	chr1	109108004	-0.913362	0.087209
F0122060	chr1	109132511	-3.47929	0.091475
F0122070	chr1	109182737	-2.13762	0.09093
F0122080	chr1	109215863	-2.15222	0.095869
F0122090	chr1	109252871	-3.99576	0.091953
F0122110	chr1	109329096	-3.74574	0.091288
F0122120	chr1	109386042	4.21841	0.080338
F0122140	chr1	109481574	-4.13689	0.087351
F0122150	chr1	109547033	0.185016	0.086099
F0122160	chr1	109569254	5.10086	0.07848
F0122170	chr1	109608522	-3.61559	0.087848
F0122180	chr1	109643162	-4.24839	0.091512
F0122190	chr1	109682945	1.32875	0.098971
F0122200	chr1	109717258	4.66869	0.103456
F0122210	chr1	109800213	-2.95243	0.086651
F0122220	chr1	109836862	-3.26343	0.08989
F0122230	chr1	109871960	12.5221	0.22424
F0122240	chr1	109917172	-3.27262	0.087874
F0122250	chr1	109945203	5.38884	0.078332
F0122260	chr1	109969510	-2.05087	0.093546
F0122270	chr1	110016501	-3.4697	0.090916
F0122280	chr1	110036620	0.0480419	0.096186
F0122290	chr1	110073711	1.77306	0.09809
F0122310	chr1	110193984	-1.22639	0.085239
F0122320	chr1	110215354	-0.287389	0.095554
F0122330	chr1	110246342	-1.041	0.092548
F0122340	chr1	110278610	10.2405	0.153283
F0122350	chr1	110308505	-4.27101	0.092535
F0122360	chr1	110353592	-4.45598	0.088834
F0122370	chr1	110404020	3.27046	0.080852
F0122380	chr1	110424874	-2.13033	0.085908
F0122390	chr1	110462030	10.0363	0.044145
F0122400	chr1	110514980	-0.645265	0.088103
F0122410	chr1	110537180	1.09144	0.09839
F0122430	chr1	110647651	-3.78651	0.087376
F0122440	chr1	110679610	-3.53723	0.089276
F0122450	chr1	110704594	1.02756	0.082881
F0122460	chr1	110747606	10.5352	0.034598
F0122470	chr1	110799308	1.00342	0.099119
F0122490	chr1	110940742	-4.62403	0.087737
F0122510	chr1	111013581	-0.711014	0.095967
F0122520	chr1	111058353	0.0144572	0.086922
F0122530	chr1	111091441	-0.458053	0.087702
F0122570	chr1	111322944	-4.09302	0.088118
F0122580	chr1	111442802	-0.0679813	0.084774
F0122610	chr1	111608520	0.124038	0.084905
F0122620	chr1	111631004	-0.645265	0.084762
F0122630	chr1	111745803	-3.18153	0.086713
F0122650	chr1	111804662	-2.75012	0.092118
F0122660	chr1	111830745	-1.5858	0.085784
F0122670	chr1	111891138	-2.75012	0.093776
F0122680	chr1	111918114	6.71971	0.076323
F0122690	chr1	111957695	6.31068	0.110297
F0122730	chr1	112095726	0.93039	0.084377
F0122740	chr1	112143241	6.43535	0.109592
F0122750	chr1	112234095	-3.95316	0.089342
F0122760	chr1	112257304	-3.65526	0.090623
F0122770	chr1	112319361	15.3438	0.277401
F0122780	chr1	112528280	-1.7789	0.09405
F0122790	chr1	112552839	-1.85413	0.093872
F0122810	chr1	112661372	12.489	0.010956
F0122820	chr1	112691946	-1.05866	0.097084
F0122840	chr1	112847407	5.29308	0.104332
F0122860	chr1	113130882	-1.30616	0.096516
F0122870	chr1	113223242	-2.63587	0.08611
F0122890	chr1	113307506	4.21098	0.104434
F0122920	chr1	113395008	-2.41505	0.092744
F0122930	chr1	113475561	-2.29317	0.086582
F0122940	chr1	113500011	-0.66709	0.084361
F0122950	chr1	113521537	0.554841	0.083821
F0122990	chr1	113669783	2.5725	0.100114
F0123000	chr1	113786292	-1.612	0.086166
F0123010	chr1	113826464	-2.20369	0.085733
F0123020	chr1	113855358	-3.04804	0.093544
F0123030	chr1	113879898	-3.64531	0.089563
F0123050	chr1	114010037	-0.97679	0.08532
F0123070	chr1	114072353	-3.02177	0.090725
F0123080	chr1	114096268	2.71436	0.100837
F0123110	chr1	114246014	11.0908	0.021479
F0123120	chr1	114280345	-0.811208	0.085085
F0123150	chr1	114412542	1.37811	0.087369
F0123160	chr1	114460243	-1.8887	0.087836
F0123170	chr1	114523869	-2.38429	0.09517
F0123180	chr1	114544237	-4.17006	0.091506
F0123190	chr1	114569286	-0.526817	0.084362
F0123200	chr1	114747946	-0.705503	0.08477
F0123210	chr1	114796882	2.27588	0.082682
F0123240	chr1	115122127	0.918127	0.099911
F0123270	chr1	115234422	-3.86911	0.090963
F0123280	chr1	115279150	-3.51784	0.091468
F0123290	chr1	115311865	-3.06562	0.086846
F0123310	chr1	115391395	-0.558859	0.084557
F0123320	chr1	115442372	7.85017	0.072479
F0123350	chr1	115696833	1.14284	0.083085
F0123360	chr1	115727044	-1.2938	0.095638
F0123380	chr1	115975760	-4.04954	0.088648
F0123390	chr1	116056067	-4.37416	0.089903
F0123400	chr1	116178359	-2.95243	0.091138
F0123410	chr1	116337327	2.90977	0.102485
F0123450	chr1	116501524	-3.00434	0.091537
F0123470	chr1	116577669	-2.02229	0.089286
F0123490	chr1	116719177	-2.70901	0.086353
F0123500	chr1	116758709	-1.00005	0.086001
F0123510	chr1	116820291	-2.04371	0.086352
F0123520	chr1	116869213	10.724	0.027936
F0123550	chr1	117019092	4.3583	0.08137
F0123580	chr1	117145831	-2.41505	0.094801
F0123590	chr1	117242906	-1.31235	0.08442
F0123630	chr1	117526929	-3.17252	0.087499
F0123640	chr1	117582503	22.0979	0.001951
F0123650	chr1	117636069	-2.07962	0.088527
F0123710	chr1	117879706	-4.35104	0.089946
F0123720	chr1	117935281	-3.81731	0.087804
F0123730	chr1	117960567	-1.54675	0.085628
F0123750	chr1	118232940	0.31865	0.084044
F0123760	chr1	118270529	-1.19603	0.084797
F0123770	chr1	118304465	-1.54675	0.08482
F0123780	chr1	118365634	-4.56332	0.091028
F0123790	chr1	118393694	2.30519	0.082045
F0123800	chr1	118422822	-3.96378	0.088007
F0123810	chr1	118460091	12.0789	0.015912
F0123820	chr1	118496249	1.34398	0.082717
F0123830	chr1	118584676	-2.85866	0.086208
F0123850	chr1	118663239	-0.970992	0.085371
F0123870	chr1	118767793	-0.722052	0.084754
F0123890	chr1	118822589	2.45929	0.081998
F0123900	chr1	118861849	-2.90106	0.093587
F0123910	chr1	118891283	-2.85866	0.092291
F0123920	chr1	118923301	-1.59888	0.092169
F0123930	chr1	118986155	1.06757	0.083587
F0123960	chr1	119392788	2.45612	0.087252
F0123970	chr1	119440108	-2.34612	0.085789
F0123980	chr1	119467890	1.58614	0.083136
F0124020	chr1	119572421	-2.37664	0.085551
F0124030	chr1	119610082	-4.42074	0.08896
F0124050	chr1	119673817	-0.312899	0.084808
F0124060	chr1	119695611	19.8904	0.003768
F0124080	chr1	119740644	1.25972	0.098914
F0124090	chr1	119835791	6.53538	0.076294
F0124120	chr1	119983933	4.02289	0.080465
F0124140	chr1	120069004	11.5436	0.01428
F0124150	chr1	120135284	-1.11198	0.086463
F0124160	chr1	120175623	-2.63587	0.091458
F0124170	chr1	120249290	6.90923	0.075727
F0124180	chr1	120277405	21.5464	0.001933
F0124190	chr1	120372216	-3.32811	0.087195
F0124200	chr1	120396682	-2.13033	0.087793
F0124220	chr1	120443788	-3.42204	0.0869
F0124230	chr1	120468145	13.7329	0.011245
F0124250	chr1	120541653	-0.994224	0.096993
F0124260	chr1	120575773	-4.25969	0.090792
F0124270	chr1	120714933	-4.29374	0.091374
F0124280	chr1	120738404	-4.15898	0.091319
F0124290	chr1	120794848	18.2284	0.00365
F0124300	chr1	120841265	-1.92351	0.092263
F0124320	chr1	120914953	-4.37416	0.090772
F0124330	chr1	120937312	0.198992	0.097624
F0124340	chr1	120983738	3.88717	0.104606
F0124350	chr1	121009040	9.45209	0.062967
F0124360	chr1	121075153	-1.36838	0.086382
F0124400	chr1	121312883	11.0031	0.026186
F0124410	chr1	121339548	-1.9656	0.095365
F0124420	chr1	121366206	-3.63539	0.09151
F0124430	chr1	121389826	2.35374	0.088885
F0124440	chr1	121411624	-1.00588	0.088181
F0124450	chr1	121434585	7.70174	0.075139
F0124460	chr1	121510242	0.0719047	0.098064
F0124470	chr1	121532195	0.688499	0.085501
F0124480	chr1	121607486	-3.72548	0.089243
F0124530	chr1	121769775	-2.30824	0.086038
F0124540	chr1	121811393	4.02543	0.080766
F0124560	chr1	121900729	-3.90045	0.091008
F0124570	chr1	121969703	4.72243	0.106492
F0124580	chr1	122002734	1.60073	0.083822
F0124600	chr1	122056534	-2.54793	0.087749
F0124610	chr1	122081752	-0.0290305	0.083941
F0124620	chr1	122105635	17.6167	0.003802
F0124630	chr1	122134673	2.97171	0.081653
F0124640	chr1	122157746	0.100403	0.096318
F0124650	chr1	122462003	10.6445	0.030918
F0124660	chr1	122483958	1.81187	0.085876
F0124680	chr1	122711140	16.5155	0.290206
F0124710	chr1	122909909	-2.8334	0.09407
F0124720	chr1	122957014	24.7446	0.353003
F0124740	chr1	123041930	-3.95316	0.089147
F0124750	chr1	123067948	4.83583	0.100728
F0124770	chr1	123116252	16.8779	0.00376
F0124780	chr1	123143441	-3.13662	0.089427
F0124790	chr1	123180287	23.8832	0.346692
F0124810	chr1	123290078	-0.505564	0.086251
F0124830	chr1	123444392	-0.661625	0.084409
F0124900	chr1	123727694	-3.33742	0.08728
F0124910	chr1	123753534	-2.69266	0.086741
F0124920	chr1	123776733	-2.90106	0.086863
F0124930	chr1	123818605	-2.27814	0.086532
F0124940	chr1	123858736	-1.14184	0.088318
F0124950	chr1	123888830	7.21426	0.074496
F0124960	chr1	123918204	-3.17252	0.089975
F0124970	chr1	123999318	0.901735	0.096676
F0124980	chr1	124083398	-3.47929	0.092938
F0124990	chr1	124105380	-1.07046	0.084754
F0125000	chr1	124129919	-4.51531	0.089031
F0125010	chr1	124198464	-0.907634	0.087245
F0125020	chr1	124253360	-3.78651	0.089781
F0125030	chr1	124280496	-1.73161	0.08576
F0125050	chr1	124339372	-3.95316	0.090504
F0125070	chr1	124477746	2.84427	0.088229
F0125080	chr1	124499732	-0.131881	0.084123
F0125090	chr1	124523168	-3.66523	0.091361
F0125100	chr1	124554177	-0.873397	0.085379
F0125120	chr1	124658903	-3.34675	0.087496
F0125130	chr1	124695554	2.85025	0.081332
F0125140	chr1	124726924	-0.117068	0.084435
F0125150	chr1	124766306	-1.65818	0.087725
F0125160	chr1	124797920	-1.2938	0.087275
F0125170	chr1	124844876	5.99831	0.076865
F0125180	chr1	124989231	-4.03874	0.090246
F0125190	chr1	125015814	-3.36546	0.092507
F0125200	chr1	125056615	-3.4889	0.090031
F0125220	chr1	125138085	-3.97441	0.091844
F0125230	chr1	125168156	-1.45042	0.08542
F0125240	chr1	125218595	-4.00647	0.089474
F0125250	chr1	125264325	-3.93201	0.08788
F0125260	chr1	125330706	4.29234	0.080112
F0125280	chr1	125386480	2.97758	0.081566
F0125320	chr1	125572319	-2.51634	0.086774
F0125340	chr1	125739519	-1.7857	0.093053
F0125350	chr1	125796501	-0.924837	0.084567
F0125360	chr1	125844524	-3.87953	0.089312
F0125370	chr1	125911737	2.64381	0.102296
F0125380	chr1	125984792	-3.65526	0.088537
F0125390	chr1	126070215	-1.89564	0.088281
F0125400	chr1	126163013	2.57562	0.082053
F0125410	chr1	126236415	-0.994224	0.097468
F0125420	chr1	126251225	-3.38425	0.087914
F0125430	chr1	126295740	0.304976	0.084388
F0125450	chr1	126365382	-4.10395	0.090866
F0125460	chr1	126392829	-3.46013	0.092346
F0125470	chr1	126422013	6.59776	0.076248
F0125480	chr1	126460904	-1.23248	0.096451
F0125490	chr1	126527141	-2.03656	0.086247
F0125500	chr1	126562287	0.0480419	0.085268
F0125520	chr1	126712636	-3.84832	0.087756
F0125530	chr1	126796504	-1.73161	0.096085
F0125540	chr1	126971873	6.23486	0.077149
F0125560	chr1	127110233	-2.80827	0.087919
F0125570	chr1	127157376	-2.25569	0.086809
F0125580	chr1	127181375	22.7103	0.374092
F0125590	chr1	127274552	-3.18153	0.087751
F0125630	chr1	127444859	-1.71148	0.085145
F0125650	chr1	127507518	-4.33953	0.090004
F0125670	chr1	127594335	-0.694499	0.084552
F0125680	chr1	127624398	-4.27101	0.091733
F0125700	chr1	127725447	-4.43246	0.08953
F0125710	chr1	127770063	13.1974	0.251131
F0125720	chr1	127803933	1.19768	0.097974
F0125740	chr1	127923587	0.93039	0.087311
F0125750	chr1	127975919	16.6925	0.292239
F0125760	chr1	128008878	-2.13762	0.094758
F0125780	chr1	128191370	-4.02796	0.091379
F0125800	chr1	128315629	-2.07242	0.093285
F0125810	chr1	128338198	2.89494	0.082916
F0125830	chr1	128421097	-0.607288	0.097752
F0125870	chr1	128561274	-2.97832	0.088761
F0125880	chr1	128564263	-1.84037	0.094129
F0125890	chr1	128593624	-2.27064	0.094298
F0125910	chr1	128653030	-2.41505	0.09287
F0125920	chr1	128680931	-2.72541	0.092467
F0125940	chr1	128725282	-2.44599	0.092792
F0125980	chr1	128882230	-4.09302	0.090931
F0125990	chr1	128975081	-3.98507	0.088043
F0126010	chr1	129147033	5.33019	0.07849
F0126030	chr1	129242123	-4.38576	0.089875
F0126040	chr1	129270726	-4.32804	0.090228
F0126060	chr1	129373663	-1.33096	0.094772
F0126070	chr1	129527489	16.7829	0.27096
F0126080	chr1	129578765	10.286	0.033975
F0126090	chr1	129603986	-1.2508	0.096784
F0126100	chr1	129626480	-0.850697	0.09732
F0126120	chr1	129677785	-0.580328	0.084337
F0126140	chr1	129728771	1.60437	0.099072
F0126150	chr1	129791245	4.08861	0.079501
F0126200	chr1	129940917	1.89224	0.082597
F0126220	chr1	129986108	-0.924837	0.086604
F0126240	chr1	130052319	9.56501	0.131849
F0126250	chr1	130073477	-0.856363	0.093845
F0126260	chr1	130097032	7.31652	0.07395
F0126280	chr1	130147294	-0.867713	0.088253
F0126290	chr1	130172215	-0.262	0.084363
F0126330	chr1	130311121	-1.57927	0.088515
F0126340	chr1	130335062	14.6515	0.26315
F0126350	chr1	130356322	-2.69266	0.090206
F0126360	chr1	130378726	0.938551	0.100395
F0126390	chr1	130456169	-0.231692	0.086718
F0126410	chr1	130534726	-1.5338	0.088827
F0126420	chr1	130568658	-1.64494	0.086055
F0126430	chr1	130593854	5.22283	0.078964
F0126460	chr1	130730865	1.22102	0.083037
F0126480	chr1	130847516	-3.60573	0.088558
F0126490	chr1	130868791	3.8587	0.080482
F0126500	chr1	130903403	-3.80702	0.092037
F0126510	chr1	130937338	8.47921	0.120442
F0126530	chr1	130997444	-1.20815	0.089678
F0126560	chr1	131229708	-3.4889	0.087481
F0126570	chr1	131261697	-3.65526	0.092275
F0126580	chr1	131290917	-2.20369	0.088902
F0126590	chr1	131319208	3.65896	0.080838
F0126600	chr1	131372279	7.6672	0.076558
F0126620	chr1	131456670	2.94228	0.081379
F0126630	chr1	131505562	2.45929	0.08197
F0126650	chr1	131592030	28.2458	0.372606
F0126660	chr1	131623922	2.67764	0.081651
F0126670	chr1	131657377	-0.171583	0.084346
F0126690	chr1	131745799	8.89849	0.069939
F0126700	chr1	131846797	-4.53925	0.09101
F0126710	chr1	131867214	-1.9656	0.089275
F0126720	chr1	131897226	6.14646	0.10955
F0126750	chr1	131991276	15.0594	0.009202
F0126770	chr1	132110176	1.45325	0.083458
F0126790	chr1	132204201	2.54751	0.100067
F0126800	chr1	132241288	-1.36212	0.088276
F0126830	chr1	132341881	5.14095	0.107628
F0126840	chr1	132379423	34.477	0.418749
F0126850	chr1	132411190	6.18271	0.110535
F0126870	chr1	132559271	23.9086	0.001909
F0126880	chr1	132622087	-1.01172	0.096488
F0126910	chr1	132760055	23.1452	0.368475
F0126920	chr1	132781559	19.633	0.337262
F0126930	chr1	132845507	2.17054	0.082822
F0126940	chr1	132886246	2.0769	0.082957
F0126960	chr1	132959914	3.6696	0.102614
F0126970	chr1	132991762	2.44341	0.082872
F0126990	chr1	133050520	23.0913	0.368916
F0127000	chr1	133096674	1.95784	0.099278
F0127010	chr1	133166436	-1.9026	0.086494
F0127020	chr1	133233306	-3.88998	0.090385
F0127030	chr1	133259853	-3.87953	0.087519
F0127040	chr1	133332715	-3.09213	0.08717
F0127050	chr1	133390969	4.31194	0.080336
F0127060	chr1	133424899	3.5813	0.101026
F0127090	chr1	133521692	14.4608	0.281691
F0127110	chr1	133593528	-4.17006	0.089242
F0127120	chr1	133649773	-4.17006	0.089909
F0127130	chr1	133698700	-0.505564	0.084021
F0127140	chr1	133720707	-0.277219	0.098011
F0127150	chr1	133765688	-1.84037	0.093742
F0127170	chr1	133882163	-4.56332	0.089922
F0127200	chr1	133980973	-2.80827	0.086773
F0127210	chr1	134025806	-3.92147	0.090245
F0127220	chr1	134088757	2.73568	0.101573
F0127240	chr1	134139302	2.35374	0.081833
F0127250	chr1	134258377	22.1417	0.365058
F0127260	chr1	134280051	-2.26316	0.088992
F0127270	chr1	134316657	2.57873	0.102579
F0127300	chr1	134547943	-1.5858	0.086154
F0127320	chr1	134659982	-4.14792	0.090195
F0127330	chr1	134757616	-2.43824	0.086789
F0127350	chr1	134828444	-2.36899	0.086418
F0127360	chr1	134869152	-1.612	0.086404
F0127370	chr1	134900836	-2.97832	0.086942
F0127390	chr1	134977005	-1.31235	0.096251
F0127400	chr1	135008984	-3.79675	0.087187
F0127420	chr1	135081107	9.00495	0.067261
F0127430	chr1	135119864	-2.45376	0.089451
F0127450	chr1	135176080	-1.10602	0.085509
F0127460	chr1	135219500	-0.661625	0.085104
F0127480	chr1	135532554	-1.66481	0.093483
F0127500	chr1	135655864	0.263746	0.085451
F0127510	chr1	135771215	-1.55323	0.086587
F0127530	chr1	135864178	0.53736	0.098454
F0127550	chr1	135915394	9.44166	0.129076
F0127570	chr1	135988521	4.94096	0.107014
F0127580	chr1	136027886	-3.69526	0.088253
F0127600	chr1	136080818	13.299	0.22228
F0127610	chr1	136111760	-3.68523	0.0908
F0127620	chr1	136137382	-2.27814	0.088452
F0127640	chr1	136236469	-1.6781	0.088401
F0127650	chr1	136258142	38.7454	0.442818
F0127670	chr1	136344019	-2.47713	0.087553
F0127700	chr1	136476998	0.426849	0.084329
F0127710	chr1	136499200	1.8644	0.083157
F0127730	chr1	136573912	8.85306	0.067614
F0127760	chr1	136695554	8.68671	0.122193
F0127800	chr1	136831204	-3.57625	0.088069
F0127810	chr1	136852565	-1.55323	0.096464
F0127850	chr1	137000996	-4.63626	0.090768
F0127870	chr1	137063131	23.7211	0.345966
F0127910	chr1	137199869	14.0918	0.241268
F0127920	chr1	137248123	1.18987	0.084166
F0127930	chr1	137282710	-1.00588	0.086998
F0127940	chr1	137331935	-3.82763	0.09031
F0127960	chr1	137393923	-2.92667	0.086856
F0127980	chr1	137464141	-2.63587	0.091119
F0127990	chr1	137531828	5.44929	0.078301
F0128020	chr1	137680052	-1.12987	0.085646
F0128040	chr1	137749528	-4.24839	0.08913
F0128050	chr1	137776044	-3.09213	0.093732
F0128070	chr1	137904261	1.74468	0.082963
F0128080	chr1	137924385	3.09103	0.102795
F0128090	chr1	137980069	6.44519	0.111208
F0128130	chr1	138119456	51	0.530405
F0128140	chr1	138165925	-3.61559	0.089417
F0128150	chr1	138214555	2.13058	0.100119
F0128170	chr1	138357697	7.84836	0.115453
F0128190	chr1	138419898	9.59802	0.134158
F0128200	chr1	138457514	1.96471	0.082412
F0128220	chr1	138526830	4.06593	0.105118
F0128230	chr1	138561549	6.32658	0.108655
F0128250	chr1	138635746	-4.40905	0.089527
F0128260	chr1	138661650	0.675702	0.099358
F0128280	chr1	138782443	-2.72541	0.094342
[truncated: 34,321 more rows]

## Sheet: TableS4
SNP distance bin (kb)	Number of pairs	Correlation of BF	Correlation of FST
<=20	167	0.2859	0.2646
20-30	8248	0.1234	0.149
30-40	6425	0.1449	0.1544
40-50	5551	0.089	0.093
50-75	14259	0.0823	0.1169
75-100	14189	0.0419	0.0743
100-200	55204	0.0521	0.0816
200-300	54655	0.0419	0.0697
300-400	53958	0.0552	0.0816
400-500	53740	0.0405	0.0627
500-600	53504	0.0226	0.0559
600-700	53318	0.0225	0.0353
700-800	53161	0.025	0.037
800-900	52984	0.0234	0.0455
900-1000	52626	0.032	0.0537
1000-1250	131099	0.016	0.0319
1250-1500	129970	0.014	0.0284
1500-1750	129922	0.0114	0.0326
1750-2000	129022	0.0123	0.0266
2000-2250	128014	0.0071	0.0221
2250-2500	127554	0.0087	0.0211
2500-2750	127176	0.0113	0.0239
2750-3000	126083	0.0058	0.0127
3000-3250	126069	0.0062	0.0176
3250-3500	125707	0.0034	0.0128
3500-3750	124947	0.002	0.009
3750-4000	124419	0.0026	0.0117
4000-4250	123239	0.0023	0.0142
4250-4500	123264	0.0039	0.0073
4500-4750	122438	0.0028	0.008
4750-5000	122060	0.0027	0.0066
5000-5500	242803	0.0051	0.0099
5500-6000	241089	-0.0021	0.01
6000-6500	239774	0.0062	0.0144
6500-7000	237841	0.0045	0.0092
7000-7500	235941	0.0011	0.0058
7500-8000	234269	0.0081	0.0119
8000-8500	232362	0.0027	0.0131
8500-9000	230651	-0.0008	0.01
9000-9500	228747	-0.001	0.012
9500-10000	227352	0.0009	0.0092

## Sheet: TableS5
Gene Name (IPA annotation)	BTA	Start Position	End Position	Number of SNPs	Nsnp with BF>15	Nsnp with BF>20	Nsnp with BF25	Nsnp with BF30	Minimum BF	Maximum BF	Minimum FST	Maximum FST	Interval Number
CLIC6	1	101433	158644	1	1	1	1	0	29.1206	29.1206	0.376103	0.376103	0
RCAN1	1	219079	339083	1	0	0	0	0	-3.11877	-3.11877	0.086914	0.086914	0
ATP5O	1	720642	728058	1	0	0	0	0	-2.43824	-2.43824	0.094141	0.094141	0
ITSN1	1	733832	987606	3	0	0	0	0	-2.70901	0.654309	0.090945	0.096374	0
CRYZL1	1	988331	1032014	1	0	0	0	0	6.27482	6.27482	0.078881	0.078881	0
SON	1	1042691	1073776	2	0	0	0	0	-3.95316	10.3859	0.09128	0.155525	0
GART	1	1074652	1100500	1	0	0	0	0	2.65305	2.65305	0.102681	0.102681	0
TMEM50B	1	1135322	1172248	2	0	0	0	0	-4.09302	-0.564218	0.089624	0.09692	0
IL10RB	1	1373998	1402720	1	0	0	0	0	-1.97265	-1.97265	0.09101	0.09101	0
IFNAR2	1	1404209	1438754	1	0	0	0	0	-0.816831	-0.816831	0.095593	0.095593	0
C21ORF62	1	1837386	1858410	1	0	0	0	0	4.46466	4.46466	0.079387	0.079387	0
SYNJ1	1	1915884	2006754	1	0	0	0	0	4.90681	4.90681	0.078918	0.078918	0
C21ORF59	1	2012806	2024321	1	0	0	0	0	-2.99565	-2.99565	0.086308	0.086308	0
C21ORF63	1	2066877	2168875	2	0	0	0	0	2.69908	8.76558	0.068375	0.082464	0
MRAP	1	2267897	2285334	1	0	0	0	0	-0.862035	-0.862035	0.084338	0.084338	0
HUNK	1	2584603	2672414	2	0	0	0	0	-3.28182	10.2143	0.092673	0.159054	0
SFRS15	1	2848383	2910038	1	0	0	0	0	-1.91653	-1.91653	0.085722	0.085722	0
SOD1	1	2912296	2920994	1	0	0	0	0	3.82751	3.82751	0.080287	0.080287	0
TIAM1	1	3091830	3591824	9	0	0	0	0	-4.15898	14.7925	0.081082	0.240991	0
KRTAP19-1	1	4635245	4641205	1	0	0	0	0	-2.80827	-2.80827	0.087058	0.087058	1
GRIK1	1	5323243	5809204	7	2	1	0	0	-4.1149	24.8061	0.005364	0.334792	1
BACH1	1	6032286	6090223	2	0	0	0	0	-3.46013	0.662876	0.084003	0.088269	1
C21ORF7	1	6284730	6387981	3	1	0	0	0	-2.58771	17.8251	0.004128	0.091704	1
ZNF294	1	6462919	6521871	1	0	0	0	0	-2.96967	-2.96967	0.088056	0.088056	1
N6AMT1	1	6546585	6560057	1	0	0	0	0	2.95112	2.95112	0.083109	0.083109	1
ADAMTS1	1	8941455	8950964	1	0	0	0	0	1.19378	1.19378	0.083262	0.083262	1
CYYR1	1	9228069	9344105	1	0	0	0	0	-3.71539	-3.71539	0.093845	0.093845	1
APP	1	9582072	9881548	3	0	0	0	0	-3.21776	9.92659	0.052008	0.09302	1
GABPA	1	10003511	10042470	1	1	0	0	0	19.109	19.109	0.298002	0.298002	1
JAM2	1	10056221	10138715	2	0	0	0	0	-4.63626	-2.24077	0.086274	0.091359	1
NCAM2	1	15072203	15328533	4	0	0	0	0	-0.0484709	10.5141	0.036427	0.094495	0
PRSS7	1	18251149	18402302	3	0	0	0	0	-1.11198	-0.405757	0.085309	0.096202	0
C21ORF91	1	18914312	18947627	1	0	0	0	0	6.99267	6.99267	0.075243	0.075243	0
CXADR	1	19130692	19196204	1	0	0	0	0	3.39034	3.39034	0.080866	0.080866	0
C21ORF34	1	20066177	20692567	9	0	0	0	0	-3.4031	4.62404	0.084483	0.105393	0
USP25	1	20899539	21062531	3	1	0	0	0	1.95441	17.5759	0.004903	0.101967	0
NRIP1	1	21860968	21963866	3	0	0	0	0	-3.7559	-3.66523	0.087503	0.091559	0
ABCC13	1	22642596	22673867	1	0	0	0	0	-2.85866	-2.85866	0.090781	0.090781	0
LIPI	1	22756613	22886060	1	0	0	0	0	-4.22588	-4.22588	0.089217	0.089217	0
ROBO2	1	24328021	24913773	12	0	0	0	0	-4.38576	10.4543	0.035558	0.09661	0
ROBO1	1	26021099	27221575	14	0	0	0	0	-4.51531	9.0311	0.067858	0.101747	0
GBE1	1	29389311	29641720	2	0	0	0	0	-1.1779	-0.473842	0.084428	0.084754	0
CADM2	1	32932122	34376414	23	3	2	0	0	-4.10395	24.2801	0.08317	0.366831	0
CHMP2B	1	35712818	35746716	1	0	0	0	0	-3.71539	-3.71539	0.092495	0.092495	0
POU1F1	1	35749096	35767118	1	0	0	0	0	7.13012	7.13012	0.07598	0.07598	0
HTR1F	1	36232028	36379172	2	0	0	0	0	-2.23333	-1.73161	0.086358	0.093586	0
CKT2	1	36783572	36928790	4	0	0	0	0	-3.86911	13.8159	0.007517	0.092578	0
EPHA3	1	37557613	37970742	5	0	0	0	0	-3.97441	1.89918	0.089116	0.096464	0
PROS1	1	38745414	38810814	1	0	0	0	0	-4.51531	-4.51531	0.089209	0.089209	0
EPHA6	1	41780058	42922108	19	1	1	1	0	-4.68553	27.7751	0.083582	0.409843	0
CRYBG3	1	43055122	43129161	1	0	0	0	0	-0.3798	-0.3798	0.097069	0.097069	0
MINA	1	43125528	43162310	1	0	0	0	0	6.35039	6.35039	0.076864	0.076864	0
GABRR3	1	43172856	43218330	3	0	0	0	0	-2.94383	-1.62515	0.08524	0.091141	0
GM813	1	43891194	43895827	1	1	1	1	1	32.0362	32.0362	0.375075	0.375075	0
E330017A01RIK	1	43891199	43895834	1	1	1	1	1	32.0362	32.0362	0.375075	0.375075	0
ST3GAL6	1	43997969	44082648	1	0	0	0	0	-3.4031	-3.4031	0.086548	0.086548	0
DCBLD2	1	44082840	44176379	2	0	0	0	0	-3.24511	-1.2508	0.087734	0.091376	0
COL8A1	1	44931793	45111081	1	0	0	0	0	-0.146735	-0.146735	0.083885	0.083885	0
C3ORF26	1	45123329	45518376	3	1	0	0	0	-3.86911	19.8402	0.087652	0.291105	0
FILIP1L	1	45138118	45439484	2	1	0	0	0	-3.56647	19.8402	0.090632	0.291105	0
TBC1D23	1	45631145	45687991	1	0	0	0	0	-2.18157	-2.18157	0.095252	0.095252	0
TMEM45A	1	46053258	46171516	1	0	0	0	0	4.26285	4.26285	0.083138	0.083138	0
GPR128	1	46191756	46254958	2	0	0	0	0	-3.66523	-3.11877	0.091829	0.092741	0
ABI3BP	1	46298306	46583702	5	1	0	0	0	-3.34675	15.4553	0.077272	0.260707	0
IMPG2	1	46846757	46924208	2	0	0	0	0	-2.33852	1.1664	0.083433	0.08957	0
SENP7	1	46925185	46969674	1	0	0	0	0	14.9111	14.9111	0.292426	0.292426	0
PCNP	1	47107070	47121949	1	0	0	0	0	-1.15383	-1.15383	0.084864	0.084864	0
ZBTB11	1	47132395	47163611	1	0	0	0	0	-3.32811	-3.32811	0.088156	0.088156	0
ZPLD1	1	48028136	48109256	1	0	0	0	0	-2.48495	-2.48495	0.087191	0.087191	0
ALCAM	1	50452491	50683716	4	0	0	0	0	-3.63539	0.30041	0.090657	0.097942	0
CBLB	1	50777059	51002871	3	0	0	0	0	-1.71148	2.49725	0.083543	0.087329	0
BBX	1	52699255	52992016	7	1	0	0	0	-2.43824	18.2575	0.003131	0.148623	0
MORC1	1	54473440	54630669	1	0	0	0	0	1.56786	1.56786	0.083335	0.083335	0
GUCA1C	1	54636807	54676373	2	0	0	0	0	-3.57625	-2.92667	0.092471	0.09358	0
TRAT1	1	54728001	54774780	1	0	0	0	0	2.49094	2.49094	0.082458	0.082458	0
DZIP3	1	54871441	54993603	1	0	0	0	0	-3.4889	-3.4889	0.086849	0.086849	0
MYH15	1	55038849	55231038	6	2	0	0	0	-0.988407	18.8766	0.073762	0.308307	0
IFT57	1	55413973	55471113	1	0	0	0	0	12.3151	12.3151	0.016182	0.016182	0
CD96	1	56980871	57100676	1	0	0	0	0	-2.79992	-2.79992	0.093976	0.093976	0
PLCXD2	1	57122067	57306341	3	0	0	0	0	-3.14557	-1.27533	0.086492	0.097429	0
PHLDB2	1	57315423	57426769	2	0	0	0	0	-2.70901	12.2806	0.017287	0.086994	0
ABHD10	1	57435751	57452256	1	0	0	0	0	1.75179	1.75179	0.100607	0.100607	0
TAGLN3	1	57457467	57471949	1	0	0	0	0	9.88483	9.88483	0.139134	0.139134	0
TMPRSS7	1	57502514	57543893	1	0	0	0	0	10.3964	10.3964	0.039223	0.039223	0
SLC9A10	1	57623388	57738387	1	0	0	0	0	-3.7559	-3.7559	0.089723	0.089723	0
CD200	1	57772271	57795457	1	0	0	0	0	-3.67522	-3.67522	0.091184	0.091184	0
BTLA	1	57958692	57991698	1	0	0	0	0	7.09634	7.09634	0.110936	0.110936	0
ATG3	1	58041841	58076797	1	0	0	0	0	0.0766647	0.0766647	0.084334	0.084334	0
BOC	1	58758829	58836401	2	0	0	0	0	-3.60573	0.431312	0.090063	0.098442	0
SIDT1	1	59068660	59180530	3	0	0	0	0	-3.86911	1.94753	0.082083	0.096526	0
ATP6V1A	1	59265273	59329329	1	0	0	0	0	-2.50847	-2.50847	0.088044	0.088044	0
GRAMD1C	1	59352975	59452459	1	0	0	0	0	-0.262	-0.262	0.084193	0.084193	0
ZDHHC23	1	59453118	59468119	1	0	0	0	0	-0.942097	-0.942097	0.084924	0.084924	0
DRD3	1	59625164	59683629	1	0	0	0	0	1.83294	1.83294	0.100925	0.100925	0
ZBTB20	1	59809385	60699713	18	0	0	0	0	-3.96378	10.7063	0.030567	0.101003	0
GAP43	1	61276078	61377777	4	0	0	0	0	-3.99576	0.752051	0.084872	0.097846	0
LSAMP	1	61454943	62293641	14	0	0	0	0	-4.79831	3.27608	0.080451	0.091974	0
UPK1B	1	64956091	64985063	1	0	0	0	0	-4.15898	-4.15898	0.091614	0.091614	0
B4GALT4	1	64993511	65024360	1	0	0	0	0	8.706	8.706	0.069672	0.069672	0
CDGAP	1	65057777	65179048	2	0	0	0	0	-3.15454	-1.48232	0.088715	0.096407	0
TMEM39A	1	65185793	65215740	1	0	0	0	0	0.515433	0.515433	0.088402	0.088402	0
KTELC1	1	65221800	65247052	1	0	0	0	0	-2.28565	-2.28565	0.091867	0.091867	0
CD80	1	65270373	65300176	1	0	0	0	0	-1.31235	-1.31235	0.087404	0.087404	0
PLA1A	1	65324815	65352311	1	0	0	0	0	-2.97832	-2.97832	0.087958	0.087958	0
COX17	1	65400335	65408204	1	0	0	0	0	9.08861	9.08861	0.124343	0.124343	0
C3ORF15	1	65426696	65601447	3	0	0	0	0	-4.15898	3.09969	0.081584	0.089404	0
NR1I2	1	65639233	65673700	1	0	0	0	0	2.04312	2.04312	0.100501	0.100501	0
GSK3B	1	65675369	65899447	5	0	0	0	0	-2.71721	4.45024	0.084179	0.105472	0
GPR156	1	65975132	66083376	3	0	0	0	0	1.12312	8.47568	0.071231	0.082874	0
RABL3	1	66383740	66490150	3	0	0	0	0	-3.94258	0.777274	0.085803	0.098142	0
STXBP5L	1	66666519	66996550	6	0	0	0	0	-3.68523	11.1501	0.080068	0.209722	0
POLQ	1	67003312	67109722	2	0	0	0	0	-4.53925	-4.13689	0.089246	0.089605	0
ARGFX	1	67130132	67147676	1	0	0	0	0	4.89084	4.89084	0.07909	0.07909	0
GOLGB1	1	67210630	67284785	2	1	0	0	0	9.07293	18.0774	0.123394	0.314904	0
EAF2	1	67285107	67419161	1	1	0	0	0	15.7612	15.7612	0.007148	0.007148	0
IQCB1	1	67308190	67354255	1	1	0	0	0	15.7612	15.7612	0.007148	0.007148	0
SLC15A2	1	67435593	67542911	2	1	1	0	0	-3.37484	20.0097	0.092222	0.348546	0
ILDR1	1	67549909	67584962	2	0	0	0	0	-2.96967	-0.738654	0.085592	0.089896	0
CD86	1	67611920	67679271	1	0	0	0	0	7.00591	7.00591	0.075409	0.075409	0
CASR	1	67725048	67814374	4	0	0	0	0	-2.18157	2.45294	0.085099	0.10152	0
HSPBAP1	1	68150760	68206844	1	0	0	0	0	0.810731	0.810731	0.083322	0.083322	0
DIRC2	1	68208142	68298727	2	1	1	0	0	8.64108	24.9157	0.0017	0.068738	0
SEMA5B	1	68325897	68449703	1	0	0	0	0	-0.574952	-0.574952	0.095031	0.095031	0
PDIA5	1	68498449	68588255	2	0	0	0	0	-4.10395	3.56513	0.090621	0.103502	0
SEC22A	1	68644311	68729998	3	0	0	0	0	-3.4031	-1.2508	0.084683	0.086468	0
ADCY5	1	68756169	68923823	5	0	0	0	0	-4.12588	1.57152	0.083777	0.090874	0
MYLK	1	69080368	69354254	2	0	0	0	0	-3.77628	0.511037	0.083632	0.086908	0
CCDC14	1	69383495	69443407	1	0	0	0	0	-4.1149	-4.1149	0.090619	0.090619	0
KALRN	1	69610945	70302464	14	0	0	0	0	-3.98507	10.9978	0.082699	0.180448	0
ITGB5	1	70377411	70493247	4	0	0	0	0	-4.36259	3.18275	0.083147	0.094448	0
HEG1	1	70601969	70685823	1	0	0	0	0	9.66404	9.66404	0.13361	0.13361	0
SLC12A8	1	70705159	70853883	2	0	0	0	0	-4.21466	1.61165	0.082483	0.090293	0
ZNF148	1	70863002	70972109	1	1	1	0	0	22.9125	22.9125	0.346502	0.346502	0
SNX4	1	71078832	71131759	1	0	0	0	0	-3.38425	-3.38425	0.093149	0.093149	0
OSBPL11	1	71146769	71238605	1	0	0	0	0	-2.48495	-2.48495	0.094688	0.094688	0
FYTTD1	1	71540839	71573606	1	0	0	0	0	8.62001	8.62001	0.120683	0.120683	0
TNK2	1	71756354	71796622	1	0	0	0	0	-2.38429	-2.38429	0.086584	0.086584	0
OSTALPHA	1	71965313	71983426	1	0	0	0	0	-0.146735	-0.146735	0.085038	0.085038	0
SENP5	1	72471222	72495117	1	0	0	0	0	-3.46013	-3.46013	0.087874	0.087874	0
MFI2	1	72568867	72594854	1	0	0	0	0	-3.82763	-3.82763	0.089612	0.089612	0
BDH1	1	73085022	73127919	1	1	0	0	0	18.1626	18.1626	0.00356	0.00356	0
ACAP2	1	73272262	73443824	1	0	0	0	0	-3.11877	-3.11877	0.09056	0.09056	0
C3ORF21	1	73448056	73625500	3	0	0	0	0	-3.92147	-2.03656	0.087778	0.089886	0
LSG1	1	74189718	74212296	1	0	0	0	0	-3.07444	-3.07444	0.091298	0.091298	0
OPA1	1	75160481	75253945	2	0	0	0	0	-1.09414	0.309538	0.084756	0.085248	0
ATP13A4	1	75290936	75439103	1	0	0	0	0	-2.8334	-2.8334	0.090585	0.090585	0
ATP13A5	1	75462109	75578620	1	0	0	0	0	-3.77628	-3.77628	0.092897	0.092897	0
C3ORF59	1	76029035	76151945	2	0	0	0	0	2.63764	4.07602	0.080615	0.082047	0
FGF12	1	76215982	76833958	9	0	0	0	0	-4.22588	8.31127	0.081912	0.115972	0
CCDC50	1	77537424	77622820	1	0	0	0	0	0.109869	0.109869	0.083749	0.083749	0
OSTN	1	77683030	77718591	1	0	0	0	0	-3.41256	-3.41256	0.08697	0.08697	0
LOC647309	1	77962852	78005614	1	0	0	0	0	-3.08328	-3.08328	0.09341	0.09341	0
IL1RAP	1	78200410	78342718	3	0	0	0	0	2.12724	11.5326	0.020057	0.082997	0
CLDN1	1	78592995	78610680	1	0	0	0	0	0.332292	0.332292	0.098776	0.098776	0
LEPREL1	1	78749359	79008985	1	0	0	0	0	0.658594	0.658594	0.097827	0.097827	0
TP63	1	79086612	79369567	1	0	0	0	0	-1.19603	-1.19603	0.089753	0.089753	0
TPRG1	1	79746567	79904027	1	0	0	0	0	-1.8887	-1.8887	0.085754	0.085754	0
LPP	1	80182159	80966249	13	1	0	0	0	-4.35104	18.3244	0.002913	0.091135	0
BCL6	1	81357313	81381544	1	0	0	0	0	-2.15222	-2.15222	0.088706	0.088706	0
MASP1	1	81814499	81881845	2	0	0	0	0	-4.40905	-2.98698	0.086434	0.089404	0
ST6GAL1	1	82009788	82163976	3	0	0	0	0	2.14059	6.99078	0.075402	0.0825	0
KNG1	1	82363728	82380729	1	0	0	0	0	2.09709	2.09709	0.083418	0.083418	0
KNG1	1	82363728	82380351	1	0	0	0	0	2.09709	2.09709	0.083418	0.083418	0
AHSG	1	82483863	82490852	1	0	0	0	0	5.38018	5.38018	0.078256	0.078256	0
TBCCD1	1	82534331	82560994	1	0	0	0	0	-2.31579	-2.31579	0.0931	0.0931	0
DGKG	1	82745855	82972325	5	0	0	0	0	-3.58606	0.905838	0.083678	0.088645	0
ETV5	1	83007593	83066900	1	0	0	0	0	5.60095	5.60095	0.077957	0.077957	0
IGF2BP2	1	83273922	83445836	4	0	0	0	0	0.868811	13.7003	0.084819	0.252596	0
SENP2	1	83458543	83493462	1	0	0	0	0	-3.51784	-3.51784	0.093609	0.093609	0
AF366264	1	83458852	83474931	1	0	0	0	0	-3.51784	-3.51784	0.093609	0.093609	0
4930444G20RIK	1	83459611	83472951	1	0	0	0	0	-3.51784	-3.51784	0.093609	0.093609	0
LIPH	1	83508857	83562287	1	0	0	0	0	4.92959	4.92959	0.084901	0.084901	0
TMEM41A	1	83568588	83577284	1	0	0	0	0	6.70622	6.70622	0.0762	0.0762	0
MAP3K13	1	83580417	83681025	1	0	0	0	0	-3.06562	-3.06562	0.088075	0.088075	0
EHHADH	1	83750152	83804960	2	0	0	0	0	0.00482335	2.56626	0.08209	0.095588	0
C3ORF70	1	83856157	83983135	1	0	0	0	0	7.38498	7.38498	0.115061	0.115061	0
VPS8	1	83990081	84281063	4	2	1	1	0	-2.18893	26.9851	0.089594	0.431007	0
FAM131A	1	84720475	84725568	1	0	0	0	0	5.29964	5.29964	0.078553	0.078553	0
2900046G09RIK	1	84720485	84726638	1	0	0	0	0	5.29964	5.29964	0.078553	0.078553	0
EG328644	1	84808371	84810007	1	0	0	0	0	1.80131	1.80131	0.099726	0.099726	0
EIF2B5	1	84878275	84887891	1	0	0	0	0	3.62425	3.62425	0.080589	0.080589	0
HTR3E	1	84905132	84911161	1	0	0	0	0	8.75507	8.75507	0.121125	0.121125	0
ABCC5	1	85058808	85141221	1	0	0	0	0	4.03051	4.03051	0.081953	0.081953	0
CYP2AB1	1	85152463	85173458	1	0	0	0	0	-4.31658	-4.31658	0.090065	0.090065	0
YEATS2	1	85255291	85357947	1	0	0	0	0	1.07554	1.07554	0.083571	0.083571	0
KLHL6	1	85486598	85542881	1	0	0	0	0	4.6804	4.6804	0.08015	0.08015	0
MCF2L2	1	85641902	85900453	5	0	0	0	0	-4.38576	3.7094	0.080709	0.091469	0
B3GNT5	1	85798040	85815486	1	0	0	0	0	3.25639	3.25639	0.084285	0.084285	0
MCCC1	1	85948568	86007576	2	0	0	0	0	-4.64853	-3.07444	0.087356	0.089388	0
DCUN1D1	1	86038822	86065437	1	0	0	0	0	5.29746	5.29746	0.078142	0.078142	0
ATP11B	1	86092987	86214277	1	1	0	0	0	15.0518	15.0518	0.271625	0.271625	0
SOX2OT	1	87333473	87469628	2	0	0	0	0	-3.12769	10.6886	0.024916	0.088022	0
CCDC39	1	88379517	88431868	1	0	0	0	0	-0.405757	-0.405757	0.09692	0.09692	0
PEX5L	1	89114376	89449456	7	0	0	0	0	-4.33953	7.95636	0.072862	0.09111	0
USP13	1	89465078	89635725	4	0	0	0	0	-3.68523	6.0126	0.084223	0.107028	0
MRPL47	1	89671746	89689048	1	0	0	0	0	2.16722	2.16722	0.082673	0.082673	0
ACTL6A	1	89689108	89720728	1	0	0	0	0	-0.43184	-0.43184	0.095512	0.095512	0
GNB4	1	89944488	90118740	1	0	0	0	0	-3.46013	-3.46013	0.092611	0.092611	0
MFN1	1	89986634	90037292	1	0	0	0	0	-3.46013	-3.46013	0.092611	0.092611	0
KCNMB3	1	90177823	90189136	1	0	0	0	0	-3.43153	-3.43153	0.087102	0.087102	0
PIK3CA	1	90197592	90282154	1	0	0	0	0	1.95441	1.95441	0.098908	0.098908	0
ZMAT3	1	90326590	90384095	2	0	0	0	0	-3.64531	-0.862035	0.086072	0.091988	0
NAALADL2	1	93627820	94717381	19	1	1	0	0	-4.18118	21.7775	0.004016	0.105391	0
NLGN1	1	95302238	96194647	14	1	0	0	0	-4.27101	16.4875	0.015071	0.309217	0
SPATA16	1	96421026	96713549	3	0	0	0	0	-4.21466	10.335	0.086746	0.178258	0
ECT2	1	96825339	96885601	1	0	0	0	0	-3.86911	-3.86911	0.088388	0.088388	0
AADACL1	1	96934962	96999477	1	0	0	0	0	-3.13662	-3.13662	0.093684	0.093684	0
FNDC3B	1	97237767	97594538	1	0	0	0	0	1.7872	1.7872	0.097747	0.097747	0
PLD1	1	97998875	98159751	2	0	0	0	0	-3.99576	-3.88998	0.088534	0.089523	0
TNIK	1	98270824	98672913	4	0	0	0	0	-3.43153	5.53288	0.078979	0.094072	0
SLC7A14	1	99118603	99234372	3	0	0	0	0	-4.31658	5.87919	0.079091	0.095892	0
PRKCI	1	99431398	99502417	2	0	0	0	0	-4.00647	0.662876	0.092353	0.099079	0
PHC3	1	99539627	99623593	1	1	0	0	0	18.2866	18.2866	0.331315	0.331315	0
GPR160	1	99624351	99693043	2	0	0	0	0	1.06757	8.15311	0.072413	0.083255	0
SEC62	1	99728250	99767086	1	0	0	0	0	-3.7559	-3.7559	0.093091	0.093091	0
SAMD7	1	99787351	99811959	1	0	0	0	0	-3.58606	-3.58606	0.092692	0.092692	0
LRRC34	1	99904061	99940597	1	0	0	0	0	0.645729	0.645729	0.099457	0.099457	0
MDS1	1	100075531	100634375	14	1	0	0	0	-4.53925	15.9106	0.025178	0.303781	0
EVI1	1	100635659	100705233	1	0	0	0	0	7.59612	7.59612	0.113384	0.113384	0
C3ORF50	1	100981198	101003936	1	0	0	0	0	-1.46316	-1.46316	0.086121	0.086121	0
GOLIM4	1	101721001	101805157	3	0	0	0	0	-1.45042	0.386522	0.084577	0.085321	0
SERPINI1	1	102095281	102179132	1	0	0	0	0	-0.236731	-0.236731	0.084116	0.084116	0
WDR49	1	102294285	102466412	2	0	0	0	0	-3.54696	-2.24822	0.086753	0.089588	0
SERPINI2	1	102471462	102507532	1	0	0	0	0	11.0854	11.0854	0.188054	0.188054	0
ZBBX	1	102557174	102693662	1	0	0	0	0	3.48099	3.48099	0.09987	0.09987	0
SI	1	104781017	104907750	3	0	0	0	0	-3.69526	-3.07444	0.086185	0.087077	0
OTOL1	1	107734604	107771391	1	0	0	0	0	-2.43824	-2.43824	0.089716	0.089716	0
NMD3	1	108009114	108045321	1	0	0	0	0	1.42706	1.42706	0.083174	0.083174	0
PPM1L	1	108272456	108514127	5	0	0	0	0	-4.24839	5.74204	0.07845	0.094066	0
SMC4	1	108847833	108881403	1	0	0	0	0	4.41407	4.41407	0.079576	0.079576	0
IFT80	1	108881498	108996115	1	0	0	0	0	-1.38092	-1.38092	0.092759	0.092759	0
SCHIP1	1	109336940	110283061	21	0	0	0	0	-4.24839	12.5221	0.078332	0.22424	0
IQCJ	1	110015137	110283085	7	0	0	0	0	-3.4697	10.2405	0.085239	0.153283	0
RARRES1	1	110660519	110702752	1	0	0	0	0	-3.53723	-3.53723	0.089276	0.089276	0
GFM1	1	110705207	110756054	1	0	0	0	0	10.5352	10.5352	0.034598	0.034598	0
RSRC1	1	110823715	111295571	4	0	0	0	0	-4.62403	0.0144572	0.086922	0.095967	0
VEPH1	1	112049293	112306595	4	0	0	0	0	-3.95316	6.43535	0.084377	0.109592	0
PTX3	1	112140913	112146934	1	0	0	0	0	6.43535	6.43535	0.109592	0.109592	0
LEKR1	1	112748072	112950787	1	0	0	0	0	5.29308	5.29308	0.104332	0.104332	0
TIPARP	1	113103888	113131970	1	0	0	0	0	-1.30616	-1.30616	0.096516	0.096516	0
KCNAB1	1	113279507	113808022	7	0	0	0	0	-2.41505	4.21098	0.083821	0.104434	0
CASRL1	1	113867886	113892333	1	0	0	0	0	-3.64531	-3.64531	0.089563	0.089563	0
VMN2R3	1	113867886	113891970	1	0	0	0	0	-3.64531	-3.64531	0.089563	0.089563	0
VMN2R7	1	113867886	113887035	1	0	0	0	0	-3.64531	-3.64531	0.089563	0.089563	0
EG667060	1	113867886	113887035	1	0	0	0	0	-3.64531	-3.64531	0.089563	0.089563	0
EG667069	1	113867886	113887035	1	0	0	0	0	-3.64531	-3.64531	0.089563	0.089563	0
EG637053	1	113867886	113887035	1	0	0	0	0	-3.64531	-3.64531	0.089563	0.089563	0
4930518C23RIK	1	113868173	113887051	1	0	0	0	0	-3.64531	-3.64531	0.089563	0.089563	0
GMPS	1	114050993	114123463	2	0	0	0	0	-3.02177	2.71436	0.090725	0.100837	0
PLCH1	1	114296892	114531530	3	0	0	0	0	-2.38429	1.37811	0.087369	0.09517	0
DHX36	1	115693078	115738065	2	0	0	0	0	-1.2938	1.14284	0.083085	0.095638	0
MED12L	1	118232597	118642487	9	0	0	0	0	-4.56332	12.0789	0.015912	0.091028	0
P2RY12	1	118273813	118326181	1	0	0	0	0	-1.54675	-1.54675	0.08482	0.08482	0
GPR87	1	118351897	118376915	1	0	0	0	0	-4.56332	-4.56332	0.091028	0.091028	0
P2RY14	1	118393560	118460380	3	0	0	0	0	-3.96378	12.0789	0.015912	0.088007	0
CLRN1	1	118792081	118837656	1	0	0	0	0	2.45929	2.45929	0.081998	0.081998	0
EIF2A	1	119349287	119397271	1	0	0	0	0	2.45612	2.45612	0.087252	0.087252	0
TSC22D2	1	119464713	119515440	1	0	0	0	0	1.58614	1.58614	0.083136	0.083136	0
RNF13	1	120038358	120200249	3	0	0	0	0	-2.63587	11.5436	0.01428	0.091458	0
WWTR1	1	120434345	120582635	4	0	0	0	0	-4.25969	13.7329	0.011245	0.096993	0
CP	1	120901329	120959589	2	0	0	0	0	-4.37416	0.198992	0.090772	0.097624	0
HPS3	1	120948662	120992723	1	0	0	0	0	3.88717	3.88717	0.104606	0.104606	0
HLTF	1	121020588	121086699	1	0	0	0	0	-1.36838	-1.36838	0.086382	0.086382	0
CPB1	1	121288646	121325718	1	0	0	0	0	11.0031	11.0031	0.026186	0.026186	0
AGTR1	1	121428666	121487258	1	0	0	0	0	7.70174	7.70174	0.075139	0.075139	0
PLSCR5	1	124129763	124156285	1	0	0	0	0	-4.51531	-4.51531	0.089031	0.089031	0
PLSCR1	1	124225828	124253927	1	0	0	0	0	-3.78651	-3.78651	0.089781	0.089781	0
PLSCR4	1	124467319	124477762	1	0	0	0	0	2.84427	2.84427	0.088229	0.088229	0
PLOD2	1	124645787	124767545	4	0	0	0	0	-3.34675	2.85025	0.081332	0.087725	0
SLC9A9	1	127079553	127827346	11	1	1	0	0	-4.43246	22.7103	0.084552	0.374092	0
PCOLCE2	1	128211100	128361697	2	0	0	0	0	-2.07242	2.89494	0.082916	0.093285	0
TRPC1	1	128387820	128450789	1	0	0	0	0	-0.607288	-0.607288	0.097752	0.097752	0
PLS1	1	128455162	128585369	2	0	0	0	0	-2.97832	-1.84037	0.088761	0.094129	0
ATR	1	128603917	128724836	2	0	0	0	0	-2.72541	-2.41505	0.092467	0.09287	0
GK5	1	128869668	128954834	1	0	0	0	0	-4.09302	-4.09302	0.090931	0.090931	0
TFDP2	1	128961622	129182176	2	0	0	0	0	-3.98507	5.33019	0.07849	0.088043	0
RNF7	1	129367288	129374757	1	0	0	0	0	-1.33096	-1.33096	0.094772	0.094772	0
RASA2	1	129548690	129674090	3	0	0	0	0	-1.2508	10.286	0.033975	0.09732	0
ZBTB38	1	129738396	129878591	1	0	0	0	0	4.08861	4.08861	0.079501	0.079501	0
ACPL2	1	129895534	129982079	1	0	0	0	0	1.89224	1.89224	0.082597	0.082597	0
SPSB4	1	130040109	130126331	3	0	0	0	0	-0.856363	9.56501	0.07395	0.131849	0
CLSTN2	1	130604640	131396224	11	0	0	0	0	-3.80702	8.47921	0.076558	0.120442	0
NMNAT3	1	131833505	131847450	1	0	0	0	0	-4.53925	-4.53925	0.09101	0.09101	0
TRAPPC1	1	132203909	132204614	1	0	0	0	0	2.54751	2.54751	0.100067	0.100067	0
PIK3CB	1	132230962	132409990	3	1	1	1	1	-1.36212	34.477	0.088276	0.418749	0
CEP70	1	132456557	132575652	1	1	1	0	0	23.9086	23.9086	0.001909	0.001909	0
FAM62C	1	132609125	132660175	1	0	0	0	0	-1.01172	-1.01172	0.096488	0.096488	0
MRAS	1	132702951	132809681	2	2	1	0	0	19.633	23.1452	0.337262	0.368475	0
TXNDC6	1	132828801	132891709	2	0	0	0	0	2.0769	2.17054	0.082822	0.082957	0
ARMC8	1	132862794	132970922	2	0	0	0	0	2.0769	3.6696	0.082957	0.102614	0
DBR1	1	132982932	132995657	1	0	0	0	0	2.44341	2.44341	0.082872	0.082872	0
A4GNT	1	133042983	133051455	1	1	1	0	0	23.0913	23.0913	0.368916	0.368916	0
DZIP1L	1	133056442	133114637	1	0	0	0	0	1.95784	1.95784	0.099278	0.099278	2
CLDN18	1	133156829	133184443	1	0	0	0	0	-1.9026	-1.9026	0.086494	0.086494	2
IL20RB	1	134262313	134302841	1	0	0	0	0	-2.26316	-2.26316	0.088992	0.088992	2
NCK1	1	134311916	134388579	1	0	0	0	0	2.57873	2.57873	0.102579	0.102579	2
STAG1	1	134514300	135080956	8	0	0	0	0	-4.14792	-1.31235	0.086154	0.096251	2
PCCB	1	135085804	135182084	2	0	0	0	0	-2.45376	-1.10602	0.085509	0.089451	2
PPP2R3A	1	135274661	135549427	1	0	0	0	0	-1.66481	-1.66481	0.093483	0.093483	2
EPHB1	1	136398100	136908238	6	0	0	0	0	-3.57625	8.85306	0.067614	0.122193	2
KY	1	137055608	137105372	1	1	1	0	0	23.7211	23.7211	0.345966	0.345966	2
ANAPC13	1	137198394	137204639	1	0	0	0	0	14.0918	14.0918	0.241268	0.241268	2
RYK	1	137462830	137545875	2	0	0	0	0	-2.63587	5.44929	0.078301	0.091119	2
SLCO2A1	1	137740952	137830347	2	0	0	0	0	-4.24839	-3.09213	0.08913	0.093732	2
RAB6B	1	137872998	137932748	2	0	0	0	0	1.74468	3.09103	0.082963	0.102795	2
1300017J02RIK	1	137970465	138000208	1	0	0	0	0	6.44519	6.44519	0.111208	0.111208	2
BFSP2	1	138116245	138192901	2	1	1	1	1	-3.61559	51	0.089417	0.530405	2_peak
TMEM108	1	138196420	138634590	6	0	0	0	0	1.96471	9.59802	0.082412	0.134158	2
NCRNA00119	1	138856608	139020650	2	2	2	1	1	22.6709	35.3814	0.001647	0.426941	0
DNAJC13	1	139255395	139419763	2	0	0	0	0	-3.8587	3.05922	0.081216	0.090052	0
ACPP	1	139446867	139499006	1	0	0	0	0	-3.93201	-3.93201	0.088445	0.088445	0
CPNE4	1	139864955	140549289	14	2	0	0	0	-4.37416	19.4958	0.015387	0.344923	0
MRPL3	1	140586143	140643457	1	0	0	0	0	-2.13762	-2.13762	0.088224	0.088224	0
NEK11	1	140837848	141118194	2	0	0	0	0	-2.2259	2.44977	0.084404	0.095857	0
ATP2C1	1	141150718	141277094	1	0	0	0	0	-0.384981	-0.384981	0.097222	0.097222	0
PSMG1	1	141510069	141522715	1	0	0	0	0	-0.416175	-0.416175	0.097483	0.097483	0
WRB	1	141727418	141742429	1	0	0	0	0	-0.267068	-0.267068	0.097791	0.097791	0
IGSF5	1	142250608	142290146	1	0	0	0	0	-3.88998	-3.88998	0.091443	0.091443	0
DSCAM	1	142587532	143796114	18	2	1	0	0	-4.06037	21.0929	0.002099	0.126982	0
BACE2	1	144147016	144255183	2	1	0	0	0	-1.20209	15.7056	0.006406	0.085799	0
PLAC4	1	144154566	144161518	1	0	0	0	0	-1.20209	-1.20209	0.085799	0.085799	0
MX2	1	144387753	144423696	1	0	0	0	0	0	0	0.088425	0.088425	0
TMPRSS2	1	144478358	144523952	2	0	0	0	0	-1.68476	2.54438	0.081508	0.085278	0
RIPK4	1	144786765	144813045	1	0	0	0	0	-0.500264	-0.500264	0.087759	0.087759	0
PRDM15	1	144903012	144971234	2	0	0	0	0	-4.07123	2.5067	0.082363	0.090744	0
C2CD2	1	144977648	145043247	1	0	0	0	0	-3.86911	-3.86911	0.091718	0.091718	0
UMODL1	1	145195629	145269440	2	0	0	0	0	-3.25426	9.38606	0.086849	0.12614	0
ABCG1	1	145336130	145418138	2	1	0	0	0	12.5475	16.4195	0.21422	0.275512	0
UBASH3A	1	145561550	145659779	1	0	0	0	0	1.90611	1.90611	0.085484	0.085484	0
SLC37A1	1	145700431	145798840	3	0	0	0	0	-0.867713	2.13058	0.082492	0.08735	0
PDE9A	1	145855556	145960216	1	0	0	0	0	-3.7559	-3.7559	0.089646	0.089646	0
PKNOX1	1	146068574	146091512	1	0	0	0	0	-3.91095	-3.91095	0.092622	0.092622	0
CBS	1	146156938	146180030	1	0	0	0	0	1.96471	1.96471	0.084764	0.084764	0
POFUT2	1	146421417	146435123	1	0	0	0	0	-1.95856	-1.95856	0.088589	0.088589	0
ADARB1	1	146474298	146606065	2	0	0	0	0	-4.49149	-2.71721	0.086713	0.090455	0
C21ORF70	1	146710353	146734269	1	0	0	0	0	3.42344	3.42344	0.10271	0.10271	0
ITGB2	1	146742794	146784559	1	0	0	0	0	-2.23333	-2.23333	0.086046	0.086046	0
PTTG1IP	1	146813359	146830913	1	0	0	0	0	1.13102	1.13102	0.083186	0.083186	0
C21ORF29	1	146930252	147099254	5	0	0	0	0	-4.53925	-1.77212	0.088131	0.092148	0
TRPM2	1	147128021	147169962	1	1	0	0	0	15.208	15.208	0.004631	0.004631	0
C21ORF2	1	147188606	147200241	1	0	0	0	0	-3.04804	-3.04804	0.093406	0.093406	0
PFKL	1	147204883	147232156	1	0	0	0	0	6.4786	6.4786	0.076128	0.076128	0
C21ORF33	1	147377208	147386180	1	1	1	0	0	22.5069	22.5069	0.335659	0.335659	0
TRAPPC10	1	147404396	147477501	2	0	0	0	0	-3.93201	-3.77628	0.089179	0.090064	0
CSTB	1	147670251	147701232	1	0	0	0	0	-1.18998	-1.18998	0.094654	0.094654	0
PDXK	1	147707514	147738299	1	0	0	0	0	-3.65526	-3.65526	0.087926	0.087926	0
RRP1B	1	147764539	147791809	1	0	0	0	0	-0.196547	-0.196547	0.08379	0.08379	0
HSF2BP	1	147791625	147878628	4	0	0	0	0	-4.0172	5.32365	0.079036	0.09703	0
COL18A1	1	148010059	148105351	2	0	0	0	0	-2.61976	-2.34612	0.085424	0.086827	0
SLC19A1	1	148107030	148212487	1	1	1	0	0	21.8848	21.8848	0.36743	0.36743	0
PCBP3	1	148452638	148509215	3	0	0	0	0	-4.35104	-1.76535	0.086414	0.094435	0
COL6A1	1	148553103	148572251	1	0	0	0	0	-1.95856	-1.95856	0.095041	0.095041	0
COL6A2	1	148757107	148786219	2	0	0	0	0	-3.44105	-0.942097	0.087901	0.090923	0
LSS	1	148837382	148867616	1	0	0	0	0	0.93039	0.93039	0.084526	0.084526	0
MCM3APAS	1	148867982	148892588	1	1	1	0	0	21.4234	21.4234	0.362396	0.362396	0
MCM3AP	1	148879216	148920790	2	1	1	0	0	3.44816	21.4234	0.104093	0.362396	0
PCNT	1	148949673	149030365	4	0	0	0	0	1.28667	8.77258	0.069413	0.10096	0
DIP2A	1	149116160	149212422	3	0	0	0	0	6.71779	13.3094	0.111876	0.240775	0
S100B	1	149241854	149249318	1	0	0	0	0	-0.437072	-0.437072	0.094349	0.094349	0
PRMT2	1	149295139	149320051	1	0	0	0	0	4.29234	4.29234	0.105585	0.105585	0
RUNX1	1	149973477	150244082	7	0	0	0	0	-4.00647	10.3666	0.084676	0.173984	0
SETD4	1	151510660	151534690	1	0	0	0	0	-2.46154	-2.46154	0.087046	0.087046	0
DOPEY2	1	151720549	151851566	3	0	0	0	0	-3.21776	10.0694	0.041731	0.093527	0
CHAF1B	1	151918133	151944475	1	0	0	0	0	14.2767	14.2767	0.250409	0.250409	0
CLDN14	1	152014722	152138133	4	0	0	0	0	-1.8198	8.5831	0.06948	0.107818	0
SIM2	1	152255388	152362283	1	1	0	0	0	18.0332	18.0332	0.308161	0.308161	0
HLCS	1	152311033	152615654	3	2	0	0	0	-2.27064	18.7118	0.089075	0.308161	0
DSCR3	1	152835766	152857201	1	0	0	0	0	-3.71539	-3.71539	0.092027	0.092027	0
DYRK1A	1	152936583	153080323	1	0	0	0	0	-3.8587	-3.8587	0.087705	0.087705	0
KCNJ6	1	153202654	153530008	9	0	0	0	0	-3.5567	6.62883	0.075905	0.101167	0
KCNJ15	1	153971473	154030395	1	0	0	0	0	-3.69526	-3.69526	0.091001	0.091001	0
ERG	1	154092116	154415945	5	0	0	0	0	-4.08211	1.64066	0.087968	0.095718	0
ETS2	1	154594656	154613835	1	0	0	0	0	-2.67637	-2.67637	0.086356	0.086356	0
FLJ45139	1	154625371	154683740	1	0	0	0	0	-2.2259	-2.2259	0.088302	0.088302	0
PIK3R4	1	154964338	155050751	1	0	0	0	0	10.8659	10.8659	0.176595	0.176595	0
COL6A6	1	155052191	155215079	3	0	0	0	0	-2.80827	3.03309	0.086774	0.10278	0
COL29A1	1	155255265	155414202	3	0	0	0	0	3.28731	7.68902	0.074737	0.108826	0
LOC344875	1	155505000	155638400	2	0	0	0	0	-3.50817	-3.04804	0.092789	0.094088	0
CAPN7	1	155717461	155777836	1	0	0	0	0	-4.17006	-4.17006	0.090104	0.090104	0
SH3BP5	1	155778180	155859612	3	0	0	0	0	-1.86103	0.263746	0.084873	0.085796	0
METTL6	1	155927217	155943739	1	0	0	0	0	1.13496	1.13496	0.098807	0.098807	0
COLQ	1	155974537	156040712	2	0	0	0	0	1.93031	3.24793	0.083401	0.083825	0
HACL1	1	156084837	156133127	1	0	0	0	0	-0.711014	-0.711014	0.096854	0.096854	0
BTD	1	156133195	156173995	2	0	0	0	0	-2.07242	2.72959	0.081701	0.086211	0
ANKRD28	1	156193079	156319863	2	0	0	0	0	-3.51784	-3.36546	0.08942	0.089472	0
OXNAD1	1	156766692	156821797	1	0	0	0	0	-2.27814	-2.27814	0.094436	0.094436	0
RFTN1	1	156835193	157064485	6	0	0	0	0	-3.86911	0.231464	0.084033	0.09399	0
PLCL2	1	157412901	157627389	5	0	0	0	0	-4.08211	8.7358	0.0702	0.097296	0
TBC1D5	1	157629022	158229041	11	0	0	0	0	-4.67316	5.43853	0.081359	0.10636	0
SATB1	1	158985542	159064715	3	2	0	0	0	-1.54027	19.7519	0.003915	0.33483	0
KCNH8	1	159917630	160318261	10	0	0	0	0	-4.29374	4.3095	0.080344	0.097394	0
EFHB	1	160645169	160710259	1	0	0	0	0	1.88877	1.88877	0.099988	0.099988	0
RAB5A	1	160718258	160751698	1	0	0	0	0	-1.97971	-1.97971	0.08627	0.08627	0
KAT2B	1	160823664	160895572	3	0	0	0	0	-0.733114	0.995353	0.084275	0.086136	0
ZNF596	1	161009456	161022945	1	0	0	0	0	-2.85023	-2.85023	0.093225	0.093225	0
OLFR1113	2	216991	217880	1	0	0	0	0	-3.82763	-3.82763	0.088096	0.088096	3
OLFR1115	2	216991	217880	1	0	0	0	0	-3.82763	-3.82763	0.088096	0.088096	3
LGSN	2	239953	307205	2	1	1	1	1	-1.59233	49.542	0.094411	0.462918	3
OCA2	2	374623	666145	4	1	1	1	1	-4.74785	51	0.090106	0.497624	3
HERC2	2	681055	912670	6	0	0	0	0	-4.29374	4.58389	0.080025	0.089748	3
NIPA1	2	955633	1005884	1	0	0	0	0	6.8597	6.8597	0.078716	0.078716	3
NIPA2	2	1010672	1031713	1	0	0	0	0	-4.68553	-4.68553	0.090171	0.090171	3
CYFIP1	2	1032219	1141100	3	1	1	1	1	-3.63539	39.5381	0.091473	0.463604	3
TUBGCP5	2	1198431	1249248	2	0	0	0	0	-2.68451	0.624222	0.083656	0.086657	3
CCDC115	2	1280454	1284603	1	0	0	0	0	-3.16352	-3.16352	0.087071	0.087071	3
PTPN18	2	1299871	1319958	1	0	0	0	0	-2.85023	-2.85023	0.087006	0.087006	3
FAM123C	2	1432499	1442336	1	0	0	0	0	-4.44421	-4.44421	0.090956	0.090956	3
ARHGEF4	2	1634684	1820624	4	1	1	1	1	-3.7356	37.4943	0.077983	0.488181	3
FAM168B	2	1821136	1862267	1	0	0	0	0	1.64428	1.64428	0.082974	0.082974	3
PLEKHB2	2	1875776	1925337	2	0	0	0	0	-3.38425	6.84251	0.075252	0.088635	3
HS6ST1	2	4193720	4233757	1	0	0	0	0	7.24407	7.24407	0.110319	0.110319	0
UGCGL1	2	4306725	4414637	2	0	0	0	0	0.971078	2.6129	0.082035	0.082705	0
AMMECR1L	2	4627002	4647027	1	0	0	0	0	-4.24839	-4.24839	0.088915	0.088915	0
WDR33	2	4729967	4856000	3	2	2	0	0	2.64997	22.2845	0.082288	0.325791	0
MYO7B	2	4954141	5056813	3	0	0	0	0	-3.18153	11.9998	0.017842	0.087296	0
IWS1	2	5078310	5126235	2	0	0	0	0	-3.23598	7.81587	0.073953	0.086474	0
RRAGC	2	5154435	5157102	1	0	0	0	0	-4.46779	-4.46779	0.089495	0.089495	0
MAP3K2	2	5223659	5315841	1	1	1	0	0	20.3848	20.3848	0.002658	0.002658	0
ERCC3	2	5321869	5352242	1	0	0	0	0	6.94532	6.94532	0.075782	0.075782	0
CYP27C1	2	5377464	5392364	1	0	0	0	0	2.00574	2.00574	0.082666	0.082666	0
FLJ20160	2	6023979	6113098	2	0	0	0	0	-3.90045	4.89997	0.078918	0.093066	0
HIBCH	2	6192050	6348842	1	0	0	0	0	0.024074	0.024074	0.094657	0.094657	0
MGC13057	2	6351009	6428002	2	0	0	0	0	-1.08821	-0.226657	0.084427	0.095246	0
COL5A2	2	7534009	7724174	2	0	0	0	0	-0.744199	11.8333	0.017323	0.090114	0
COL3A1	2	7740060	7779736	1	0	0	0	0	-4.36259	-4.36259	0.089444	0.089444	0
GULP1	2	8274736	8609369	4	0	0	0	0	-3.83796	6.62883	0.0844	0.108291	0
TFPI	2	9335886	9435507	1	0	0	0	0	-1.20815	-1.20815	0.096684	0.096684	0
CALCRL	2	9451212	9580623	4	1	0	0	0	-3.76608	15.0467	0.085219	0.320462	0
ZSWIM2	2	10068820	10101634	1	0	0	0	0	-3.69526	-3.69526	0.088148	0.088148	0
FLJ44048	2	11025521	11056842	1	0	0	0	0	-4.15898	-4.15898	0.089495	0.089495	0
ZNF804A	2	11866826	12228931	5	1	0	0	0	-4.38576	19.3015	0.00247	0.093446	0
NUP35	2	13762505	13869297	1	0	0	0	0	-0.256937	-0.256937	0.098017	0.098017	0
NCKAP1	2	13881657	13944109	2	0	0	0	0	-2.42277	6.00852	0.08752	0.106777	0
FRZB	2	14081560	14118386	1	0	0	0	0	-0.353969	-0.353969	0.098436	0.098436	0
DNAJC10	2	14181074	14230429	1	0	0	0	0	0.128753	0.128753	0.084575	0.084575	0
PDE1A	2	14485789	14904368	4	0	0	0	0	-3.37484	-0.201554	0.085332	0.095379	0
PPP1R1C	2	14921157	15044217	2	0	0	0	0	-3.64531	-1.08821	0.091118	0.093548	0
SSFA2	2	15103941	15140778	1	0	0	0	0	-2.92667	-2.92667	0.086574	0.086574	0
CERKL	2	15395371	15560670	3	0	0	0	0	-3.96378	-0.131881	0.084327	0.088747	0
UBE2E3	2	16129968	16218698	3	0	0	0	0	-1.59233	0.53736	0.083456	0.091063	0
ZNF385B	2	17539153	18045533	6	0	0	0	0	-4.08211	6.17265	0.086268	0.109566	0
SESTD1	2	18139319	18288830	4	1	0	0	0	-1.73834	16.6256	0.005098	0.085853	0
2610301F02RIK	2	18314865	18524764	3	0	0	0	0	-3.91095	13.0661	0.015548	0.091325	0
CCDC141	2	18512183	18568184	1	0	0	0	0	-2.97832	-2.97832	0.091472	0.091472	0
TTN	2	18611726	18888372	5	0	0	0	0	-4.36259	-2.81663	0.08809	0.094301	0
PLEKHA3	2	18939389	18966957	1	0	0	0	0	0.189678	0.189678	0.084614	0.084614	0
PRKRA	2	18989464	19006572	1	0	0	0	0	13.0784	13.0784	0.249651	0.249651	0
OSBPL6	2	19029479	19263373	7	1	1	0	0	-3.38425	23.038	0.078731	0.370914	0
PDE11A	2	19350355	19825792	8	0	0	0	0	-4.36259	10.9995	0.02589	0.09797	0
AGPS	2	19908235	20048235	4	0	0	0	0	-4.14792	-0.569582	0.084187	0.09212	0
MTX2	2	21232176	21307526	2	0	0	0	0	-4.72282	-2.02229	0.091595	0.096352	0
HOXD1	2	21387689	21389964	1	0	0	0	0	-3.99576	-3.99576	0.092048	0.092048	0
ATF2	2	22373645	22458938	2	0	0	0	0	1.23266	12.2385	0.084341	0.206721	0
CHN1	2	22507493	22683691	4	1	0	0	0	-0.532144	16.0256	0.082377	0.284278	0
CHN1	2	22507871	22683653	4	1	0	0	0	-0.532144	16.0256	0.082377	0.284278	0
CHRNA1	2	22722676	22741285	1	0	0	0	0	-2.76666	-2.76666	0.087598	0.087598	0
WIPF1	2	22768414	22897444	3	2	1	0	0	-3.16352	21.4158	0.090099	0.322515	0
GPR155	2	22969529	23010389	2	0	0	0	0	-2.78326	4.07097	0.080805	0.08702	0
CIR	2	23046628	23087710	1	0	0	0	0	-3.45058	-3.45058	0.086736	0.086736	0
OLA1	2	23229725	23396852	4	0	0	0	0	-4.09302	10.5951	0.082809	0.168642	0
CDCA7	2	24109626	24122921	1	0	0	0	0	-4.22588	-4.22588	0.088823	0.088823	0
ZAK	2	24173815	24340642	4	1	0	0	0	-2.63587	18.0935	0.086722	0.326862	0
RAPGEF4	2	24377169	24732527	7	2	1	1	0	-3.7356	27.7454	0.07752	0.405309	0
ITGA6	2	24965832	25053426	3	0	0	0	0	-3.20868	8.21897	0.071895	0.093473	0
MAP1D	2	25309250	25387418	3	0	0	0	0	-4.46779	-4.14792	0.089755	0.090265	0
HAT1	2	25403437	25443458	1	0	0	0	0	5.08521	5.08521	0.07863	0.07863	0
SLC25A12	2	25477181	25575798	3	0	0	0	0	-1.42503	0.658594	0.085299	0.087065	0
METTL8	2	25868556	25958471	1	0	0	0	0	10.9995	10.9995	0.194904	0.194904	0
TLK1	2	26131533	26311765	3	0	0	0	0	-3.56647	-0.494969	0.088182	0.097573	0
GAD1	2	26464790	26504060	1	0	0	0	0	-2.85023	-2.85023	0.086717	0.086717	0
LOC285141	2	26523637	26556432	1	0	0	0	0	2.32465	2.32465	0.082946	0.082946	0
MYO3B	2	26641201	27069881	11	0	0	0	0	-4.46779	4.52926	0.082875	0.105991	0
UBR3	2	27105772	27310668	3	0	0	0	0	-3.50817	0.124038	0.084236	0.088729	0
METTL5	2	27328120	27338438	1	0	0	0	0	1.65511	1.65511	0.083171	0.083171	0
SSB	2	27337866	27347396	1	0	0	0	0	1.65511	1.65511	0.083171	0.083171	0
KBTBD10	2	27528343	27544903	1	0	0	0	0	0.619911	0.619911	0.083413	0.083413	0
LRP2	2	27648280	27924749	4	0	0	0	0	-1.44406	4.31684	0.080985	0.098018	0
DHRS9	2	27957064	27991696	1	0	0	0	0	-2.99565	-2.99565	0.088531	0.088531	0
ABCB11	2	28038472	28137199	2	0	0	0	0	2.76299	2.87412	0.081139	0.081545	0
NOSTRIN	2	28195212	28258232	2	0	0	0	0	-1.59233	6.66371	0.076218	0.085416	0
LASS6	2	28280509	28702049	8	1	0	0	0	-4.28236	17.4696	0.083132	0.284635	0
STK39	2	28863937	29189282	7	1	0	0	0	-3.79675	18.3497	0.074547	0.295546	0
B3GALT1	2	29306853	29356871	2	0	0	0	0	-2.33093	6.20078	0.076847	0.094835	0
XIRP2	2	30028606	30181935	3	0	0	0	0	-3.14557	4.2382	0.090075	0.105033	0
SCN7A	2	30859754	30939950	3	0	0	0	0	-3.71539	1.07952	0.087612	0.099615	0
SCN9A	2	30964273	31136609	5	0	0	0	0	-4.35104	5.20298	0.088378	0.10511	0
SCN1A	2	31181974	31365848	3	0	0	0	0	-3.05682	2.06341	0.082022	0.09302	0
TTC21B	2	31382382	31480263	2	0	0	0	0	-3.44105	-2.63587	0.088552	0.094417	0
GALNT3	2	31565064	31615316	2	0	0	0	0	-0.390167	9.82569	0.085801	0.137297	0
FAM130A2	2	31661261	31857509	3	0	0	0	0	-3.45058	7.48442	0.084268	0.11447	0
SCN2A	2	31925060	32065174	5	1	1	1	0	-2.01517	27.7159	0.085947	0.368044	0
SCN3A	2	32109829	32232659	3	1	1	0	0	-3.47929	21.8103	0.084795	0.39896	0
SLC38A11	2	32337171	32392602	1	1	0	0	0	18.7209	18.7209	0.31349	0.31349	0
COBLL1	2	32477417	32644851	4	0	0	0	0	-3.97441	5.91835	0.084222	0.10893	0
GRB14	2	32728026	32856724	1	0	0	0	0	-3.68523	-3.68523	0.087965	0.087965	0
FIGN	2	33699427	33827115	1	0	0	0	0	-1.52733	-1.52733	0.085111	0.085111	0
KCNH7	2	34673935	35229267	8	0	0	0	0	-4.12588	0.208289	0.085617	0.094356	0
IFIH1	2	35282092	35337567	2	0	0	0	0	-3.91095	-2.51634	0.087855	0.093852	0
FAP	2	35364304	35442035	2	0	0	0	0	-3.39367	-2.10129	0.092669	0.095519	0
DPP4	2	35503097	35588064	2	0	0	0	0	-3.70531	-3.4889	0.09217	0.092221	0
SLC4A10	2	35593866	35951230	3	0	0	0	0	-4.43246	-1.20815	0.086265	0.089568	0
PSMD14	2	36107440	36217445	2	0	0	0	0	-1.37464	11.9904	0.087481	0.215579	0
TANK	2	36278163	36383878	2	0	0	0	0	-2.66013	1.97157	0.090622	0.100319	0
RBMS1	2	37101920	37321240	3	0	0	0	0	-4.36259	10.1776	0.078008	0.152379	0
ITGB6	2	37397064	37490923	1	0	0	0	0	0.814899	0.814899	0.083738	0.083738	0
PLA2R1	2	37514181	37611129	1	0	0	0	0	0.764677	0.764677	0.094179	0.094179	0
LY75	2	37616014	37672617	2	0	0	0	0	-3.68523	6.34047	0.091653	0.109534	0
2009-03-07	2	37956644	38004387	1	0	0	0	0	3.3181	3.3181	0.100884	0.100884	0
BAZ2B	2	38092505	38424559	5	0	0	0	0	-4.29374	14.8615	0.090109	0.245427	0
PKP4	2	39033759	39291500	3	0	0	0	0	-3.71539	3.84832	0.092534	0.104653	0
CCDC148	2	39291730	39588783	3	0	0	0	0	3.54351	10.6498	0.079564	0.165588	0
UPP2	2	39613193	39767220	2	0	0	0	0	3.6696	8.71652	0.08119	0.122739	0
ACVR1	2	39869370	40003198	2	0	0	0	0	-2.78326	14.8146	0.006959	0.086327	0
ACVR1C	2	40158593	40241189	1	1	0	0	0	18.9608	18.9608	0.004676	0.004676	0
CYTIP	2	40316324	40347407	1	0	0	0	0	-2.2259	-2.2259	0.086492	0.086492	0
GALNT5	2	40430828	40472778	1	0	0	0	0	3.27046	3.27046	0.080781	0.080781	0
GPD2	2	41067563	41218737	2	0	0	0	0	-1.94451	-0.484395	0.084331	0.088199	0
KCNJ3	2	42675716	42835222	3	0	0	0	0	-3.84832	2.23658	0.08233	0.087737	0
GALNT13	2	43140808	43865735	15	1	0	0	0	-4.40905	15.7278	0.005237	0.098627	0
FMNL2	2	45679545	45999919	3	1	0	0	0	-3.03051	15.0543	0.089814	0.269855	0
CACNB4	2	46205600	46483351	4	0	0	0	0	-4.07123	4.64992	0.090332	0.106193	0
ARL5A	2	46487690	46543038	1	1	1	1	1	31.7348	31.7348	0.386659	0.386659	0
NEB	2	46593368	46805796	1	0	0	0	0	-4.15898	-4.15898	0.089675	0.089675	0
NMI	2	46979588	46999428	2	0	0	0	0	-4.50338	-4.30514	0.089091	0.089986	0
C2ORF25	2	48707385	48722942	1	0	0	0	0	-2.26316	-2.26316	0.086465	0.086465	0
LYPD6B	2	49017893	49082540	1	0	0	0	0	-2.30824	-2.30824	0.086643	0.086643	0
KIF5C	2	49426435	49580840	3	0	0	0	0	-3.83796	13.7264	0.085406	0.250665	0
ORC4L	2	50375869	50472123	1	0	0	0	0	-3.92147	-3.92147	0.087234	0.087234	0
ACVR2A	2	50471705	50567569	2	0	0	0	0	-1.43771	0.550476	0.08357	0.084847	0
ZEB2	2	54402309	54538530	1	0	0	0	0	0.781467	0.781467	0.083349	0.083349	0
GTDC1	2	54640817	55038462	7	0	0	0	0	-4.38576	11.6188	0.083532	0.19805	0
ARHGAP15	2	55211689	55809064	11	4	1	0	0	-4.0172	23.2549	0.003711	0.392018	0
KYNU	2	55970382	56156355	5	0	0	0	0	-2.90106	1.42331	0.084621	0.087132	0
LRP1B	2	56953074	59473115	45	0	0	0	0	-4.35104	9.35826	0.065023	0.106612	0
NXPH2	2	61110624	61250964	2	0	0	0	0	-0.919096	-0.634387	0.08485	0.085708	0
HNMT	2	61969197	62017360	1	0	0	0	0	-1.19603	-1.19603	0.096556	0.096556	0
THSD7B	2	62352502	63490679	14	0	0	0	0	-3.90045	8.16559	0.083163	0.115733	0
DARS	2	64355265	64420647	1	1	1	0	0	21.4538	21.4538	0.359393	0.359393	4
MCM6	2	64454355	64489617	1	0	0	0	0	-4.40905	-4.40905	0.090129	0.090129	4
R3HDM1	2	64600844	64764452	4	1	0	0	0	-1.08821	16.9911	0.090334	0.317829	4
ZRANB3	2	64764675	65096636	3	1	1	1	0	-2.66824	27.4312	0.088598	0.428934	4
RAB3GAP1	2	65119021	65231095	1	0	0	0	0	-3.87953	-3.87953	0.091691	0.091691	4
TMEM163	2	65514584	65783894	5	0	0	0	0	-3.23598	4.89084	0.078976	0.093634	4
MGAT5	2	65790954	66196896	7	1	1	0	0	-4.24839	23.8959	0.089774	0.376175	4
NAP5	2	66742993	68155751	18	3	1	1	1	-4.10395	35.0587	0.002641	0.39064	4
LYPD1	2	68156039	68218137	1	0	0	0	0	-0.711014	-0.711014	0.084871	0.084871	0
SLC35F5	2	68619724	68660049	1	0	0	0	0	-2.82501	-2.82501	0.086661	0.086661	0
DPP10	2	69406808	71101491	25	0	0	0	0	-4.12588	5.84196	0.079039	0.103528	0
HTR5B	2	72871095	72889849	1	0	0	0	0	-2.66824	-2.66824	0.094354	0.094354	5
CCDC93	2	72896926	73026088	1	1	0	0	0	15.1027	15.1027	0.246254	0.246254	5
STEAP3	2	74475226	74526929	2	0	0	0	0	0.37752	0.541735	0.09864	0.099226	5
C2ORF76	2	74573480	74658137	1	0	0	0	0	0.245323	0.245323	0.098618	0.098618	5
DBI	2	74658275	74663454	1	0	0	0	0	-4.46779	-4.46779	0.090427	0.090427	5
SCTR	2	74708564	74783171	3	0	0	0	0	-4.56332	-3.20868	0.089861	0.092481	5
HCG	2	74846629	74959920	1	0	0	0	0	-4.08211	-4.08211	0.089299	0.089299	5
GM101	2	74846629	74959736	1	0	0	0	0	-4.08211	-4.08211	0.089299	0.089299	5
EPB41L5	2	75240847	75410772	1	1	1	1	1	37.2305	37.2305	0.401805	0.401805	5
GLI2	2	75979444	76295138	2	2	0	0	0	16.4596	17.9263	0.266552	0.289123	5
TFCP2L1	2	76565297	76633947	1	1	0	0	0	15.8256	15.8256	0.007729	0.007729	5
CLASP1	2	76681848	76955972	3	1	0	0	0	-3.30954	15.6614	0.087462	0.256007	5
CNTNAP5	2	79729078	80760847	20	0	0	0	0	-4.28236	9.92137	0.051294	0.107905	0
C230078M14RIK	2	80225042	80362631	3	0	0	0	0	-3.16352	-2.3007	0.087238	0.094499	0
GYPC	2	82801025	82850136	1	0	0	0	0	2.5725	2.5725	0.101255	0.101255	0
GLS	2	83287132	83374721	1	0	0	0	0	-2.44599	-2.44599	0.094718	0.094718	0
STAT1	2	83375553	83416352	2	1	0	0	0	5.16315	15.2339	0.081535	0.295596	0
STAT4	2	83428465	83588420	1	0	0	0	0	5.95328	5.95328	0.08061	0.08061	0
MYO1B	2	83714642	83914639	4	0	0	0	0	-3.22686	5.39534	0.078265	0.096135	0
TMEFF2	2	84513055	84792949	4	0	0	0	0	-3.26343	7.19933	0.077672	0.10047	0
SLC39A10	2	88273043	88343698	1	0	0	0	0	-2.15954	-2.15954	0.086165	0.086165	0
DNAH7	2	88343698	88600317	2	0	0	0	0	-3.91095	-3.8587	0.091041	0.091364	0
HECW2	2	88707047	89154198	4	0	0	0	0	-1.44406	5.14317	0.079063	0.0957	0
CCDC150	2	89210912	89302416	1	0	0	0	0	1.50898	1.50898	0.083196	0.083196	0
ANKRD44	2	89672933	90080459	2	0	0	0	0	-2.66824	0.697014	0.095062	0.0991	0
HSPD1	2	90240051	90250478	1	1	0	0	0	15.4526	15.4526	0.282733	0.282733	0
MOBKL3	2	90264905	90295879	1	0	0	0	0	-3.92147	-3.92147	0.087898	0.087898	0
PLCL1	2	90525419	90895467	4	0	0	0	0	-2.05087	12.1566	0.013474	0.094424	0
SATB2	2	92115872	92334683	1	0	0	0	0	4.62168	4.62168	0.079522	0.079522	0
C2ORF60	2	92787072	92811556	1	0	0	0	0	-4.37416	-4.37416	0.090496	0.090496	0
AOX3	2	93475316	93553978	1	0	0	0	0	-4.40905	-4.40905	0.090218	0.090218	0
AOX4	2	93577947	93649479	1	0	0	0	0	2.09037	2.09037	0.083219	0.083219	0
AOX3L1	2	93660266	93736534	2	0	0	0	0	-3.99576	0.391017	0.089702	0.098014	0
AOX2	2	93715800	93736007	1	0	0	0	0	0.391017	0.391017	0.098014	0.098014	0
NDUFB3	2	93955858	93966673	1	0	0	0	0	1.80835	1.80835	0.099518	0.099518	0
ALS2CR12	2	94177548	94215739	1	0	0	0	0	3.67226	3.67226	0.080675	0.080675	0
TRAK2	2	94226900	94299802	2	0	0	0	0	-3.51784	-1.16585	0.084934	0.092604	0
ALS2CR11	2	94336484	94460321	1	0	0	0	0	-2.66013	-2.66013	0.087923	0.087923	0
MPP4	2	94487514	94784914	2	0	0	0	0	1.68032	8.99798	0.06861	0.100295	0
PFTK2	2	94923692	95017908	1	0	0	0	0	0.0956634	0.0956634	0.083643	0.083643	0
FLJ39061	2	95185895	95322728	2	0	0	0	0	-3.95316	-3.07444	0.088398	0.090282	0
FAM117B	2	95777593	95852425	1	1	0	0	0	16.2197	16.2197	0.007977	0.007977	0
NBEAL1	2	96112571	96270897	1	0	0	0	0	0.109869	0.109869	0.088465	0.088465	0
ABI2	2	96340649	96442384	1	0	0	0	0	-0.683519	-0.683519	0.088449	0.088449	0
RAPH1	2	96443034	96503774	1	0	0	0	0	5.84817	5.84817	0.077969	0.077969	0
CD28	2	96786322	96823285	2	0	0	0	0	-3.08328	1.93031	0.086352	0.093554	0
PARD3B	2	97688205	98969682	15	1	0	0	0	-4.30514	17.1064	0.004667	0.106173	0
NRP2	2	99036882	99157333	3	0	0	0	0	-1.73834	6.41564	0.076348	0.106007	0
INO80D	2	99431281	99501979	1	0	0	0	0	-1.51443	-1.51443	0.086567	0.086567	0
GPR1	2	99585560	99635306	1	0	0	0	0	3.90524	3.90524	0.102919	0.102919	0
ADAM23	2	99792331	99989947	2	0	0	0	0	-2.67637	0.650021	0.083229	0.093835	0
KLF7	2	100457355	100556594	1	0	0	0	0	-4.24839	-4.24839	0.088918	0.088918	0
PLEKHM3	2	101186062	101416515	3	0	0	0	0	-3.98507	4.15128	0.080067	0.089777	0
IDH1	2	101630668	101668039	1	0	0	0	0	0.208289	0.208289	0.084735	0.084735	0
PTH2R	2	101814747	101900024	2	0	0	0	0	-3.83796	10.9924	0.026042	0.087357	0
MAP2	2	102427468	102728833	3	0	0	0	0	-3.27262	3.87942	0.080463	0.096102	0
RPE	2	102992554	103013414	1	0	0	0	0	-0.532144	-0.532144	0.086113	0.086113	0
ACADL	2	103172616	103213523	1	0	0	0	0	1.6911	1.6911	0.08228	0.08228	0
LANCL1	2	103374879	103423647	1	1	0	0	0	16.9176	16.9176	0.005374	0.005374	0
CPS1	2	103508898	103647967	2	0	0	0	0	-4.02796	1.95784	0.08907	0.098123	0
ERBB4	2	104449819	105797686	11	0	0	0	0	-4.31658	9.6623	0.080563	0.131733	0
SPAG16	2	106509239	107621561	10	0	0	0	0	-4.03874	12.1433	0.020135	0.101095	0
A830006F12RIK	2	107622140	107879277	1	0	0	0	0	-3.30954	-3.30954	0.092981	0.092981	0
BARD1	2	108020347	108115472	1	0	0	0	0	-4.40905	-4.40905	0.089309	0.089309	0
IGFBP5	2	108846815	108854510	1	0	0	0	0	-3.46013	-3.46013	0.087968	0.087968	0
PINC	2	109737255	109755250	1	0	0	0	0	-4.20347	-4.20347	0.090179	0.090179	0
TNS1	2	110309712	110456696	4	1	0	0	0	-4.18118	19.1139	0.088532	0.29928	0
ARPC2	2	110657671	110685366	1	0	0	0	0	-4.52727	-4.52727	0.091257	0.091257	0
C2ORF62	2	110779340	110785513	1	0	0	0	0	12.9909	12.9909	0.226947	0.226947	0
USP37	2	110853140	110978181	1	0	0	0	0	13.4247	13.4247	0.235622	0.235622	0
RQCD1	2	110935542	110968859	1	0	0	0	0	13.4247	13.4247	0.235622	0.235622	0
PLCD4	2	110976137	111000969	1	0	0	0	0	13.5157	13.5157	0.236806	0.236806	0
TTLL4	2	111071756	111108380	1	1	0	0	0	18.6804	18.6804	0.293077	0.293077	0
CYP27A1	2	111141751	111184552	1	0	0	0	0	-1.42503	-1.42503	0.087314	0.087314	0
CRYBA2	2	111335383	111338654	1	0	0	0	0	-2.68451	-2.68451	0.08648	0.08648	0
CCDC108	2	111348769	111389907	1	0	0	0	0	-3.4697	-3.4697	0.092623	0.092623	0
TUBA4	2	111604183	111621887	1	0	0	0	0	9.73702	9.73702	0.136064	0.136064	0
DNPEP	2	111708855	111722319	1	0	0	0	0	-3.61559	-3.61559	0.092191	0.092191	0
SPEG	2	111767093	111825737	1	0	0	0	0	-3.78651	-3.78651	0.089117	0.089117	0
ACCN4	2	111845677	111868489	1	0	0	0	0	-2.45376	-2.45376	0.093852	0.093852	0
EPHA4	2	114032823	114197571	3	1	1	1	1	-1.87484	31.8829	0.092495	0.425039	0
PAX3	2	114992857	115097562	4	0	0	0	0	-2.24077	12.229	0.085827	0.210871	0
SGPP2	2	115215917	115270310	1	0	0	0	0	-3.04804	-3.04804	0.093703	0.093703	0
FARSB	2	115290284	115313939	1	1	1	1	1	35.217	35.217	0.446746	0.446746	0
SERPINB12	2	115870517	115894166	1	0	0	0	0	-3.96378	-3.96378	0.091094	0.091094	0
AP1S3	2	116438631	116505296	2	0	0	0	0	-3.95316	-3.06562	0.088499	0.088646	0
WDFY1	2	116548256	116603581	1	0	0	0	0	-3.29104	-3.29104	0.088175	0.088175	0
SERPINE2	2	116628096	116698510	2	0	0	0	0	-2.63587	-0.216602	0.086698	0.097343	0
A830043J08RIK	2	117035169	117047082	1	0	0	0	0	-2.27064	-2.27064	0.094071	0.094071	0
FAM124B	2	117035176	117047002	1	0	0	0	0	-2.27064	-2.27064	0.094071	0.094071	0
CUL3	2	117128739	117250191	2	1	0	0	0	13.0988	16.575	0.009439	0.288888	0
DOCK10	2	117416534	117720392	5	0	0	0	0	-4.20347	11.7813	0.021569	0.197153	6
KIAA1486	2	118116847	118384592	8	1	1	1	0	-3.43153	27.8958	0.077984	0.375011	6
IRS1	2	119508663	119577409	2	0	0	0	0	-4.23712	-1.65155	0.0863	0.089391	6
RHBDD1	2	119608634	119752023	2	0	0	0	0	-3.82763	2.55689	0.085042	0.092859	6
COL4A4	2	119755759	119950672	2	0	0	0	0	8.03345	13.7177	0.009333	0.117234	6
COL4A3	2	119950416	120115301	1	0	0	0	0	-3.03927	-3.03927	0.093283	0.093283	6
AGFG1	2	120275177	120352064	1	0	0	0	0	-3.45058	-3.45058	0.087691	0.087691	6
WDR69	2	120635389	120670784	1	0	0	0	0	2.92457	2.92457	0.099108	0.099108	6
WDR69	2	120635425	120670812	1	0	0	0	0	2.92457	2.92457	0.099108	0.099108	6
SPHKAP	2	120731134	120922746	3	0	0	0	0	-3.44105	13.8532	0.085691	0.232276	6
FBXO36	2	122112990	122215782	3	0	0	0	0	-2.49278	14.3485	0.084563	0.321839	6
EG665378	2	122294568	122309704	1	1	0	0	0	17.9381	17.9381	0.002135	0.002135	6
SP110	2	122334921	122386148	2	0	0	0	0	-0.553505	-0.0533419	0.084203	0.086372	6
SP140	2	122390390	122467228	2	0	0	0	0	-3.50817	-1.81296	0.087594	0.0922	6
SP100	2	122516260	122607850	2	0	0	0	0	0.589639	4.45746	0.079448	0.098877	6
CAB39	2	122683721	122806003	1	0	0	0	0	1.63704	1.63704	0.098579	0.098579	6
ITM2C	2	122840849	122854860	1	0	0	0	0	-2.10129	-2.10129	0.085471	0.085471	6
PSMD1	2	123040783	123122135	1	0	0	0	0	5.92658	5.92658	0.077939	0.077939	6
HTR2B	2	123069540	123085070	1	0	0	0	0	5.92658	5.92658	0.077939	0.077939	6
ARMC9	2	123142818	123322750	4	0	0	0	0	-1.37464	10.6339	0.029882	0.085507	6
NCL	2	123400448	123412556	1	0	0	0	0	14.0332	14.0332	0.007305	0.007305	6
PDE6D	2	123609062	123661611	1	0	0	0	0	1.17815	1.17815	0.083847	0.083847	6
DIS3L2	2	123844277	124149667	3	1	1	1	1	-1.49514	44.7699	0.084629	0.401848	6_peak
EIF4E2	2	124367076	124398097	1	0	0	0	0	6.31863	6.31863	0.10707	0.10707	6
A3GALT2	2	124582290	124592031	1	0	0	0	0	-4.32804	-4.32804	0.092649	0.092649	6
ZNF362	2	124597192	124623568	1	0	0	0	0	-3.63539	-3.63539	0.087507	0.087507	6
TRIM62	2	124701664	124739133	1	1	0	0	0	17.217	17.217	0.266487	0.266487	6
ADC	2	124758852	124797486	1	0	0	0	0	6.82148	6.82148	0.112006	0.112006	6
AK2	2	124839327	124865775	1	0	0	0	0	11.9585	11.9585	0.196318	0.196318	6
RNF19B	2	124905485	124929020	1	0	0	0	0	-3.02177	-3.02177	0.091547	0.091547	6
S100PBP	2	125000814	125034451	1	0	0	0	0	5.69802	5.69802	0.109082	0.109082	6
KIAA1522	2	125067079	125095326	1	0	0	0	0	-3.24511	-3.24511	0.086755	0.086755	6
ZBTB8OS	2	125172547	125184688	1	0	0	0	0	7.0907	7.0907	0.078651	0.078651	6
ZBTB8	2	125198073	125240610	1	0	0	0	0	10.3964	10.3964	0.15726	0.15726	6
HDAC1	2	125444824	125476803	1	0	0	0	0	0.602633	0.602633	0.083809	0.083809	6
SPOCD1	2	125869870	125901558	1	0	0	0	0	-3.51784	-3.51784	0.088189	0.088189	6
BAI2	2	125929553	125967463	1	0	0	0	0	-2.79992	-2.79992	0.094091	0.094091	6
GM853	2	126161348	126176211	1	0	0	0	0	-1.22639	-1.22639	0.091984	0.091984	6
WDR57	2	126320364	126346322	1	0	0	0	0	-3.19056	-3.19056	0.086941	0.086941	6
PUM1	2	126501123	126627145	2	0	0	0	0	-3.57625	-2.58771	0.087033	0.088251	6
SDC3	2	126640176	126678927	1	0	0	0	0	-4.38576	-4.38576	0.089439	0.089439	6
LAPTM5	2	126781708	126807838	1	0	0	0	0	3.8975	3.8975	0.104339	0.104339	6
PTPRU	2	128385689	128493761	2	0	0	0	0	7.02668	12.622	0.077484	0.212861	6
MECR	2	128500649	128537579	1	1	0	0	0	18.5213	18.5213	0.293397	0.293397	6
EPB41	2	128596927	128776679	3	0	0	0	0	-2.58771	2.50355	0.081914	0.091917	6
TAF12	2	128977105	129001507	1	0	0	0	0	-3.88998	-3.88998	0.08842	0.08842	6
RAB42	2	129008714	129010626	1	0	0	0	0	-1.80613	-1.80613	0.086508	0.086508	6
SNHG3-RCC1	2	129050148	129083080	1	0	0	0	0	5.50724	5.50724	0.078734	0.078734	0
PHACTR4	2	129089481	129198996	1	0	0	0	0	-4.08211	-4.08211	0.089893	0.089893	0
MED18	2	129235110	129240686	1	0	0	0	0	7.0907	7.0907	0.074882	0.074882	0
PTAFR	2	129376583	129402357	1	0	0	0	0	4.84272	4.84272	0.081179	0.081179	0
EYA3	2	129564789	129589001	1	0	0	0	0	-0.699998	-0.699998	0.095035	0.095035	0
C1ORF38	2	129671616	129684632	1	0	0	0	0	-3.03051	-3.03051	0.087899	0.087899	0
PPP1R8	2	129725477	129743704	1	1	1	1	0	29.7701	29.7701	0.361098	0.361098	0
IFI6	2	129861227	129864866	1	1	1	1	1	38.3973	38.3973	0.388833	0.388833	0
AHDC1	2	129914950	129980124	1	0	0	0	0	-3.65526	-3.65526	0.091147	0.091147	0
WASF2	2	130034011	130103646	1	1	1	1	1	36.3111	36.3111	0.393821	0.393821	0
SLC9A1	2	130318937	130370293	1	1	1	1	1	30.3685	30.3685	0.381855	0.381855	0
NUDC	2	130489816	130503270	1	0	0	0	0	0.363991	0.363991	0.083827	0.083827	0
NUDC-PS1	2	130489890	130492133	1	0	0	0	0	0.363991	0.363991	0.083827	0.083827	0
GPATCH3	2	130539890	130546657	1	0	0	0	0	-2.47713	-2.47713	0.091493	0.091493	0
ZDHHC18	2	130585588	130634980	1	0	0	0	0	-1.72489	-1.72489	0.094455	0.094455	0
ARID1A	2	130668903	130737823	1	0	0	0	0	-4.28236	-4.28236	0.091161	0.091161	0
DHDDS	2	130926544	130965179	1	0	0	0	0	-1.18394	-1.18394	0.093206	0.093206	0
LIN28	2	130967057	130981093	1	0	0	0	0	13.6141	13.6141	0.222763	0.222763	0
UBXN11	2	131066333	131097484	1	0	0	0	0	-4.13689	-4.13689	0.089428	0.089428	0
EG665186	2	131139774	131151083	1	0	0	0	0	-1.06455	-1.06455	0.084727	0.084727	0
EXTL1	2	131313649	131331662	1	0	0	0	0	-3.56647	-3.56647	0.087894	0.087894	0
FAM54B	2	131500843	131515887	1	0	0	0	0	1.7233	1.7233	0.084053	0.084053	0
MAN1C1	2	131553019	131856171	2	0	0	0	0	-4.09302	-0.569582	0.089346	0.097293	0
LDLRAP1	2	131771349	131786484	1	0	0	0	0	-4.09302	-4.09302	0.089346	0.089346	0
TMEM57	2	131944550	132011710	1	0	0	0	0	-1.65155	-1.65155	0.08479	0.08479	0
RUNX3	2	132400249	132465308	2	0	0	0	0	-3.21776	-0.618111	0.089263	0.096658	0
C1ORF130	2	132731204	132781814	2	0	0	0	0	-4.25969	-4.0172	0.090266	0.092432	0
GRHL3	2	133007275	133043336	1	0	0	0	0	11.2166	11.2166	0.023763	0.023763	0
MYOM3	2	133232831	133285454	2	0	0	0	0	-4.55127	-0.505564	0.087892	0.088882	0
CNR2	2	133443175	133495896	1	0	0	0	0	-4.1149	-4.1149	0.090655	0.090655	0
TCEB3	2	133580566	133597064	1	0	0	0	0	11.2672	11.2672	0.024721	0.024721	0
E2F2	2	133763546	133786573	1	0	0	0	0	-1.99386	-1.99386	0.086234	0.086234	0
TCEA3	2	133864796	133911031	1	0	0	0	0	-2.27814	-2.27814	0.08922	0.08922	0
C1ORF213	2	133916340	133919404	1	0	0	0	0	4.87025	4.87025	0.10709	0.10709	0
LUZP1	2	134114299	134209768	1	0	0	0	0	1.96471	1.96471	0.083574	0.083574	0
AOF2	2	134211167	134277530	1	1	0	0	0	16.8384	16.8384	0.283677	0.283677	0
EPHB2	2	134338687	134481956	2	0	0	0	0	-2.95243	7.92401	0.073246	0.091767	0
C1QC	2	134664245	134668627	1	0	0	0	0	0.777274	0.777274	0.088118	0.088118	0
EPHA8	2	134707785	134738331	1	0	0	0	0	-1.86793	-1.86793	0.092434	0.092434	0
ZBTB40	2	134776789	134857519	2	0	0	0	0	-0.591095	6.75628	0.076491	0.097377	0
LOC643751	2	135218928	135273147	2	0	0	0	0	-0.500264	-0.390167	0.096023	0.096381	0
CDC42	2	135218935	135273172	2	0	0	0	0	-0.500264	-0.390167	0.096023	0.096381	0
OTTMUSG00000009877	2	135302042	135309266	1	0	0	0	0	-2.8334	-2.8334	0.093017	0.093017	0
ELA3B	2	135302047	135309353	1	0	0	0	0	-2.8334	-2.8334	0.093017	0.093017	0
ELA3A	2	135304130	135309256	1	0	0	0	0	-2.8334	-2.8334	0.093017	0.093017	0
HSPG2	2	135353007	135462896	2	0	0	0	0	-4.3974	-2.20369	0.088685	0.089818	0
USP48	2	135498856	135574294	2	0	0	0	0	-1.91653	0.0144572	0.095521	0.098554	0
RAP1GAP	2	135581399	135651216	2	0	0	0	0	-2.33093	8.94913	0.095999	0.122883	0
ALPL	2	135666749	135727161	2	0	0	0	0	-1.88177	-0.988407	0.086176	0.096828	0
ECE1	2	135804061	135928991	4	0	0	0	0	-4.30514	2.09373	0.082557	0.094364	0
EIF4G3	2	135962859	136316919	4	0	0	0	0	-1.32475	9.74919	0.085092	0.135238	0
KIF17	2	136397394	136449164	1	0	0	0	0	3.23099	3.23099	0.081236	0.081236	0
PINK1	2	136467008	136486698	1	0	0	0	0	-2.88405	-2.88405	0.087321	0.087321	0
UBXN10	2	136991555	137016659	1	0	0	0	0	1.47932	1.47932	0.082901	0.082901	0
PLA2G2C	2	137000028	137027051	1	0	0	0	0	1.47932	1.47932	0.082901	0.082901	0
OTUD3	2	137339669	137373427	1	0	0	0	0	1.15463	1.15463	0.083518	0.083518	0
TMCO4	2	137540678	137643253	3	0	0	0	0	-3.49853	-0.749751	0.08609	0.092375	0
HTR6	2	137645209	137658178	1	0	0	0	0	-4.38576	-4.38576	0.090594	0.090594	0
CAPZB	2	137889073	137961681	2	0	0	0	0	-4.18118	2.62219	0.081713	0.090323	0
PQLC2	2	137968368	137984542	1	1	0	0	0	17.3224	17.3224	0.325587	0.325587	0
AKR7A2	2	138014344	138021672	1	0	0	0	0	12.9889	12.9889	0.010254	0.010254	0
AFAR3	2	138014541	138021490	1	0	0	0	0	12.9889	12.9889	0.010254	0.010254	0
UBR4	2	138076943	138213940	3	0	0	0	0	2.56626	6.0777	0.078877	0.082163	0
IFFO2	2	138329770	138378576	2	0	0	0	0	-3.53723	9.97708	0.044259	0.087753	0
ALDH4A1	2	138380090	138413474	1	0	0	0	0	6.22885	6.22885	0.110572	0.110572	0
PAX7	2	138545283	138652530	1	0	0	0	0	-2.80827	-2.80827	0.086186	0.086186	0
IGSF21	2	138899511	139057875	1	0	0	0	0	-4.49149	-4.49149	0.08773	0.08773	0
ACTL8	2	139501539	139581766	3	0	0	0	0	-2.96967	9.20002	0.067491	0.092995	0
ARHGEF10L	2	139641948	139811739	6	0	0	0	0	-3.72548	13.8686	0.025136	0.252783	0
PADI1	2	140007150	140051878	1	0	0	0	0	6.15654	6.15654	0.077235	0.077235	7
PADI2	2	140134681	140191262	1	0	0	0	0	-1.31854	-1.31854	0.086034	0.086034	7
SDHB	2	140210230	140239362	1	0	0	0	0	1.70543	1.70543	0.083502	0.083502	7
ATP13A2	2	140247600	140267559	1	0	0	0	0	5.28433	5.28433	0.106038	0.106038	7
MFAP2	2	140270909	140277208	1	0	0	0	0	-1.71148	-1.71148	0.088136	0.088136	7
SPATA21	2	140355194	140397693	1	0	0	0	0	12.3594	12.3594	0.218249	0.218249	7
FBXO42	2	140444367	140589676	1	0	0	0	0	13.4331	13.4331	0.010737	0.010737	7
C1ORF89	2	140599445	140603904	1	0	0	0	0	4.37775	4.37775	0.079781	0.079781	7
ARHGEF19	2	140618407	140634164	1	0	0	0	0	-1.28764	-1.28764	0.084964	0.084964	7
TBX19	3	774686	800880	1	0	0	0	0	7.79056	7.79056	0.072918	0.072918	0
TIPRL	3	936810	1008014	1	0	0	0	0	0.189678	0.189678	0.090199	0.090199	0
GPR161	3	1059989	1112607	2	0	0	0	0	-4.09302	1.82242	0.090585	0.100809	0
IQWD1	3	1123213	1302877	1	0	0	0	0	4.13879	4.13879	0.082558	0.082558	0
BRP44	3	1303492	1333663	1	0	0	0	0	-1.612	-1.612	0.090513	0.090513	0
MPZL1	3	1478237	1560214	3	0	0	0	0	-4.10395	3.37374	0.081691	0.08939	0
RCSD1	3	1573910	1645391	2	0	0	0	0	-4.31658	-3.60573	0.089073	0.091527	0
CD247	3	1745077	1840819	3	0	0	0	0	-3.93201	-1.01756	0.088181	0.091494	0
DUSP27	3	2200893	2268227	1	0	0	0	0	-3.64531	-3.64531	0.088335	0.088335	0
GPA33	3	2270529	2324734	2	0	0	0	0	-4.78565	-2.15222	0.090473	0.090594	0
MAEL	3	2419561	2476000	1	0	0	0	0	-2.46933	-2.46933	0.09534	0.09534	0
POGK	3	2641624	2660017	1	0	0	0	0	6.31465	6.31465	0.076691	0.076691	0
FAM78B	3	3440830	3545647	1	0	0	0	0	8.48449	8.48449	0.070428	0.070428	0
UCK2	3	3711121	3785372	1	0	0	0	0	-0.574952	-0.574952	0.084652	0.084652	0
RXRG	3	4236430	4296405	1	0	0	0	0	-3.77628	-3.77628	0.08882	0.08882	0
LMX1A	3	4361166	4536969	3	0	0	0	0	-3.05682	-1.17187	0.087273	0.096274	0
PBX1	3	4892795	5228814	8	1	1	0	0	-4.17006	23.3672	0.078185	0.351682	0
NUF2	3	6755269	6793633	2	0	0	0	0	-2.10129	-1.26305	0.086569	0.096096	0
RGS5	3	6961230	7015811	2	0	0	0	0	3.09392	7.92941	0.072229	0.08206	0
DDR2	3	7260714	7444106	3	0	0	0	0	-4.49149	5.06507	0.079022	0.090181	0
UAP1	3	7498065	7530045	1	0	0	0	0	-3.11877	-3.11877	0.09014	0.09014	0
C1ORF226	3	7700652	7705386	1	0	0	0	0	2.49725	2.49725	0.098526	0.098526	0
NOS1AP	3	7716627	8153504	5	0	0	0	0	-3.45058	9.08338	0.066839	0.091584	0
OLFML2B	3	8220070	8269395	1	0	0	0	0	-3.93201	-3.93201	0.09011	0.09011	0
ATF6	3	8301034	8535281	2	0	0	0	0	-4.00647	-3.37484	0.088414	0.091408	0
FCGR2B	3	8648744	8665365	1	0	0	0	0	-2.40734	-2.40734	0.086223	0.086223	0
SDHC	3	9033796	9066791	1	0	0	0	0	-1.95856	-1.95856	0.086008	0.086008	0
PCP4L1	3	9158996	9184901	1	0	0	0	0	7.59977	7.59977	0.07406	0.07406	0
PPOX	3	9253447	9257343	1	0	0	0	0	5.14317	5.14317	0.08478	0.08478	0
DEDD	3	9291169	9302129	1	0	0	0	0	-0.146735	-0.146735	0.084069	0.084069	0
ITLN2	3	9558417	9576170	1	0	0	0	0	-3.19056	-3.19056	0.088382	0.088382	0
SLAMF7	3	9772739	9795555	1	0	0	0	0	1.0436	1.0436	0.083705	0.083705	0
NCSTN	3	10308989	10323154	1	0	0	0	0	1.85044	1.85044	0.082768	0.082768	0
PEA15	3	10433250	10444262	1	0	0	0	0	2.6129	2.6129	0.082644	0.082644	0
ATP1A4	3	10460528	10493364	1	0	0	0	0	-0.585709	-0.585709	0.08704	0.08704	0
ATP1A2	3	10499738	10525486	1	0	0	0	0	-4.5754	-4.5754	0.091743	0.091743	0
KCNJ10	3	10575830	10610908	1	0	0	0	0	-3.91095	-3.91095	0.092569	0.092569	0
FCRL6	3	10843023	10863809	1	0	0	0	0	-3.10099	-3.10099	0.088699	0.088699	0
CADM3	3	11500519	11534227	1	0	0	0	0	3.62425	3.62425	0.080829	0.080829	0
OR6K6	3	11890329	11891360	1	0	0	0	0	5.19194	5.19194	0.105616	0.105616	0
OR6K2	3	11960400	11961374	1	0	0	0	0	-0.988407	-0.988407	0.090797	0.090797	0
SPTA1	3	11967687	12067824	1	0	0	0	0	-3.76608	-3.76608	0.087087	0.087087	0
CD1C	3	12371028	12394649	1	0	0	0	0	1.10731	1.10731	0.083559	0.083559	8
KIRREL	3	13510270	13611348	1	0	0	0	0	7.74529	7.74529	0.112764	0.112764	8
FCRL3	3	13875554	13918737	1	1	1	1	0	26.5566	26.5566	0.433363	0.433363	8
ETV3L	3	15188863	15196096	1	0	0	0	0	-3.93201	-3.93201	0.090908	0.090908	8
C1ORF92	3	15347574	15359917	1	0	0	0	0	-4.31658	-4.31658	0.088717	0.088717	8
PRCC	3	15464670	15492251	1	0	0	0	0	-3.91095	-3.91095	0.090638	0.090638	8
HDGF	3	15503328	15513630	1	0	0	0	0	6.34246	6.34246	0.11048	0.11048	8
IQGAP3	3	15712506	15751837	1	0	0	0	0	0.171004	0.171004	0.083865	0.083865	8
PMF1	3	15890111	15911886	1	0	0	0	0	-4.18118	-4.18118	0.088283	0.088283	8
SEMA4A	3	15943416	15963478	1	1	1	1	1	51	51	0.536106	0.536106	8_peak
SYT11	3	16208912	16229813	1	1	1	1	1	34.7582	34.7582	0.389511	0.389511	8
GON4L	3	16231662	16379389	1	0	0	0	0	-0.141779	-0.141779	0.094739	0.094739	8
DAP3	3	16391370	16430919	1	1	1	1	1	43.5201	43.5201	0.45769	0.45769	8
RUSC1	3	16639662	16649700	1	1	1	1	1	44.7699	44.7699	0.458845	0.458845	8
PKLR	3	16739273	16748583	1	0	0	0	0	2.73568	2.73568	0.098916	0.098916	8
CLK2	3	16762193	16771141	1	1	1	1	1	34.9058	34.9058	0.401051	0.401051	8
MTX1	3	16789330	16794415	1	0	0	0	0	0.576615	0.576615	0.09725	0.09725	8
EFNA1	3	16846501	16853160	1	0	0	0	0	1.6911	1.6911	0.082575	0.082575	8
PMVK	3	17042555	17052659	1	0	0	0	0	3.09969	3.09969	0.101648	0.101648	8
KCNN3	3	17107884	17279975	3	1	1	1	0	-3.68523	26.4223	0.0835	0.389447	8
ADAR	3	17328165	17380081	2	1	1	0	0	4.23325	20.6641	0.104642	0.378702	8
TDRD10	3	17415804	17469148	1	0	0	0	0	7.77608	7.77608	0.073224	0.073224	8
SHE	3	17469130	17490325	1	0	0	0	0	-2.75012	-2.75012	0.087709	0.087709	8
IL6R	3	17503939	17557374	1	0	0	0	0	0.546107	0.546107	0.085605	0.085605	8
ATP8B2	3	17593762	17616157	1	0	0	0	0	7.97969	7.97969	0.072693	0.072693	8
NUP210L	3	17730323	17830694	1	0	0	0	0	3.00685	3.00685	0.083138	0.083138	8
DENND4B	3	17871609	17886334	1	0	0	0	0	-1.75858	-1.75858	0.085089	0.085089	8
ILF2	3	18110055	18120762	1	0	0	0	0	-4.35104	-4.35104	0.090974	0.090974	8
S100A3	3	18218077	18221032	1	0	0	0	0	1.14677	1.14677	0.083615	0.083615	8
PGLYRP4	3	18520717	18538591	1	0	0	0	0	14.8937	14.8937	0.006471	0.006471	8
KPRP	3	19453347	19457516	1	0	0	0	0	-3.49853	-3.49853	0.087734	0.087734	8
CRNN	3	19718168	19724427	1	0	0	0	0	-2.66824	-2.66824	0.090887	0.090887	8
S100A11	3	20241001	20242476	1	0	0	0	0	-3.06562	-3.06562	0.086998	0.086998	0
S100A11	3	20241003	20242478	1	0	0	0	0	-3.06562	-3.06562	0.086998	0.086998	0
TDRKH	3	20502284	20525131	1	0	0	0	0	-1.12987	-1.12987	0.096547	0.096547	0
SNX27	3	20596489	20676018	2	0	0	0	0	-3.8587	8.32368	0.089916	0.119754	0
TUFT1	3	20709611	20762010	1	0	0	0	0	-0.672561	-0.672561	0.084255	0.084255	0
CGN	3	20763371	20788677	1	0	0	0	0	-2.71721	-2.71721	0.087542	0.087542	0
POGZ	3	20833545	20880519	1	0	0	0	0	-4.19231	-4.19231	0.090104	0.090104	0
FAM63A	3	21278484	21289769	1	0	0	0	0	0.180349	0.180349	0.083363	0.083363	0
ANXA9	3	21288096	21299098	1	0	0	0	0	0.180349	0.180349	0.083363	0.083363	0
SETDB1	3	21313780	21346876	1	1	1	1	1	51	51	0.489206	0.489206	0
MCL1	3	21666326	21671071	1	0	0	0	0	0.722482	0.722482	0.085333	0.085333	0
VPS45	3	22027273	22094547	1	0	0	0	0	-3.7559	-3.7559	0.09218	0.09218	0
HIST2H2BE	3	22263835	22266161	1	0	0	0	0	-3.7559	-3.7559	0.090033	0.090033	0
HIST1H2BL	3	22263837	22266160	1	0	0	0	0	-3.7559	-3.7559	0.090033	0.090033	0
TXNIP	3	23255263	23259468	1	0	0	0	0	-2.75839	-2.75839	0.09446	0.09446	0
6330549D23RIK	3	23297049	23318625	1	0	0	0	0	0.217571	0.217571	0.098239	0.098239	0
RNF115	3	23405077	23471540	2	0	0	0	0	-2.63587	1.35158	0.086405	0.096671	0
CD160	3	23480707	23500797	1	0	0	0	0	3.40967	3.40967	0.100849	0.100849	0
PDZK1	3	23520410	23567055	2	0	0	0	0	-4.36259	3.42344	0.081413	0.088701	0
GPR89B	3	23567053	23612953	1	0	0	0	0	0.240707	0.240707	0.09483	0.09483	0
GPR89C	3	23567053	23589015	1	0	0	0	0	0.240707	0.240707	0.09483	0.09483	0
GPR89A	3	23567213	23612983	1	0	0	0	0	0.240707	0.240707	0.09483	0.09483	0
GJA5	3	23748542	23827374	2	0	0	0	0	-1.19603	3.56513	0.081196	0.086206	0
ACP6	3	23781028	23801928	1	0	0	0	0	-1.19603	-1.19603	0.086206	0.086206	0
BCL9	3	23890358	23986585	3	0	0	0	0	-0.384981	8.50212	0.070591	0.084879	0
CHD1L	3	24237802	24302398	2	0	0	0	0	-0.988407	4.37532	0.080049	0.086794	0
PRKAB2	3	24386180	24402375	1	0	0	0	0	-4.20347	-4.20347	0.090068	0.090068	0
NBPF11	3	24446518	24534177	1	0	0	0	0	5.3975	5.3975	0.07892	0.07892	0
PDE4DIP	3	24680756	25001453	2	0	0	0	0	-3.68523	-2.73364	0.086682	0.090912	0
EG433632	3	25036431	25079599	1	0	0	0	0	-4.33953	-4.33953	0.088776	0.088776	0
NOTCH2	3	25132407	25308547	2	0	0	0	0	-4.28236	-2.79158	0.086978	0.089436	0
NOTCH2NL	3	25132409	25219647	1	0	0	0	0	-2.79158	-2.79158	0.086978	0.086978	0
REG4	3	25503597	25519140	1	0	0	0	0	-2.63587	-2.63587	0.086573	0.086573	0
PHGDH	3	25578419	25609644	1	0	0	0	0	-4.20347	-4.20347	0.089256	0.089256	0
WARS2	3	26011367	26109444	1	0	0	0	0	-3.68523	-3.68523	0.088671	0.088671	0
TBX15	3	26145133	26270908	2	0	0	0	0	-1.86793	2.13726	0.082423	0.094559	0
SPAG17	3	27351702	27541774	3	0	0	0	0	-4.19231	-1.60543	0.084937	0.092639	0
WDR3	3	27529314	27568547	2	0	0	0	0	-4.19231	7.84476	0.089727	0.115864	0
GDAP2	3	27568683	27656244	1	0	0	0	0	-2.79158	-2.79158	0.087631	0.087631	0
VTCN1	3	28338557	28424426	1	0	0	0	0	-1.31854	-1.31854	0.084901	0.084901	0
TTF2	3	28474875	28529887	2	0	0	0	0	-4.03874	-1.01756	0.085947	0.088475	0
PTGFRN	3	28599830	28680231	2	0	0	0	0	-4.07123	7.77789	0.088568	0.114842	0
CD2	3	28817443	28831964	1	0	0	0	0	-3.13662	-3.13662	0.088752	0.088752	0
IGSF3	3	28923183	29053284	2	0	0	0	0	-4.37416	3.37928	0.081683	0.090329	0
CD58	3	29058325	29187690	1	0	0	0	0	-1.9375	-1.9375	0.086733	0.086733	0
ATP1A1	3	29323171	29355065	1	0	0	0	0	-1.72489	-1.72489	0.088955	0.088955	0
CASQ2	3	30026080	30096585	2	0	0	0	0	-3.23598	-0.645265	0.085004	0.089841	0
VANGL1	3	30102921	30162507	1	0	0	0	0	-0.468574	-0.468574	0.084378	0.084378	0
NGF	3	30433422	30491574	1	0	0	0	0	4.57204	4.57204	0.080283	0.080283	0
SYCP1	3	30802138	30933471	1	0	0	0	0	13.1521	13.1521	0.242325	0.242325	0
DENND2C	3	31111317	31204426	1	0	0	0	0	-2.85023	-2.85023	0.086529	0.086529	0
TRIM33	3	31287015	31431525	1	0	0	0	0	-2.50847	-2.50847	0.085554	0.085554	0
SYT6	3	31678627	31746595	2	0	0	0	0	-2.50847	-0.0924687	0.084893	0.094185	0
OLFML3	3	31838459	31841498	1	0	0	0	0	-1.11793	-1.11793	0.094278	0.094278	0
HIPK1	3	31843070	31897948	1	0	0	0	0	-3.80702	-3.80702	0.088809	0.088809	0
AP4B1	3	31939496	31949843	1	0	0	0	0	2.82029	2.82029	0.081587	0.081587	0
RSBN1	3	32038637	32082130	1	0	0	0	0	-1.41871	-1.41871	0.084806	0.084806	0
MAGI3	3	32163181	32422171	3	0	0	0	0	-1.99386	1.33637	0.085173	0.097696	0
LRIG2	3	32663238	32729450	2	0	0	0	0	-4.44421	-3.12769	0.088636	0.088777	0
SLC16A1	3	32839409	32870002	1	0	0	0	0	-2.39196	-2.39196	0.087872	0.087872	0
FAM19A3	3	33120386	33130187	1	0	0	0	0	6.27482	6.27482	0.076845	0.076845	0
MOV10	3	33148604	33175702	1	0	0	0	0	2.66229	2.66229	0.081497	0.081497	0
CAPZA1	3	33181378	33225991	1	0	0	0	0	0.314096	0.314096	0.084525	0.084525	0
ST7L	3	33226025	33312243	1	0	0	0	0	1.62979	1.62979	0.096399	0.096399	0
CTTNBP2NL	3	33356628	33406744	1	0	0	0	0	0.222206	0.222206	0.094789	0.094789	0
KCND3	3	33826703	34105202	8	0	0	0	0	-3.76608	6.03909	0.0829	0.107317	0
C1ORF183	3	34119587	34150426	1	0	0	0	0	-2.06522	-2.06522	0.090215	0.090215	0
RAP1A	3	34160456	34235880	1	0	0	0	0	-0.421391	-0.421391	0.098319	0.098319	0
HCG	3	34160824	34235863	1	0	0	0	0	-0.421391	-0.421391	0.098319	0.098319	0
C1ORF162	3	34409647	34415175	1	0	0	0	0	-3.42204	-3.42204	0.091023	0.091023	0
OVGP1	3	34465578	34478593	1	0	0	0	0	2.77509	2.77509	0.081749	0.081749	0
RP11-165H20.1	3	34697965	34713733	1	1	1	0	0	20.2748	20.2748	0.347042	0.347042	0
CD53	3	35138093	35178938	1	0	0	0	0	2.90977	2.90977	0.081858	0.081858	0
KCNA2	3	35491851	35497257	1	0	0	0	0	-2.28565	-2.28565	0.085877	0.085877	0
KCNC4	3	35870180	35892326	1	0	0	0	0	-4.29374	-4.29374	0.088195	0.088195	0
SLC6A17	3	35901659	35957184	1	0	0	0	0	-3.46013	-3.46013	0.088478	0.088478	0
GSTM3	3	36335945	36339661	1	0	0	0	0	5.58823	5.58823	0.108833	0.108833	0
GSTM5	3	36373786	36385022	1	0	0	0	0	2.26607	2.26607	0.084455	0.084455	0
GSTM1	3	36374249	36385006	1	0	0	0	0	2.26607	2.26607	0.084455	0.084455	0
GNAI3	3	36535742	36582519	2	0	0	0	0	7.72716	8.25273	0.115006	0.118371	0
PSMA5	3	36695624	36717102	1	0	0	0	0	1.0835	1.0835	0.099948	0.099948	0
SORT1	3	36720738	36788142	1	0	0	0	0	-0.907634	-0.907634	0.096576	0.096576	0
MYBPHL	3	36790900	36805595	1	0	0	0	0	-0.828096	-0.828096	0.097028	0.097028	0
CELSR2	3	36816322	36840958	1	1	0	0	0	18.4263	18.4263	0.288128	0.288128	0
SARS	3	36853798	36873698	1	0	0	0	0	-4.35104	-4.35104	0.089549	0.089549	0
KIAA1324	3	36884265	36957965	1	0	0	0	0	-2.85866	-2.85866	0.087685	0.087685	0
TAF13	3	37006881	37014910	1	0	0	0	0	-3.51784	-3.51784	0.090909	0.090909	0
WDR47	3	37034298	37084491	1	0	0	0	0	-4.30514	-4.30514	0.090052	0.090052	0
GPSM2	3	37120612	37175306	2	0	0	0	0	-2.53211	0.697014	0.087731	0.088366	0
C1ORF62	3	37201429	37252642	1	0	0	0	0	5.07403	5.07403	0.079323	0.079323	0
FAM102B	3	37414407	37496339	2	0	0	0	0	-3.83796	-2.80827	0.092902	0.093632	0
SLC25A24	3	37739954	37819651	1	0	0	0	0	-3.62548	-3.62548	0.088456	0.088456	0
VAV3	3	38036855	38579018	3	0	0	0	0	-0.705503	0.615596	0.084251	0.095687	0
NTNG1	3	38686994	39118054	1	0	0	0	0	-2.67637	-2.67637	0.093866	0.093866	0
AMY2B	3	42648041	42737042	1	1	0	0	0	18.2658	18.2658	0.002975	0.002975	0
COL11A1	3	43205510	43431723	5	0	0	0	0	-3.84832	11.6225	0.088066	0.190657	0
OLFM3	3	44178996	44404956	3	0	0	0	0	-3.91095	-2.20369	0.08715	0.091377	0
GPR88	3	45693735	45697572	1	0	0	0	0	0.934472	0.934472	0.084049	0.084049	0
CDC14A	3	45721163	45912454	2	0	0	0	0	-3.99576	6.51191	0.089875	0.108258	0
HIAT1	3	46134286	46203013	2	0	0	0	0	-4.10395	0.641435	0.083937	0.088269	0
FRRS1	3	46449434	46504156	1	0	0	0	0	4.54354	4.54354	0.079926	0.079926	0
PALMD	3	46515174	46575432	2	0	0	0	0	-3.70531	-1.5338	0.084932	0.087518	0
PAP2D	3	47195800	47329768	1	0	0	0	0	1.56786	1.56786	0.082927	0.082927	0
SNX7	3	47479619	47599070	1	0	0	0	0	-1.19603	-1.19603	0.085671	0.085671	0
DPYD	3	48406337	49287303	6	1	0	0	0	-2.73364	15.6257	0.00755	0.108302	0
PTBP2	3	49752739	49838109	2	0	0	0	0	-4.19231	-2.32336	0.08715	0.090553	0
TMEM56	3	51496894	51568019	2	0	0	0	0	-4.32804	-2.05087	0.086662	0.088055	0
ALG14	3	51615474	51714639	2	0	0	0	0	-3.69526	0.471317	0.083726	0.089611	0
SLC44A3	3	51826431	51913183	1	0	0	0	0	-2.70083	-2.70083	0.087119	0.087119	0
ABCD3	3	52290252	52378695	1	0	0	0	0	-2.90106	-2.90106	0.086738	0.086738	0
ARHGAP29	3	52559481	52637203	1	0	0	0	0	3.91554	3.91554	0.102837	0.102837	0
ABCA4	3	52718621	52924975	6	1	1	1	0	-4.59965	28.3801	0.079487	0.376834	0
BCAR3	3	53125723	53275044	1	0	0	0	0	1.41204	1.41204	0.083082	0.083082	0
MTF2	3	53681120	53770119	1	0	0	0	0	-3.43153	-3.43153	0.088189	0.088189	0
FAM69A	3	53867208	53996489	1	0	0	0	0	-3.39367	-3.39367	0.092677	0.092677	0
EVI5	3	54060396	54298583	1	0	0	0	0	-2.09406	-2.09406	0.088335	0.088335	0
RPAP2	3	54474502	54560247	1	0	0	0	0	-3.59588	-3.59588	0.092457	0.092457	0
GLMN	3	54560258	54604431	1	0	0	0	0	-2.46933	-2.46933	0.091985	0.091985	0
BTBD8	3	54691765	54754383	1	0	0	0	0	7.54859	7.54859	0.112534	0.112534	0
BRDT	3	54823971	54880566	1	0	0	0	0	-4.21466	-4.21466	0.089618	0.089618	0
TGFBR3	3	54939179	55148240	1	0	0	0	0	1.6911	1.6911	0.082759	0.082759	0
HFM1	3	55414643	55526571	1	0	0	0	0	-2.79158	-2.79158	0.087673	0.087673	0
ZNF326	3	56615008	56650080	1	0	0	0	0	-2.70901	-2.70901	0.092824	0.092824	0
LRRC8D	3	56703353	56835278	2	0	0	0	0	-1.6981	-0.0679813	0.093799	0.096594	0
LRRC8C	3	56952372	57050185	2	0	0	0	0	-4.0172	-0.166605	0.084	0.091442	0
LRRC8B	3	57092125	57166271	2	0	0	0	0	-2.47713	-1.11198	0.084812	0.094562	0
GBP5	3	57497543	57514020	1	0	0	0	0	2.16722	2.16722	0.099034	0.099034	0
GBP3	3	58302976	58310924	1	0	0	0	0	-2.5957	-2.5957	0.092987	0.092987	0
CCBL2	3	58327556	58388662	1	0	0	0	0	4.22584	4.22584	0.104336	0.104336	0
GTF2B	3	58413507	58467574	1	1	0	0	0	15.7863	15.7863	0.268826	0.268826	0
PKN2	3	58485981	58623226	1	0	0	0	0	10.8588	10.8588	0.178592	0.178592	0
HS2ST1	3	60445113	60642413	2	1	0	0	0	3.882	18.2409	0.00259	0.080496	0
2009-09-15	3	60642616	60687309	1	0	0	0	0	8.81459	8.81459	0.12123	0.12123	0
CLCA3	3	60860904	60894835	1	0	0	0	0	9.35999	9.35999	0.127016	0.127016	0
CLCA2	3	60861429	60894822	1	0	0	0	0	9.35999	9.35999	0.127016	0.127016	0
CLCA1	3	60861441	60894832	1	0	0	0	0	9.35999	9.35999	0.127016	0.127016	0
CLCA4	3	60861523	60894832	1	0	0	0	0	9.35999	9.35999	0.127016	0.127016	0
CLCA1	3	61065178	61099337	1	0	0	0	0	-3.16352	-3.16352	0.087038	0.087038	0
COL24A1	3	61483998	61878870	4	0	0	0	0	-4.50338	-2.38429	0.088321	0.09287	0
DDAH1	3	62571595	62607883	1	0	0	0	0	-0.656166	-0.656166	0.084846	0.084846	0
LPAR3	3	62930515	63014451	1	0	0	0	0	2.78416	2.78416	0.08161	0.08161	0
SSX2IP	3	63145188	63206745	1	0	0	0	0	-3.88998	-3.88998	0.088326	0.088326	0
BXDC5	3	63570176	63587374	1	0	0	0	0	-3.51784	-3.51784	0.087568	0.087568	0
DNASE2B	3	63652347	63670441	1	1	0	0	0	15.2365	15.2365	0.006148	0.006148	0
UOX	3	63671284	63706487	1	0	0	0	0	1.47188	1.47188	0.082805	0.082805	0
SAMD13	3	63737542	63790574	1	0	0	0	0	-3.30954	-3.30954	0.087197	0.087197	0
PRKACB	3	63853940	64028105	2	0	0	0	0	-4.27101	-3.51784	0.087169	0.088808	0
TTLL7	3	64134623	64281043	5	0	0	0	0	-3.95316	14.1689	0.009117	0.088732	0
LPHN2	3	66690649	66986146	4	0	0	0	0	-4.13689	-2.21849	0.086417	0.094833	0
ELTD1	3	70106652	70248070	4	0	0	0	0	-3.43153	7.8267	0.072846	0.08704	0
PTGFR	3	70576759	70644284	2	0	0	0	0	-2.99565	-1.64494	0.089521	0.091592	0
GIPC2	3	71019927	71119312	3	0	0	0	0	-0.839384	3.35709	0.081201	0.087715	0
DNAJB4	3	71144792	71154695	1	0	0	0	0	-3.19961	-3.19961	0.086345	0.086345	0
NEXN	3	71257970	71313941	1	0	0	0	0	-2.89255	-2.89255	0.086029	0.086029	0
FAM73A	3	71321715	71403585	2	0	0	0	0	-3.42204	0.0192678	0.088427	0.098652	0
USP33	3	71422783	71505375	1	0	0	0	0	-0.705503	-0.705503	0.095355	0.095355	0
ZZZ3	3	71520097	71644554	2	0	0	0	0	1.45325	3.77525	0.083265	0.084172	0
AK5	3	71644542	71911686	4	0	0	0	0	-3.87953	0.632835	0.083468	0.088923	0
PIGK	3	71984680	72272925	2	0	0	0	0	-0.553505	0.198992	0.083608	0.084817	0
ST6GALNAC5	3	72307582	72520868	4	0	0	0	0	-3.60573	-0.00965958	0.083904	0.089174	0
ST6GALNAC3	3	72876418	73526013	17	0	0	0	0	-4.15898	3.97707	0.080805	0.101825	0
MSH4	3	73760950	73853699	1	0	0	0	0	-3.61559	-3.61559	0.088374	0.088374	0
ACADM	3	73884555	73923521	1	0	0	0	0	-3.52753	-3.52753	0.091773	0.091773	0
SLC44A5	3	73955524	74382805	13	0	0	0	0	-4.02796	10.7151	0.031102	0.095198	0
LHX8	3	74435823	74467992	1	0	0	0	0	-1.2203	-1.2203	0.087908	0.087908	0
TYW3	3	74762855	74790093	1	0	0	0	0	-3.82763	-3.82763	0.092956	0.092956	0
CRYZ	3	74789995	74824295	1	0	0	0	0	6.66177	6.66177	0.076461	0.076461	0
C1ORF173	3	74866377	74983920	1	0	0	0	0	3.73317	3.73317	0.080396	0.080396	0
TNNI3K	3	75015423	75411735	4	0	0	0	0	-4.33953	-1.52733	0.085257	0.089941	0
LRRC44	3	75411840	75624636	3	0	0	0	0	-2.97832	-0.862035	0.08629	0.09172	0
DNER	3	77476544	77575018	2	0	0	0	0	-2.00806	-1.73161	0.085843	0.085883	0
NEGR1	3	78293325	79361496	11	1	0	0	0	-3.49853	16.0054	0.072208	0.306799	0
PTGER3	3	79687432	79913794	4	0	0	0	0	-2.62781	12.9283	0.011487	0.10076	0
CTH	3	80304875	80333538	1	0	0	0	0	-2.38429	-2.38429	0.094845	0.094845	0
LRRC7	3	80581182	81169164	12	0	0	0	0	-4.38576	14.7974	0.068375	0.252117	0
RPE65	3	82392088	82413183	1	0	0	0	0	1.57152	1.57152	0.085047	0.085047	0
GPR177	3	82660253	82804797	2	0	0	0	0	-3.50817	-2.88405	0.092895	0.094728	0
GNG12	3	83110761	83257055	2	0	0	0	0	-3.05682	1.5642	0.082386	0.093588	0
IL12RB2	3	83639669	83726476	1	0	0	0	0	2.79622	2.79622	0.102064	0.102064	0
IL23R	3	83767965	83843137	1	0	0	0	0	4.87483	4.87483	0.078904	0.078904	0
C1ORF141	3	83892282	83930789	1	0	0	0	0	-4.24839	-4.24839	0.089357	0.089357	0
SLC35D1	3	83970881	84016585	1	0	0	0	0	0.203642	0.203642	0.086248	0.086248	0
MIER1	3	84030932	84104549	2	0	0	0	0	-4.20347	0.0528228	0.08462	0.090605	0
SGIP1	3	84273794	84505420	6	1	1	0	0	-4.37416	24.144	0.001515	0.093848	0
PDE4B	3	84657112	85366814	14	1	0	0	0	-3.72548	15.0569	0.009448	0.269011	0
LEPR	3	85508563	85692129	1	0	0	0	0	-0.72758	-0.72758	0.089952	0.089952	0
DNAJC6	3	85723832	85815426	1	0	0	0	0	5.18972	5.18972	0.078771	0.078771	0
AK3L2	3	86002632	86038344	1	0	0	0	0	-4.10395	-4.10395	0.089336	0.089336	0
AK3L1	3	86007286	86038344	1	0	0	0	0	-4.10395	-4.10395	0.089336	0.089336	0
JAK1	3	86394936	86534760	4	0	0	0	0	-2.54793	10.0642	0.046021	0.093821	0
RAVER2	3	86534313	86669913	1	0	0	0	0	-3.65526	-3.65526	0.088354	0.088354	0
CACHD1	3	86736959	86972370	5	0	0	0	0	0.658594	13.7874	0.010958	0.09553	0
ROR1	3	87333776	87810583	10	0	0	0	0	-3.99576	14.8987	0.007025	0.099014	0
ALG6	3	88157853	88216434	1	0	0	0	0	-3.31882	-3.31882	0.089987	0.089987	0
ATG4C	3	89039490	89135723	1	0	0	0	0	-4.47962	-4.47962	0.089122	0.089122	0
DOCK7	3	89208862	89399530	4	0	0	0	0	-3.19056	6.25286	0.076215	0.088814	0
KANK4	3	89544883	89620497	2	0	0	0	0	-4.25969	-2.5957	0.088619	0.094863	0
INADL	3	89896224	90307584	8	0	0	0	0	-1.8198	13.3136	0.013056	0.180457	0
NFIA	3	90568292	91191490	14	2	0	0	0	-4.17006	17.3189	0.003617	0.267847	0
C1ORF87	3	92106935	92206545	4	0	0	0	0	-3.65526	12.2749	0.080982	0.232612	0
CYP2J2	3	92256705	92297551	1	0	0	0	0	-1.02341	-1.02341	0.0943	0.0943	0
HOOK1	3	92461474	92503353	2	0	0	0	0	-3.76608	-1.35587	0.085035	0.090217	0
FGGY	3	92553829	93058830	13	0	0	0	0	-5.0324	5.01112	0.07893	0.094676	0
MYSM1	3	93702302	93743832	1	0	0	0	0	4.53164	4.53164	0.106262	0.106262	0
DAB1	3	94151822	95549035	24	2	0	0	0	-4.30514	16.4503	0.007566	0.264935	0
C8B	3	95576955	95620331	1	0	0	0	0	6.06552	6.06552	0.077614	0.077614	0
C8A	3	95629523	95703141	2	0	0	0	0	-3.91095	-3.06562	0.088554	0.094249	0
C1ORF168	3	95747616	95877306	3	0	0	0	0	-3.4889	-1.23858	0.085466	0.096695	0
PPAP2B	3	96096191	96140464	2	0	0	0	0	-2.5957	-0.907634	0.084519	0.090379	0
USP24	3	97641635	97844807	3	0	0	0	0	-1.73161	7.44949	0.073416	0.100129	0
BSND	3	97870522	97882140	1	0	0	0	0	-3.92147	-3.92147	0.092203	0.092203	0
TMEM61	3	97889551	97902334	1	0	0	0	0	1.17815	1.17815	0.083328	0.083328	0
TTC22	3	98036677	98060120	1	0	0	0	0	-3.80702	-3.80702	0.091519	0.091519	0
C1ORF175	3	98114328	98167734	2	0	0	0	0	-2.18893	2.7539	0.081338	0.085812	0
FAM151A	3	98181820	98237627	1	0	0	0	0	-0.867713	-0.867713	0.084816	0.084816	0
ACOT11	3	98231628	98285950	2	0	0	0	0	-2.02229	7.75073	0.073305	0.095758	0
SSBP3	3	98388429	98554945	5	0	0	0	0	-3.8587	1.45698	0.087305	0.098789	0
LOC606495	3	98580776	98607582	1	0	0	0	0	-2.15222	-2.15222	0.095085	0.095085	0
C1ORF83	3	98748881	98796788	1	0	0	0	0	0.152266	0.152266	0.096906	0.096906	0
TMEM59	3	98796930	98822759	1	0	0	0	0	-3.67522	-3.67522	0.092071	0.092071	0
LRRC42	3	98860629	98881780	1	0	0	0	0	12.6968	12.6968	0.017957	0.017957	0
DIO1	3	98905818	98951263	1	0	0	0	0	-3.44105	-3.44105	0.08709	0.08709	0
YIPF1	3	98965629	99002566	2	0	0	0	0	-3.05682	3.96173	0.080887	0.0873	0
TMEM48	3	99015378	99073145	2	0	0	0	0	-1.52088	4.12377	0.080831	0.085622	0
GLIS1	3	99101594	99359234	5	0	0	0	0	-1.8198	6.62495	0.082282	0.11088	0
LRP8	3	99627950	99707779	3	0	0	0	0	-4.22588	-2.13033	0.092009	0.094273	0
C1ORF123	3	99722781	99740989	1	0	0	0	0	-3.24511	-3.24511	0.086622	0.086622	0
SLC1A7	3	99813689	99865952	1	0	0	0	0	2.26934	2.26934	0.082756	0.082756	0
PODN	3	99867762	99891079	1	0	0	0	0	-0.426613	-0.426613	0.098669	0.098669	0
SCP2	3	99903316	100104432	3	0	0	0	0	-4.38576	-0.410963	0.084464	0.091928	0
ECHDC2	3	100149209	100179420	1	1	0	0	0	15.7584	15.7584	0.266781	0.266781	0
ZYG11B	3	100257035	100330684	2	0	0	0	0	-2.20369	-0.102295	0.085301	0.09212	0
C1ORF163	3	100364192	100385476	1	0	0	0	0	1.26358	1.26358	0.08414	0.08414	0
ZCCHC11	3	100522483	100682744	1	0	0	0	0	10.9424	10.9424	0.023743	0.023743	0
CC2D1B	3	100748509	100765573	1	0	0	0	0	-3.42204	-3.42204	0.088837	0.088837	0
ZFYVE9	3	100769714	100952279	3	0	0	0	0	-4.02796	5.0021	0.079858	0.091486	0
BTF3L4	3	101004688	101028927	1	0	0	0	0	-3.95316	-3.95316	0.090456	0.090456	0
RAB3B	3	101084961	101154579	1	0	0	0	0	-3.7356	-3.7356	0.088822	0.088822	0
OSBPL9	3	101297611	101458833	2	0	0	0	0	-4.59965	-4.09302	0.088099	0.091333	0
EPS15	3	101559283	101733362	3	0	0	0	0	-4.21466	-2.80827	0.089212	0.09309	0
TTC39A	3	101753678	101793934	1	0	0	0	0	-4.07123	-4.07123	0.089792	0.089792	0
FAF1	3	102143422	102642829	10	0	0	0	0	-3.10099	6.06552	0.082009	0.108558	0
ELAVL4	3	102869886	102960115	2	0	0	0	0	-4.14792	2.58807	0.082582	0.089791	0
AGBL4	3	103226738	104637109	26	0	0	0	0	-4.13689	10.0851	0.072094	0.148849	0
AGBL4	3	104089125	104596591	10	0	0	0	0	-4.13689	8.10496	0.072094	0.092564	0
BEND5	3	104389968	104439324	1	0	0	0	0	-3.80702	-3.80702	0.088727	0.088727	0
SPATA6	3	104698104	104866751	5	1	0	0	0	-4.20347	15.3622	0.085396	0.276329	0
SLC5A9	3	104894871	104916682	1	0	0	0	0	-3.39367	-3.39367	0.088825	0.088825	0
LOC388630	3	105190794	105411280	5	0	0	0	0	-4.35104	0.272935	0.084884	0.092426	0
KIAA0494	3	106323253	106361361	1	0	0	0	0	-2.97832	-2.97832	0.093378	0.093378	0
ATPAF1	3	106368617	106395861	1	1	0	0	0	17.0757	17.0757	0.275742	0.275742	0
KNCN	3	106481971	106488256	1	0	0	0	0	-1.71818	-1.71818	0.087048	0.087048	0
FAAH	3	106611986	106640573	1	0	0	0	0	-3.17252	-3.17252	0.092663	0.092663	0
LRRC41	3	106702620	106720717	1	0	0	0	0	-4.13689	-4.13689	0.0876	0.0876	0
RAD54L	3	106720641	106746975	1	0	0	0	0	-3.46013	-3.46013	0.087866	0.087866	0
C1ORF190	3	106726800	106784132	1	0	0	0	0	-3.46013	-3.46013	0.087866	0.087866	0
POMGNT1	3	106787325	106796530	1	0	0	0	0	-2.17421	-2.17421	0.095656	0.095656	0
PIK3R3	3	106864987	106967155	1	1	1	1	0	28.3124	28.3124	0.36932	0.36932	0
MAST2	3	106971082	107149316	3	0	0	0	0	-4.5754	-0.591095	0.089403	0.097588	0
IPP	3	107241978	107277652	1	0	0	0	0	13.8929	13.8929	0.24298	0.24298	0
NASP	3	107376556	107405232	1	1	1	1	1	43.5201	43.5201	0.415938	0.415938	0
TESK2	3	107495943	107601675	2	1	1	1	0	-4.03874	25.7096	0.088719	0.340135	0
EIF2B3	3	107921077	108034519	1	0	0	0	0	-2.85023	-2.85023	0.086949	0.086949	9
MGC33556	3	108154434	108215889	1	0	0	0	0	-4.43246	-4.43246	0.090652	0.090652	9
TMEM53	3	108215954	108232125	1	0	0	0	0	-4.47962	-4.47962	0.091234	0.091234	9
PRNPIP	3	108576937	108708774	1	0	0	0	0	-3.13662	-3.13662	0.086777	0.086777	9
DMAP1	3	108709122	108718343	1	0	0	0	0	0.245323	0.245323	0.096876	0.096876	9
SLC6A9	3	108910490	108941923	2	0	0	0	0	-3.87953	-0.862035	0.090091	0.097152	9
ST3GAL3	3	109003907	109261928	5	0	0	0	0	-4.59965	-0.833737	0.084423	0.094583	9
JMJD2A	3	109264011	109304498	1	0	0	0	0	7.27198	7.27198	0.074513	0.074513	9
PTPRF	3	109335500	109419184	2	0	0	0	0	-4.10395	-3.76608	0.088529	0.088803	9
ELOVL1	3	109569692	109574693	1	0	0	0	0	8.60068	8.60068	0.120406	0.120406	9
TIE1	3	109614156	109634006	1	1	1	1	1	32.2766	32.2766	0.394064	0.394064	9
WDR65	3	109738377	109767489	1	0	0	0	0	-4.32804	-4.32804	0.090372	0.090372	9
ZNF691	3	110304155	110309543	1	0	0	0	0	-1.51443	-1.51443	0.086856	0.086856	0
CLDN19	3	110441268	110448960	1	0	0	0	0	10.678	10.678	0.181189	0.181189	0
RP4-692D3.1	3	110511287	110654604	2	0	0	0	0	-2.43824	0.654309	0.08317	0.087142	0
FAM80A	3	110705127	110747996	1	0	0	0	0	9.92311	9.92311	0.14248	0.14248	0
FOXJ3	3	110824317	110950148	2	0	0	0	0	7.03988	7.22731	0.074996	0.111737	0
HIVEP3	3	111184025	111615671	7	2	1	1	1	-0.913362	41.0884	0.083442	0.425366	0
EDN2	3	111644607	111651343	1	0	0	0	0	-3.10988	-3.10988	0.093222	0.093222	0
SCMH1	3	111941508	112166381	5	0	0	0	0	-4.62403	-2.36135	0.086593	0.093111	0
KCNQ4	3	112356983	112383197	1	0	0	0	0	-3.83796	-3.83796	0.088054	0.088054	0
DEM1	3	112697463	112708865	1	0	0	0	0	3.92583	3.92583	0.103856	0.103856	0
ZNF643	3	112741336	112793358	1	0	0	0	0	-3.4031	-3.4031	0.08877	0.08877	0
ZMPSTE24	3	112920193	112963666	1	0	0	0	0	-1.6781	-1.6781	0.085529	0.085529	0
RLF	3	112990985	113071536	1	0	0	0	0	-2.86711	-2.86711	0.093607	0.093607	0
CAP1	3	113134307	113169560	1	0	0	0	0	-4.14792	-4.14792	0.09164	0.09164	0
TRIT1	3	113308578	113352385	1	0	0	0	0	-4.02796	-4.02796	0.090595	0.090595	0
HEYL	3	113515130	113532179	1	0	0	0	0	-4.44421	-4.44421	0.089535	0.089535	0
PABPC4	3	113566307	113580443	1	0	0	0	0	1.76243	1.76243	0.082232	0.082232	0
MACF1	3	113619706	113978873	7	0	0	0	0	-2.60371	1.23653	0.083444	0.093961	0
AKIRIN1	3	114038218	114049065	1	0	0	0	0	3.98473	3.98473	0.102483	0.102483	0
RHBDL2	3	114099311	114156518	1	0	0	0	0	-1.52733	-1.52733	0.096195	0.096195	0
GJA9	3	114158419	114162789	1	0	0	0	0	-0.287389	-0.287389	0.08728	0.08728	0
INPP5B	3	115186041	115247522	1	0	0	0	0	-2.54002	-2.54002	0.092329	0.092329	0
GNL2	3	115503739	115528012	1	0	0	0	0	-3.70531	-3.70531	0.089244	0.089244	0
GRIK3	3	116030477	116315874	7	0	0	0	0	-4.58751	1.50528	0.083556	0.095569	0
STK40	3	116707615	116745122	1	0	0	0	0	0.0192678	0.0192678	0.088313	0.088313	0
THRAP3	3	116769205	116841788	1	0	0	0	0	0.413439	0.413439	0.085031	0.085031	0
MAP7D1	3	116866324	116887962	1	0	0	0	0	-2.13033	-2.13033	0.08625	0.08625	0
EIF2C3	3	116971838	117090511	1	0	0	0	0	1.91649	1.91649	0.082786	0.082786	0
EIF2C4	3	117161798	117198110	2	0	0	0	0	-3.16352	-1.95153	0.087469	0.088076	0
CLSPN	3	117237569	117265263	1	0	0	0	0	1.98526	1.98526	0.082236	0.082236	0
TFAP2E	3	117394252	117410233	1	0	0	0	0	9.04679	9.04679	0.068254	0.068254	0
KIAA0319L	3	117425994	117558449	4	0	0	0	0	-2.99565	8.7358	0.068601	0.105576	0
ZMYM4	3	117543201	117706795	2	0	0	0	0	-4.31658	-3.70531	0.091758	0.092078	0
C1ORF212	3	118095256	118100248	1	0	0	0	0	-1.41239	-1.41239	0.08532	0.08532	0
C1ORF94	3	118823982	118865646	1	0	0	0	0	7.76341	7.76341	0.074542	0.074542	0
CSMD2	3	118881574	119571250	11	2	0	0	0	-3.88998	18.295	0.081448	0.327233	0
GIGYF2	3	119732831	119894752	1	1	0	0	0	18.3118	18.3118	0.289156	0.289156	0
NGEF	3	119914485	120007631	2	0	0	0	0	-2.06522	-1.25692	0.094063	0.095694	0
INPP5D	3	120037041	120232505	3	0	0	0	0	3.0737	5.03589	0.07928	0.104911	0
SAG	3	120323341	120354084	1	1	0	0	0	17.2624	17.2624	0.270842	0.270842	0
DGKD	3	120392490	120472107	2	0	0	0	0	-2.04371	-0.645265	0.094092	0.097221	0
UGT1A7	3	120572775	120780533	3	1	1	1	0	-1.88177	25.1765	0.088633	0.319298	0
UGT1A6	3	120595420	120780659	3	1	1	1	0	-1.88177	25.1765	0.088633	0.319298	0
UGT1A5	3	120669569	120780533	2	1	1	1	0	5.0021	25.1765	0.105409	0.319298	0
UGT1A4	3	120691792	120780659	1	0	0	0	0	5.0021	5.0021	0.105409	0.105409	0
UGT1A3	3	120727435	120780659	1	0	0	0	0	5.0021	5.0021	0.105409	0.105409	0
UGT1A1	3	120767068	120780659	1	0	0	0	0	5.0021	5.0021	0.105409	0.105409	0
UGT1A8	3	120774256	120780533	1	0	0	0	0	5.0021	5.0021	0.105409	0.105409	0
UGT1A9	3	120774256	120780659	1	0	0	0	0	5.0021	5.0021	0.105409	0.105409	0
UGT1A10	3	120774256	120780659	1	0	0	0	0	5.0021	5.0021	0.105409	0.105409	0
UGT1A9	3	120774256	120780542	1	0	0	0	0	5.0021	5.0021	0.105409	0.105409	0
UGT1A10	3	120774256	120780659	1	0	0	0	0	5.0021	5.0021	0.105409	0.105409	0
TRPM8	3	120927140	121033361	3	0	0	0	0	-3.34675	-2.31579	0.087492	0.091958	0
SH3BP4	3	121924357	122023795	3	0	0	0	0	-1.84725	12.1433	0.085297	0.215143	0
AGAP1	3	122487036	123149861	9	0	0	0	0	-3.83796	12.6456	0.082238	0.220667	0
ASB18	3	123199663	123271143	1	0	0	0	0	5.38668	5.38668	0.078373	0.078373	0
IQCA1	3	123314992	123520195	4	0	0	0	0	-3.8587	5.3975	0.078602	0.09242	0
CXCR7	3	123577634	123590470	1	0	0	0	0	0.171004	0.171004	0.084125	0.084125	0
COL6A3	3	124378980	124477500	3	0	0	0	0	-4.00647	6.23886	0.087504	0.108934	0
MLPH	3	124563260	124608787	1	0	0	0	0	-2.16687	-2.16687	0.086043	0.086043	0
LRRFIP1	3	124682226	124878576	4	0	0	0	0	-4.0172	14.3624	0.011882	0.089785	0
RBM44	3	124885463	124909796	1	0	0	0	0	12.3074	12.3074	0.213071	0.213071	0
RAMP1	3	124922027	124963221	1	0	0	0	0	-0.867713	-0.867713	0.095079	0.095079	0
UBE2F	3	124995031	125041148	1	0	0	0	0	-2.39196	-2.39196	0.094708	0.094708	0
FAM132B	3	125137720	125148165	1	0	0	0	0	0.453573	0.453573	0.084308	0.084308	0
ILKAP	3	125149207	125173829	1	0	0	0	0	-3.34675	-3.34675	0.092666	0.092666	0
TRAF3IP1	3	125297145	125356237	1	0	0	0	0	-2.27064	-2.27064	0.094601	0.094601	0
TWIST2	3	125628711	125680881	1	0	0	0	0	5.46435	5.46435	0.106332	0.106332	0
HDAC4	3	125800954	125876735	3	0	0	0	0	-3.7356	7.11512	0.074602	0.092195	0
KIF1A	3	125996554	126083202	2	0	0	0	0	3.97452	11.9435	0.015169	0.104868	0
SNED1	3	126210065	126284099	2	0	0	0	0	3.34597	8.46333	0.070642	0.083676	0
ANO7	3	126350899	126376380	1	0	0	0	0	-4.08211	-4.08211	0.091338	0.091338	0
4921511C20RIK	3	126380061	126382656	1	0	0	0	0	-2.39196	-2.39196	0.094518	0.094518	0
DTYMK	3	126745540	126753881	1	0	0	0	0	-3.03927	-3.03927	0.091044	0.091044	0
CCDC37	3	127156834	127182894	1	1	0	0	0	17.7982	17.7982	0.005635	0.005635	0
ZXDC	3	127315043	127336553	1	0	0	0	0	-3.60573	-3.60573	0.092937	0.092937	0
UROC1	3	127342257	127370668	1	0	0	0	0	1.31731	1.31731	0.087838	0.087838	0
TXNRD3	3	127390609	127427248	1	0	0	0	0	-3.97441	-3.97441	0.091047	0.091047	0
CHCHD6	3	127445015	127545123	3	1	1	0	0	-2.30824	20.9805	0.0899	0.3286	0
COBL	4	4595407	4888728	6	0	0	0	0	-4.25969	2.85324	0.081338	0.09336	0
DDC	4	5217473	5321950	3	0	0	0	0	-3.83796	0.559202	0.083414	0.087544	0
GRB10	4	5330474	5472726	2	0	0	0	0	-4.08211	12.6279	0.010709	0.090424	0
IKZF1	4	5527324	5625051	1	0	0	0	0	1.91995	1.91995	0.082483	0.082483	0
PFTK1	4	7659559	8520035	12	0	0	0	0	-4.31658	1.08747	0.084273	0.099529	0
SUNC1	4	8717339	8757293	1	0	0	0	0	-0.699998	-0.699998	0.084705	0.084705	0
C7ORF57	4	8764579	8793857	1	0	0	0	0	-1.19603	-1.19603	0.095182	0.095182	0
UPP1	4	8814614	8843707	1	0	0	0	0	1.39321	1.39321	0.099037	0.099037	0
ABCA13	4	8887522	9258020	6	0	0	0	0	-3.87953	10.2895	0.038901	0.092313	0
AKAP9	4	9554849	9695681	2	0	0	0	0	-1.508	1.00342	0.083416	0.086103	0
KRIT1	4	9769482	9810037	1	0	0	0	0	3.29012	3.29012	0.081245	0.081245	0
ANKIB1	4	9809914	9968065	2	0	0	0	0	-0.884784	-0.816831	0.084873	0.094169	0
GATAD1	4	10006298	10018693	1	0	0	0	0	-2.93524	-2.93524	0.086856	0.086856	0
PEX1	4	10032757	10114495	2	0	0	0	0	-2.38429	3.63494	0.086775	0.103912	0
C7ORF64	4	10114114	10121434	1	0	0	0	0	-3.12769	-3.12769	0.086722	0.086722	0
CDK6	4	10172859	10430622	5	0	0	0	0	-0.156661	12.2787	0.081842	0.22187	0
CCDC132	4	10831792	10965917	2	1	1	1	1	7.28684	30.0592	0.1141	0.386508	0
CALCR	4	11014834	11127309	2	0	0	0	0	-0.077763	4.43338	0.080095	0.090785	0
BET1	4	11563291	11579070	1	0	0	0	0	-3.50817	-3.50817	0.086976	0.086976	0
CASD1	4	12129062	12182978	1	0	0	0	0	14.4068	14.4068	0.257819	0.257819	0
PPP1R9A	4	12432875	12794409	1	0	0	0	0	-4.73532	-4.73532	0.089546	0.089546	0
ASB4	4	12989659	13085364	3	0	0	0	0	1.35538	11.1968	0.01521	0.102808	0
PDK4	4	13136883	13150202	1	0	0	0	0	-0.151696	-0.151696	0.08374	0.08374	0
DYNC1I1	4	13316413	13696278	6	0	0	0	0	-3.39367	11.0729	0.024419	0.095551	0
SLC25A13	4	13717875	13949848	3	0	0	0	0	-3.72548	-0.766441	0.085029	0.093994	0
DLX6OS1	4	14609276	14655427	2	0	0	0	0	-3.09213	3.56243	0.08356	0.09166	0
C1GALT1	4	15537626	15582106	1	0	0	0	0	12.2061	12.2061	0.018095	0.018095	0
COL28A1	4	15735498	15920256	5	1	1	1	0	-4.14792	26.7896	0.001043	0.094165	0
FLJ20323	4	15948187	15985351	1	0	0	0	0	-2.06522	-2.06522	0.086476	0.086476	0
RPA3	4	16005532	16091732	2	0	0	0	0	3.98728	8.22964	0.071487	0.084229	0
GLCCI1	4	16368849	16474740	1	0	0	0	0	-4.15898	-4.15898	0.08848	0.08848	0
ICA1	4	16509644	16672329	3	0	0	0	0	-1.6781	0.789843	0.096178	0.096385	0
NXPH1	4	16839530	17212980	4	1	0	0	0	-3.05682	15.7556	0.005521	0.092538	0
PHF14	4	19482392	19738181	4	0	0	0	0	-2.07242	7.56689	0.073718	0.086064	0
THSD7A	4	20166271	20639654	4	0	0	0	0	-4.19231	9.68141	0.059725	0.092428	0
TMEM106B	4	21085566	21113186	1	0	0	0	0	5.53928	5.53928	0.077974	0.077974	0
VWDE	4	21195642	21206061	1	0	0	0	0	-3.12769	-3.12769	0.093739	0.093739	0
SCIN	4	21344640	21510650	3	0	0	0	0	-2.91812	4.06088	0.082351	0.096186	0
ETV1	4	23069279	23168093	2	0	0	0	0	2.54438	11.9117	0.01798	0.101369	0
DGKB	4	23367027	24239164	9	1	1	1	1	-4.08211	33.0887	0.078119	0.399513	0
TMEM195	4	24580085	25007157	6	0	0	0	0	-4.19231	3.34319	0.083707	0.095129	10
TMEM195	4	24580326	25007383	6	0	0	0	0	-4.19231	3.34319	0.083707	0.095129	10
MEOX2	4	25059430	25135545	2	1	1	0	0	-3.98507	24.4489	0.09127	0.383748	10
HCG	4	25647183	26056168	6	1	1	1	0	-2.24077	27.4867	0.081496	0.398288	10
1700108M19RIK	4	26211534	26219261	1	0	0	0	0	-3.63539	-3.63539	0.0885	0.0885	10
ANKMY2	4	26226120	26265881	1	0	0	0	0	-2.48495	-2.48495	0.086307	0.086307	10
TSPAN13	4	26380907	26419083	1	0	0	0	0	-0.72758	-0.72758	0.090651	0.090651	10
AGR2	4	26424844	26438893	1	0	0	0	0	1.51637	1.51637	0.082616	0.082616	10
AHR	4	27033009	27085591	2	1	1	1	1	3.24511	31.0609	0.083451	0.383476	10
SNX13	4	27553222	27699390	2	0	0	0	0	-3.7356	-0.348818	0.084446	0.091314	10
HDAC9	4	28311165	28887731	10	1	0	0	0	-4.22588	17.1718	0.079971	0.302485	10
TWISTNB	4	29681313	29694033	1	0	0	0	0	-3.81731	-3.81731	0.08782	0.08782	10
7A5	4	30023694	30081426	1	0	0	0	0	-4.02796	-4.02796	0.092344	0.092344	0
ITGB8	4	30314024	30411398	3	0	0	0	0	-2.36135	0.28669	0.086403	0.095017	0
ABCB5	4	30677589	30774924	2	0	0	0	0	4.21098	14.3764	0.008998	0.080471	0
DNAH11	4	31608085	31979974	5	0	0	0	0	-0.924837	3.43169	0.083991	0.103659	0
CDCA7L	4	31979116	32022345	2	0	0	0	0	-3.58606	3.51368	0.092176	0.10362	0
RAPGEF5	4	32202588	32462076	2	0	0	0	0	-0.390167	7.84295	0.084719	0.116332	11
FAM126A	4	32900858	32987923	2	0	0	0	0	-1.8887	4.72942	0.087406	0.104524	11
KLHL7	4	33077574	33149592	1	0	0	0	0	10.648	10.648	0.028845	0.028845	11
GPNMB	4	33202346	33230200	1	0	0	0	0	7.87361	7.87361	0.115771	0.115771	11
IGF2BP3	4	33269264	33413594	3	1	0	0	0	-4.17006	18.0453	0.004128	0.091802	11
C7ORF23	4	34301593	34323177	1	0	0	0	0	7.23663	7.23663	0.114305	0.114305	11
DMTF1	4	34323000	34373892	1	0	0	0	0	-1.63174	-1.63174	0.086378	0.086378	11
KIAA1324L	4	34474183	34704332	4	1	1	0	0	-2.76666	22.9958	0.08118	0.328491	11
GRM3	4	34709954	34962741	7	0	0	0	0	-4.66083	8.65864	0.070081	0.0897	11
SEMA3D	4	36671564	36902312	5	0	0	0	0	-4.09302	0.954838	0.083795	0.091386	11
SEMA3A	4	37667863	37959732	5	0	0	0	0	-3.45058	-0.30268	0.084319	0.093524	0
SEMA3E	4	38292336	38565081	6	1	1	0	0	-3.94258	23.5408	0.082998	0.367794	0
PCLO	4	38776235	39182023	6	0	0	0	0	-4.12588	8.18161	0.072092	0.090501	0
CACNA2D1	4	39493879	40054989	10	0	0	0	0	-3.58606	7.13949	0.085032	0.11256	0
HGF	4	40275996	40434782	1	0	0	0	0	0.426849	0.426849	0.098901	0.098901	0
SEMA3C	4	41383564	41592823	4	1	0	0	0	-2.97832	15.9823	0.005832	0.09793	0
GNAT3	4	41958565	42013359	1	0	0	0	0	9.25047	9.25047	0.125556	0.125556	0
MAGI2	4	43275201	44866530	19	2	1	0	0	-4.08211	23.1236	0.022751	0.369721	0
PTPN12	4	45203314	45294656	2	0	0	0	0	-1.37464	4.21841	0.080053	0.085194	0
PION	4	45420572	45520683	1	0	0	0	0	0.323201	0.323201	0.085374	0.085374	0
CCDC146	4	45522263	45674286	1	0	0	0	0	0.09092	0.09092	0.085156	0.085156	0
FBXL13	4	45763065	45979877	4	0	0	0	0	-3.32811	14.1644	0.008596	0.108078	0
LRRC17	4	45860497	45896117	1	0	0	0	0	5.44714	5.44714	0.108078	0.108078	0
ARMC10	4	45979925	46040969	1	0	0	0	0	5.78795	5.78795	0.104557	0.104557	0
NAPEPLD	4	46040820	46098963	2	0	0	0	0	-4.49149	3.08526	0.09062	0.10274	0
SLC26A5	4	46224409	46283558	1	0	0	0	0	-3.78651	-3.78651	0.088096	0.088096	0
RELN	4	46288770	47036202	14	0	0	0	0	-4.21466	8.67619	0.069519	0.099044	12
ORC5L	4	47234375	47333992	2	0	0	0	0	-2.87558	13.4057	0.011195	0.087017	12
LHFPL3	4	47453550	48036085	12	1	0	0	0	-4.14792	16.3158	0.016129	0.273257	12
MLL5	4	48119781	48210955	1	0	0	0	0	2.01596	2.01596	0.083513	0.083513	12
PUS7	4	48503601	48557237	1	0	0	0	0	2.53498	2.53498	0.082802	0.082802	12
RINT1	4	48564029	48588043	1	0	0	0	0	-0.343672	-0.343672	0.097219	0.097219	12
ATXN7L1	4	48615926	48871706	5	1	0	0	0	-3.90045	19.2914	0.002779	0.089405	12
FLJ23834	4	48944711	49013912	2	1	1	0	0	0.171004	20.2507	0.084759	0.319568	12
SYPL1	4	49064018	49099926	1	0	0	0	0	5.22944	5.22944	0.107831	0.107831	12
NAMPT	4	49241083	49281349	1	0	0	0	0	-3.15454	-3.15454	0.093865	0.093865	12
PIK3CG	4	49948649	49983004	1	0	0	0	0	-3.22686	-3.22686	0.087324	0.087324	12
PRKAR2B	4	50175733	50281337	2	0	0	0	0	7.06814	9.90919	0.074796	0.143007	12
COG5	4	50321108	50596862	5	3	1	0	0	-2.39196	22.2394	0.09497	0.34646	12
BCAP29	4	50615577	50670837	1	0	0	0	0	-3.00434	-3.00434	0.093441	0.093441	12
SLC26A4	4	50700730	50761462	1	0	0	0	0	-1.612	-1.612	0.084806	0.084806	12
LAMB1	4	51007850	51084816	1	0	0	0	0	-4.20347	-4.20347	0.092249	0.092249	12
LAMB4	4	51114105	51233932	3	0	0	0	0	-1.41871	12.822	0.086758	0.220358	12
NRCAM	4	51267853	51584726	5	1	1	1	0	-4.1149	25.3824	0.083776	0.38145	12
PNPLA8	4	51609728	51659941	1	0	0	0	0	-0.166605	-0.166605	0.084095	0.084095	12
EPDR1	4	51770945	51806411	1	0	0	0	0	-1.67145	-1.67145	0.086069	0.086069	12
STARD3NL	4	52005457	52066946	1	1	0	0	0	19.7084	19.7084	0.003149	0.003149	12
CTTNBP2	4	52525687	52694890	2	0	0	0	0	4.27515	5.5051	0.102618	0.107632	12
CFTR	4	52787068	53019706	2	0	0	0	0	-3.38425	14.2674	0.004603	0.087697	12
ST7	4	53245343	53564458	3	1	0	0	0	0.789843	17.9617	0.087005	0.304313	12
CAPZA2	4	53601515	53657282	2	0	0	0	0	-3.95316	5.65804	0.080444	0.088912	12
MET	4	53761738	53876720	3	0	0	0	0	-0.176567	6.31863	0.079004	0.087536	12
CAV1	4	54006272	54042101	1	0	0	0	0	-1.2203	-1.2203	0.085075	0.085075	12
TFEC	4	54612548	54744378	2	1	0	0	0	-0.591095	19.0608	0.087772	0.297772	0
MDFIC	4	55682331	55781270	1	1	0	0	0	17.4478	17.4478	0.34342	0.34342	0
FOXP2	4	56008069	56783537	7	0	0	0	0	-3.95316	3.78049	0.080925	0.09523	0
PPP1R3A	4	56904912	56948490	1	0	0	0	0	3.18844	3.18844	0.083172	0.083172	0
C7ORF60	4	57867003	57944884	1	0	0	0	0	-3.83796	-3.83796	0.090536	0.090536	0
ZNF277	4	58384450	58519416	4	0	0	0	0	-2.46933	7.53394	0.073985	0.098358	0
DOCK4	4	58519574	58967016	3	1	1	0	0	-3.19056	23.7704	0.092881	0.368184	0
IMMP2L	4	59073812	60032568	19	1	0	0	0	-4.64853	15.5957	0.009068	0.12637	0
LRRN3	4	59532510	59597516	2	0	0	0	0	-3.78651	-2.52422	0.086274	0.087572	0
GPR141	4	61936815	62006493	1	0	0	0	0	14.094	14.094	0.233513	0.233513	0
ELMO1	4	62242108	62827382	10	0	0	0	0	-4.20347	8.74631	0.069608	0.096754	0
AOAH	4	63021431	63207269	3	0	0	0	0	1.38189	5.31275	0.082174	0.107144	0
ANLN	4	63246132	63298385	2	0	0	0	0	-2.80827	3.0389	0.089237	0.101597	0
KIAA0895	4	63317524	63363386	1	0	0	0	0	-2.75839	-2.75839	0.094625	0.094625	0
EEPD1	4	63397536	63520918	3	0	0	0	0	-4.35104	-1.81296	0.086895	0.096082	0
2009-09-07	4	63654623	63755084	3	0	0	0	0	0.29584	12.271	0.083469	0.208712	0
TBX20	4	64241602	64287224	1	0	0	0	0	-3.67522	-3.67522	0.087653	0.087653	0
DPY19L1	4	64422218	64516130	2	1	1	1	0	-3.59588	27.9265	0.090974	0.370627	0
NPSR1	4	64547470	64721957	5	0	0	0	0	-3.91095	-0.447552	0.084874	0.089612	0
AAA1	4	64588330	64662340	2	0	0	0	0	-2.21849	-0.794375	0.08527	0.086328	0
BMPER	4	65109178	65384676	5	0	0	0	0	-4.81101	-1.2203	0.088488	0.095791	0
BBS9	4	65740220	66234843	2	1	1	0	0	-3.10988	24.492	0.093678	0.315368	0
NT5C3	4	66272963	66312543	1	1	0	0	0	17.829	17.829	0.307236	0.307236	13
FKBP9	4	66316248	66359843	1	0	0	0	0	-4.40905	-4.40905	0.089672	0.089672	13
FKBP9L	4	66316250	66335236	1	0	0	0	0	-4.40905	-4.40905	0.089672	0.089672	13
PDE1C	4	66895994	67232845	5	0	0	0	0	-3.8587	6.66951	0.07576	0.087184	13
C7ORF16	4	67289374	67309224	1	0	0	0	0	-1.36212	-1.36212	0.087446	0.087446	13
CCDC129	4	67342432	67465882	2	1	1	0	0	-0.421391	23.8832	0.098486	0.35001	13
FLJ22374	4	68081241	68199682	1	0	0	0	0	-2.11579	-2.11579	0.090933	0.090933	13
CRHR2	4	68261526	68306138	1	0	0	0	0	1.6911	1.6911	0.083265	0.083265	13
GARS	4	68318342	68381240	1	0	0	0	0	14.5986	14.5986	0.240062	0.240062	13
NOD1	4	68548001	68595088	1	0	0	0	0	5.50938	5.50938	0.081306	0.081306	13
SCRN1	4	69060752	69127193	1	0	0	0	0	10.5176	10.5176	0.036651	0.036651	13
CHN2	4	69339751	69679162	5	0	0	0	0	-4.06037	10.4789	0.084655	0.160007	13
CPVL	4	69737805	69886540	3	0	0	0	0	-3.23598	7.05872	0.087503	0.109712	13
KIAA0644	4	69933276	69938453	1	0	0	0	0	-2.74187	-2.74187	0.09169	0.09169	13
CREB5	4	70043391	70600534	8	0	0	0	0	-3.7356	1.1664	0.083083	0.096486	13
JAZF1	4	70723977	71056810	3	0	0	0	0	-4.35104	1.68751	0.083828	0.090752	13
TAX1BP1	4	71057535	71140437	1	0	0	0	0	-2.27814	-2.27814	0.094557	0.094557	13
HIBADH	4	71206361	71314104	2	0	0	0	0	-3.74574	13.935	0.090484	0.241779	13
SKAP2	4	71858009	72028970	1	0	0	0	0	-2.54793	-2.54793	0.085917	0.085917	13
KIAA0087	4	72144424	72150130	1	0	0	0	0	2.087	2.087	0.098109	0.098109	13
SNX10	4	72320291	72392335	2	2	2	2	2	31.2525	33.7281	0.425792	0.439449	13
C7ORF31	4	73484160	73525206	1	0	0	0	0	-3.37484	-3.37484	0.087901	0.087901	13
NPY	4	74068971	74075893	1	0	0	0	0	-1.5858	-1.5858	0.086035	0.086035	13
ADAM22	4	74535359	74775727	2	0	0	0	0	0.332292	13.9084	0.083806	0.290178	13
STEAP4	4	74836051	74867791	1	0	0	0	0	11.1267	11.1267	0.197275	0.197275	13
ZNF804B	4	75323251	75953823	12	1	1	1	0	-4.86217	25.1265	0.072499	0.359267	0
C7ORF63	4	77000558	77060817	1	0	0	0	0	6.3702	6.3702	0.076557	0.076557	0
GTPBP10	4	77090645	77120552	1	0	0	0	0	9.10254	9.10254	0.067917	0.067917	0
HUS1	4	77132133	77144661	1	1	1	0	0	21.7127	21.7127	0.002221	0.002221	0
TNS3	4	77332984	77555587	6	0	0	0	0	-3.92147	4.01782	0.08039	0.088538	0
ADCY1	4	78935226	79041822	2	0	0	0	0	2.49409	5.3563	0.078052	0.098663	0
OGDH	4	79525922	79592615	1	0	0	0	0	-1.612	-1.612	0.087763	0.087763	0
NPC1L1	4	79639447	79660658	1	0	0	0	0	-3.77628	-3.77628	0.089806	0.089806	0
NUDCD3	4	79665727	79736475	1	0	0	0	0	3.31251	3.31251	0.08175	0.08175	0
CAMK2B	4	79772558	79864972	1	0	0	0	0	-2.89255	-2.89255	0.086637	0.086637	0
GCK	4	79888084	79924380	1	0	0	0	0	2.28566	2.28566	0.082402	0.082402	0
BLVRA	4	80034790	80085391	1	0	0	0	0	-1.39978	-1.39978	0.085564	0.085564	0
HECW1	4	80306851	80643773	5	0	0	0	0	-3.00434	12.1604	0.063283	0.207507	0
GLI3	4	81564438	81952902	2	0	0	0	0	-1.73161	14.0131	0.089104	0.252839	0
INHBA	4	82133507	82148058	1	1	1	0	0	20.6446	20.6446	0.312882	0.312882	0
C7ORF10	4	83085356	83839365	12	0	0	0	0	-4.17006	10.0032	0.047547	0.09691	0
CDC2L5	4	83877841	84001933	3	0	0	0	0	-2.8418	-0.191545	0.083654	0.095393	0
POU6F2	4	84305059	84982082	7	0	0	0	0	-4.02796	1.11126	0.084243	0.096311	0
VPS41	4	85117502	85306469	4	0	0	0	0	-3.25426	-0.79998	0.087113	0.097297	0
LSM8	4	85959758	85968148	1	0	0	0	0	-4.32804	-4.32804	0.089898	0.089898	0
KCND2	4	87711572	88291350	11	1	1	1	0	-3.4889	27.7159	0.080178	0.398447	0
ING3	4	88488270	88516658	1	0	0	0	0	-0.816831	-0.816831	0.085101	0.085101	0
C7ORF58	4	88525954	88843833	8	0	0	0	0	-3.7356	13.6442	0.086829	0.227038	0
FAM3C	4	88916127	88970143	1	0	0	0	0	6.10404	6.10404	0.110143	0.110143	0
PTPRZ1	4	89353037	89561377	5	0	0	0	0	-4.06037	4.11876	0.079984	0.097037	0
AASS	4	89566765	89645482	2	0	0	0	0	-4.24839	9.55459	0.061465	0.089891	0
CADPS2	4	89783929	90365759	8	0	0	0	0	-4.15898	9.60149	0.061412	0.090758	0
SLC13A1	4	90540049	90619320	1	0	0	0	0	-4.46779	-4.46779	0.089716	0.089716	0
WASL	4	91019170	91101062	3	0	0	0	0	-3.78651	0.109869	0.084204	0.090504	0
HYAL4	4	91196862	91222190	1	0	0	0	0	0.245323	0.245323	0.084602	0.084602	0
GPR37	4	92147906	92166552	1	0	0	0	0	-4.29374	-4.29374	0.09141	0.09141	0
POT1	4	92218467	92317277	3	0	0	0	0	-4.69793	-2.2259	0.086236	0.090456	0
POT1B	4	92248389	92265211	1	0	0	0	0	-4.14792	-4.14792	0.089007	0.089007	0
GRM8	4	93851102	94704164	13	2	0	0	0	-4.55127	19.6063	0.004409	0.264221	0
FSCN3	4	95049078	95057307	1	0	0	0	0	14.316	14.316	0.240043	0.240043	0
SND1	4	95098945	95535719	9	1	0	0	0	-2.14492	16.2496	0.006119	0.090202	0
LEP	4	95677863	95694624	1	0	0	0	0	5.26899	5.26899	0.107419	0.107419	0
RBM28	4	95741321	95772601	1	0	0	0	0	13.4036	13.4036	0.010131	0.010131	0
FAM71F1	4	95935355	95951117	1	0	0	0	0	-0.618111	-0.618111	0.084799	0.084799	0
FLNC	4	96035800	96063810	1	0	0	0	0	-3.59588	-3.59588	0.092372	0.092372	0
CRIM2	4	96081906	96111029	1	0	0	0	0	-3.54696	-3.54696	0.087615	0.087615	0
IRF5	4	96131426	96143550	1	1	0	0	0	17.5833	17.5833	0.005319	0.005319	0
TNPO3	4	96146722	96226580	2	0	0	0	0	0.789843	9.23482	0.099232	0.12758	0
AHCYL2	4	96381205	96572628	3	0	0	0	0	-4.23712	-0.447552	0.087803	0.095772	0
FAM40B	4	96577730	96626918	1	0	0	0	0	-3.12769	-3.12769	0.088752	0.088752	0
NRF1	4	96690093	96818271	4	0	0	0	0	-4.42074	7.18813	0.087898	0.112186	0
UBE2H	4	96888132	96988398	2	0	0	0	0	-2.23333	11.3124	0.022841	0.09234	0
CPA2	4	97257524	97282752	1	0	0	0	0	-3.88998	-3.88998	0.091216	0.091216	0
CPA4	4	97285161	97310035	1	0	0	0	0	-3.43153	-3.43153	0.091	0.091	0
CPA5	4	97334915	97356954	1	0	0	0	0	-2.46154	-2.46154	0.087035	0.087035	0
CPA1	4	97367190	97374113	1	0	0	0	0	-2.07962	-2.07962	0.085458	0.085458	0
TSGA14	4	97380953	97431155	1	0	0	0	0	-0.982595	-0.982595	0.085788	0.085788	0
COPG2	4	97502304	97632822	2	0	0	0	0	-3.90045	-1.6781	0.088171	0.096225	0
MKLN1	4	98216272	98433378	1	0	0	0	0	2.59739	2.59739	0.08184	0.08184	0
PODXL	4	98435105	98485380	2	0	0	0	0	-3.70531	3.10545	0.092759	0.101787	0
PLXNA4	4	99077631	99685104	15	0	0	0	0	-3.7356	10.0032	0.046953	0.123313	0
CHCHD3	4	99808616	100124731	2	0	0	0	0	5.98809	7.35356	0.107905	0.110742	0
EXOC4	4	100304120	101345662	4	0	0	0	0	-3.45058	3.15136	0.081501	0.087432	0
SLC35B4	4	101568908	101610100	1	0	0	0	0	-4.23712	-4.23712	0.088737	0.088737	0
CALD1	4	102182847	102386206	3	1	1	0	0	6.0126	21.9689	0.001425	0.077225	0
AGBL3	4	102394934	102488708	2	0	0	0	0	0.511037	1.6911	0.082758	0.083831	0
CNOT4	4	102760491	102914493	1	0	0	0	0	3.02726	3.02726	0.082335	0.082335	0
NUP205	4	102959738	103039638	1	0	0	0	0	-2.14492	-2.14492	0.086082	0.086082	0
SLC13A4	4	103063237	103106292	2	0	0	0	0	-2.34612	2.52557	0.086425	0.087624	0
MTPN	4	103328481	103407908	3	0	0	0	0	-3.91095	4.54354	0.081199	0.094614	0
CHRM2	4	104184514	104366720	1	0	0	0	0	0.268343	0.268343	0.097004	0.097004	0
PTN	4	104497297	104613700	3	0	0	0	0	-2.54793	-0.526817	0.084911	0.0968	0
DGKI	4	104678158	105187899	7	0	0	0	0	-4.27101	8.06029	0.072442	0.089156	0
CREB3L2	4	105218608	105348918	3	0	0	0	0	-3.70531	-2.66824	0.086839	0.091036	0
AKR1D1	4	105443827	105495442	1	0	0	0	0	-3.4031	-3.4031	0.090457	0.090457	0
TRIM24	4	105819166	105932956	1	0	0	0	0	2.29218	2.29218	0.08234	0.08234	0
SVOPL	4	105943217	106038221	2	0	0	0	0	-4.25969	-3.20868	0.086811	0.088808	0
ATP6V0A4	4	106040035	106142047	2	0	0	0	0	-4.28236	5.73367	0.078222	0.088532	0
KIAA1549	4	106140472	106222142	2	0	0	0	0	-4.09302	1.65511	0.089808	0.100745	0
ZC3HAV1	4	106310859	106362232	1	0	0	0	0	-3.42204	-3.42204	0.089314	0.089314	0
TCAG7.1228	4	106433130	106512335	1	0	0	0	0	-4.36259	-4.36259	0.090234	0.090234	0
LUC7L2	4	106544936	106635691	1	0	0	0	0	-2.5957	-2.5957	0.087062	0.087062	0
HIPK2	4	106722562	106863542	4	0	0	0	0	-4.03874	4.14629	0.089028	0.104607	0
TBXAS1	4	106978068	107151561	2	0	0	0	0	-2.96967	-1.88177	0.085973	0.094148	0
PARP12	4	107154877	107201735	1	0	0	0	0	-3.4697	-3.4697	0.086832	0.086832	0
JHDM1D	4	107208197	107251381	1	0	0	0	0	-2.70901	-2.70901	0.09001	0.09001	0
MKRN1	4	107519630	107539325	1	0	0	0	0	-0.755308	-0.755308	0.084633	0.084633	0
DENND2A	4	107573771	107674197	1	0	0	0	0	6.52365	6.52365	0.076758	0.076758	0
BRAF	4	107722243	107867785	1	0	0	0	0	-1.92351	-1.92351	0.087648	0.087648	0
LOC100129514	4	108392822	108430551	2	0	0	0	0	-3.50817	-2.51634	0.086415	0.089208	0
AGK	4	108502479	108611238	1	1	0	0	0	18.6091	18.6091	0.330931	0.330931	0
MGAM	4	108984122	109116919	1	0	0	0	0	-3.69526	-3.69526	0.092068	0.092068	0
1700074P13RIK	4	109252561	109260190	1	1	0	0	0	19.3115	19.3115	0.315972	0.315972	0
TRPV5	4	110170223	110201379	1	0	0	0	0	-3.23598	-3.23598	0.087365	0.087365	0
CASP2	4	110732269	110750657	1	0	0	0	0	-2.51634	-2.51634	0.085978	0.085978	0
CLCN1	4	110755460	110793953	1	0	0	0	0	-4.20347	-4.20347	0.088309	0.088309	0
EPHA1	4	110841075	110857057	1	0	0	0	0	2.67764	2.67764	0.084889	0.084889	0
TAS2R41	4	110932921	110933847	1	1	0	0	0	16.8944	16.8944	0.003336	0.003336	0
FAM115C	4	111124628	111147278	1	0	0	0	0	6.03095	6.03095	0.078121	0.078121	0
FAM115A	4	111170077	111219489	1	0	0	0	0	3.60549	3.60549	0.102937	0.102937	0
OLFR450	4	111349999	111350941	1	0	0	0	0	12.0997	12.0997	0.018416	0.018416	0
ARHGEF5	4	111788187	111818819	1	0	0	0	0	-1.24468	-1.24468	0.085011	0.085011	0
FLJ43692	4	111788187	111797539	1	0	0	0	0	-1.24468	-1.24468	0.085011	0.085011	0
TPK1	4	111884212	112268052	9	0	0	0	0	-3.4889	10.2738	0.039758	0.096166	0
CNTNAP2	4	113659261	116024930	40	0	0	0	0	-4.47962	8.06565	0.072654	0.108877	0
C7ORF33	4	116113676	116134466	1	0	0	0	0	-3.81731	-3.81731	0.091587	0.091587	0
ZNF786	4	116536738	116549399	1	0	0	0	0	-2.57176	-2.57176	0.087148	0.087148	0
ZNF783	4	116658948	116670482	1	0	0	0	0	-1.10602	-1.10602	0.084936	0.084936	0
ZNF746	4	116790996	116813125	1	0	0	0	0	4.83583	4.83583	0.078854	0.078854	0
KRBA1	4	116869502	116889623	1	0	0	0	0	-2.66824	-2.66824	0.085763	0.085763	0
SSPO	4	116930990	116983321	2	2	2	2	2	49.542	51	0.462231	0.538857	0
ZNF862	4	116987443	117020739	1	0	0	0	0	-2.8418	-2.8418	0.090429	0.090429	0
ATP6V0E2	4	117020816	117025716	1	0	0	0	0	-3.19961	-3.19961	0.090322	0.090322	0
LRRC61	4	117044084	117055525	1	0	0	0	0	-3.62548	-3.62548	0.091805	0.091805	0
ZNF775	4	117096179	117117906	1	0	0	0	0	1.57884	1.57884	0.099988	0.099988	0
GIMAP7	4	117204718	117212719	1	0	0	0	0	-3.7356	-3.7356	0.089565	0.089565	0
TMEM176A	4	117689238	117693721	1	0	0	0	0	-1.15383	-1.15383	0.093097	0.093097	0
KCNH2	4	117806579	117838386	1	0	0	0	0	-0.4528	-0.4528	0.098104	0.098104	0
NOS3	4	117853416	117873722	1	0	0	0	0	2.6129	2.6129	0.082785	0.082785	0
ATG9B	4	117871365	117881818	1	0	0	0	0	1.76952	1.76952	0.084268	0.084268	0
AGAP3	4	117940346	117996186	1	0	0	0	0	-0.766441	-0.766441	0.08963	0.08963	0
GBX1	4	117999195	118020381	1	0	0	0	0	1.22102	1.22102	0.085671	0.085671	0
4931409K22RIK	4	118040731	118055364	1	0	0	0	0	-0.216602	-0.216602	0.083887	0.083887	0
NUB1	4	118184684	118225448	1	0	0	0	0	2.63146	2.63146	0.099163	0.099163	0
RHEB	4	118301072	118353719	1	0	0	0	0	0.133464	0.133464	0.085328	0.085328	0
PRKAG2	4	118382441	118682437	8	1	0	0	0	-3.90045	17.6766	0.079612	0.322638	0
MLL3	4	118841619	119020147	5	1	1	0	0	-1.40608	23.5408	0.077271	0.370335	0
ACTR3B	4	119357751	119430506	2	0	0	0	0	-3.90045	7.50278	0.090866	0.111276	0
DPP6	4	120079190	121130367	21	1	0	0	0	-4.68553	19.0512	0.003008	0.096655	0
PAXIP1	4	121144060	121205831	1	0	0	0	0	8.50565	8.50565	0.070587	0.070587	0
HTR5A	4	121236748	121254811	1	0	0	0	0	14.7412	14.7412	0.008743	0.008743	0
INSIG1	4	121359113	121371896	1	0	0	0	0	3.34319	3.34319	0.081165	0.081165	0
CNPY1	4	121492268	121524385	1	0	0	0	0	-3.67522	-3.67522	0.086917	0.086917	0
RBM33	4	121590000	121700922	2	0	0	0	0	-2.8334	1.4158	0.082715	0.094183	0
LMBR1	4	122430583	122564703	3	0	0	0	0	-1.59233	2.82329	0.084967	0.099945	0
UBE3C	4	122735004	122850246	3	1	0	0	0	-3.99576	17.127	0.08903	0.317181	0
DNAJB6	4	122897875	122949843	1	0	0	0	0	-3.45058	-3.45058	0.092415	0.092415	0
PTPRN2	4	123004085	123628784	9	0	0	0	0	-4.35104	9.46078	0.087436	0.130889	0
NCAPG2	4	123633574	123707596	1	0	0	0	0	11.6519	11.6519	0.217815	0.217815	0
WDR60	4	123821628	123867079	1	0	0	0	0	-1.75182	-1.75182	0.093359	0.093359	0
VIPR2	4	123921767	123979412	1	0	0	0	0	-2.15222	-2.15222	0.088867	0.088867	0
TSPAN8	5	807512	842529	1	0	0	0	0	4.17372	4.17372	0.101344	0.101344	0
LGR5	5	1093421	1219160	2	0	0	0	0	-2.58771	8.31304	0.086723	0.117819	0
THAP2	5	1292248	1308683	1	0	0	0	0	-2.05804	-2.05804	0.087607	0.087607	0
TPH2	5	1601790	1744489	1	0	0	0	0	-2.1963	-2.1963	0.086188	0.086188	0
TRHDE	5	2022207	2420406	8	0	0	0	0	-4.02796	14.1167	0.084822	0.246813	0
CAPS2	5	5045141	5097879	1	0	0	0	0	-4.14792	-4.14792	0.090403	0.090403	0
GLIPR1L2	5	5155055	5195863	1	0	0	0	0	1.90611	1.90611	0.082081	0.082081	0
GLIPR1	5	5256199	5305439	2	0	0	0	0	-3.4031	4.84732	0.087484	0.104076	0
ZDHHC17	5	6606657	6707196	1	0	0	0	0	5.03139	5.03139	0.079341	0.079341	0
CSRP2	5	6712966	6732709	1	0	0	0	0	-4.15898	-4.15898	0.088228	0.088228	0
E2F7	5	6872502	6912738	1	0	0	0	0	10.4736	10.4736	0.035001	0.035001	0
NAV3	5	7816989	8207150	6	0	0	0	0	-3.24511	9.2609	0.064827	0.107867	0
SYT1	5	8968309	10991422	20	2	2	2	2	-4.77301	30.263	0.053222	0.382411	0
CLSTN3	5	10198773	10228754	1	0	0	0	0	11.0317	11.0317	0.178994	0.178994	0
C1S	5	10385024	10396561	1	0	0	0	0	-1.6781	-1.6781	0.091924	0.091924	0
USP5	5	10568543	10582016	1	0	0	0	0	-3.57625	-3.57625	0.086761	0.086761	0
C12ORF53	5	10728897	10735228	1	0	0	0	0	-3.10099	-3.10099	0.091987	0.091987	0
ZNF384	5	10740379	10760443	1	0	0	0	0	-0.107215	-0.107215	0.086125	0.086125	0
CHD4	5	10801589	10830460	1	1	1	1	1	30.263	30.263	0.382411	0.382411	0
IFFO1	5	10840562	10852755	1	1	1	1	1	30.2112	30.2112	0.381923	0.381923	0
PAWR	5	11106941	11226655	3	0	0	0	0	-1.59888	2.88007	0.093887	0.099505	0
PPP1R12A	5	11277842	11446877	6	0	0	0	0	-4.10395	0.124038	0.087468	0.096719	0
PTPRQ	5	12018768	12250025	5	0	0	0	0	-4.5754	8.08889	0.071949	0.09451	0
LIN7A	5	12345856	12506396	4	0	0	0	0	-2.70083	7.48809	0.073604	0.098305	0
ACSS3	5	12742179	12975092	5	0	0	0	0	-1.64494	4.85191	0.079434	0.102325	0
PPFIA2	5	12977324	13461035	11	0	0	0	0	-3.87953	5.55207	0.078308	0.101379	0
TMTC2	5	14328016	14779742	5	0	0	0	0	-4.08211	5.85231	0.079134	0.089212	0
TSPAN19	5	16908377	16935442	1	0	0	0	0	0.743619	0.743619	0.084177	0.084177	0
LRRIQ1	5	16935476	17140188	2	0	0	0	0	0.528599	12.2768	0.097706	0.223433	0
RASSF9	5	17729952	17764405	1	0	0	0	0	1.26744	1.26744	0.083261	0.083261	0
MGAT4C	5	17930113	18856330	9	1	0	0	0	-4.15898	16.1721	0.006171	0.094569	0
CEP290	5	20207603	20303358	1	0	0	0	0	-1.8887	-1.8887	0.090329	0.090329	0
TMTC3	5	20304364	20355861	2	0	0	0	0	-2.50062	-1.8887	0.089943	0.09033	0
WDR51B	5	21893472	22053255	3	0	0	0	0	-3.77628	4.02036	0.086917	0.104868	0
GALNT4	5	22046725	22052080	1	0	0	0	0	-3.11877	-3.11877	0.086917	0.086917	0
ATP2B1	5	22127430	22262182	1	0	0	0	0	1.64789	1.64789	0.099529	0.099529	0
DCN	5	23723483	23762858	1	0	0	0	0	-2.01517	-2.01517	0.088125	0.088125	0
CLLU1OS	5	25046397	25071018	1	0	0	0	0	-3.93201	-3.93201	0.089327	0.089327	0
PLEKHG7	5	25389588	25434645	1	0	0	0	0	-2.02942	-2.02942	0.086421	0.086421	0
EEA1	5	25434990	25565097	2	0	0	0	0	-1.9026	-1.47593	0.085861	0.092152	0
NUDT4	5	25983578	26000833	1	0	0	0	0	6.77741	6.77741	0.111164	0.111164	0
UBE2N	5	26006213	26047765	2	0	0	0	0	-2.71721	-2.39965	0.089696	0.091047	0
PLXNC1	5	26712892	26866170	3	1	0	0	0	-2.89255	17.8059	0.083743	0.288262	15
TMCC3	5	27174729	27248828	2	0	0	0	0	-3.26343	-0.318015	0.087174	0.097856	15
FGD6	5	27664416	27771398	1	0	0	0	0	0.810731	0.810731	0.083213	0.083213	15
VEZT	5	27771593	27845140	2	0	0	0	0	-3.93201	10.9995	0.091938	0.17968	15
USP44	5	27917893	27947007	1	0	0	0	0	0.175679	0.175679	0.098869	0.098869	15
GLYCAM1	5	28322238	28325136	1	0	0	0	0	-4.36259	-4.36259	0.089859	0.089859	15
PDE1B	5	28359093	28385512	1	1	1	1	1	51	51	0.42985	0.42985	15_peak
NCKAP1L	5	28390691	28436059	1	0	0	0	0	2.05665	2.05665	0.101304	0.101304	15
GTSF1	5	28456525	28472911	1	0	0	0	0	10.4719	10.4719	0.161438	0.161438	15
HOXC8	5	28871070	28874595	1	0	0	0	0	3.90008	3.90008	0.104884	0.104884	15
ATP5G2	5	29318458	29327377	1	0	0	0	0	-3.11877	-3.11877	0.09409	0.09409	15
ATF7	5	29368576	29459207	1	0	0	0	0	-4.19231	-4.19231	0.088649	0.088649	15
AAAS	5	29646688	29662791	1	1	1	1	0	28.4144	28.4144	0.358216	0.358216	15
CSAD	5	29768097	29805823	1	0	0	0	0	3.42344	3.42344	0.083104	0.083104	15
KRT85	5	30287547	30431269	2	0	0	0	0	7.60525	11.168	0.11522	0.179388	15
KRT6B	5	30319122	30339580	1	0	0	0	0	11.168	11.168	0.179388	0.179388	15
KRT75	5	30355253	30366641	1	0	0	0	0	7.60525	7.60525	0.11522	0.11522	15
KRT86	5	30544810	30557053	1	0	0	0	0	-1.11793	-1.11793	0.085395	0.085395	15
KRT7	5	30558792	30572916	1	0	0	0	0	-2.39965	-2.39965	0.093068	0.093068	15
KRT80	5	30616901	30641097	1	0	0	0	0	-1.24468	-1.24468	0.089067	0.089067	15
GRASP	5	30747708	30755527	1	0	0	0	0	2.62528	2.62528	0.08126	0.08126	15
SCN8A	5	30929986	31054498	1	0	0	0	0	-2.64394	-2.64394	0.088585	0.088585	15
GALNT6	5	31263172	31305031	1	0	0	0	0	2.02616	2.02616	0.101773	0.101773	0
BIN2	5	31330183	31352569	1	0	0	0	0	-1.82664	-1.82664	0.092603	0.092603	0
TFCP2	5	31463801	31609691	2	0	0	0	0	-2.90106	-0.689006	0.084883	0.093188	0
POU6F1	5	31477924	31506700	1	0	0	0	0	-2.90106	-2.90106	0.093188	0.093188	0
LOC57228	5	31530873	31555935	1	0	0	0	0	-0.689006	-0.689006	0.084883	0.084883	0
SLC11A2	5	31672308	31703087	1	0	0	0	0	-4.09302	-4.09302	0.089783	0.089783	0
HIGD1C	5	31707376	31992787	1	0	0	0	0	-1.71818	-1.71818	0.085371	0.085371	0
DIP2B	5	32192137	32421800	1	0	0	0	0	-3.44105	-3.44105	0.087703	0.087703	0
LIMA1	5	32646430	32738509	1	0	0	0	0	4.0634	4.0634	0.083393	0.083393	0
GPD1	5	32797429	32804192	1	0	0	0	0	-2.80827	-2.80827	0.086533	0.086533	0
ACCN2	5	32820496	32844558	1	0	0	0	0	-4.38576	-4.38576	0.091078	0.091078	0
FAIM2	5	32993325	33050684	2	1	0	0	0	-3.95316	16.5373	0.004624	0.088565	0
FMNL3	5	33181300	33239716	2	2	0	0	0	16.2466	16.5908	0.286075	0.289952	0
PRPF40B	5	33233101	33253286	1	1	0	0	0	16.5908	16.5908	0.289952	0.289952	0
PRPF40A	5	33233555	33243278	1	1	0	0	0	16.5908	16.5908	0.289952	0.289952	0
FAM186B	5	33263611	33279941	1	0	0	0	0	9.33392	9.33392	0.127116	0.127116	0
SPATS2	5	33334253	33502972	1	0	0	0	0	-2.54793	-2.54793	0.088577	0.088577	0
TROAP	5	33534710	33541541	1	0	0	0	0	3.58668	3.58668	0.080461	0.080461	0
LMBR1L	5	33751844	33764424	1	0	0	0	0	2.88305	2.88305	0.102385	0.102385	0
MLL2	5	33802662	33837577	1	0	0	0	0	4.24807	4.24807	0.105054	0.105054	0
CACNB3	5	33987867	34000369	1	0	0	0	0	-2.24077	-2.24077	0.090822	0.090822	0
ADCY6	5	34025966	34046023	1	0	0	0	0	-0.532144	-0.532144	0.095736	0.095736	0
CCNT1	5	34090691	34127866	1	0	0	0	0	-3.67522	-3.67522	0.0892	0.0892	0
ZNF641	5	35114604	35124680	1	1	1	0	0	21.5386	21.5386	0.00222	0.00222	0
ASB8	5	35320709	35329247	1	0	0	0	0	-3.51784	-3.51784	0.086673	0.086673	0
VDR	5	35567350	35626057	1	0	0	0	0	-3.98507	-3.98507	0.088729	0.088729	0
HDAC7	5	35647630	35683965	1	0	0	0	0	3.12844	3.12844	0.083292	0.083292	0
FAM113B	5	36227513	36377626	2	0	0	0	0	-3.91095	6.46092	0.076712	0.089984	0
SLC38A4	5	36609032	36695186	3	1	0	0	0	0.28669	15.7361	0.005449	0.097174	0
SLC38A1	5	37132379	37211478	2	0	0	0	0	-3.96378	9.32349	0.089316	0.129069	0
SFRS2IP	5	37425533	37520319	2	0	0	0	0	-3.93201	2.78718	0.090523	0.100489	0
ARID2	5	37522906	37731739	1	0	0	0	0	-0.896197	-0.896197	0.093591	0.093591	0
ANO6	5	38090572	38325542	3	0	0	0	0	-4.33953	0.714006	0.089319	0.098663	0
NELL2	5	38695813	39081930	3	0	0	0	0	-3.92147	4.19858	0.080325	0.090592	0
TMEM117	5	39234966	39833092	6	0	0	0	0	-3.56647	7.28498	0.08566	0.11354	0
PUS7L	5	39931865	39954794	1	0	0	0	0	0.593973	0.593973	0.082887	0.082887	0
ADAMTS20	5	40127966	40347125	3	0	0	0	0	-4.04954	10.5457	0.031282	0.090901	0
PRICKLE1	5	41321588	41434191	4	0	0	0	0	-3.81731	12.3709	0.085592	0.25464	0
PPHLN1	5	41441933	41621701	2	0	0	0	0	-3.98507	-3.79675	0.088046	0.091007	0
YAF2	5	41725669	41807006	2	0	0	0	0	11.7165	12.4949	0.018286	0.021025	0
PDZRN4	5	42519929	42756251	1	0	0	0	0	3.36264	3.36264	0.081108	0.081108	0
CNTN1	5	43226405	43557709	6	0	0	0	0	-3.21776	4.81281	0.082341	0.102413	0
MUC19	5	43715712	43899471	5	0	0	0	0	-1.84037	3.43444	0.081473	0.085278	0
LRRK2	5	43914639	44123781	4	0	0	0	0	-4.20347	-2.13033	0.09157	0.093222	0
SLC2A13	5	44269457	44794103	4	0	0	0	0	-2.33093	11.1501	0.023946	0.096632	0
C12ORF40	5	44842767	44929022	2	0	0	0	0	-3.07444	11.8669	0.016304	0.087281	0
ABCD2	5	44933203	45040064	1	0	0	0	0	-1.612	-1.612	0.084986	0.084986	0
KIF21A	5	45204796	45408895	2	0	0	0	0	2.83528	12.6732	0.082386	0.246576	0
CPNE8	5	45665013	45944382	4	0	0	0	0	-3.60573	10.7541	0.029956	0.08694	0
PTPRR	5	46086625	46336004	5	2	2	1	1	-2.49278	31.9589	0.074604	0.391128	0
PTPRB	5	46336638	46466624	1	0	0	0	0	1.48675	1.48675	0.100376	0.100376	0
KCNMB4	5	46492634	46573603	2	0	0	0	0	-3.83796	-2.90958	0.086761	0.089954	0
CNOT2	5	46587309	46724417	3	0	0	0	0	-4.29374	-2.30824	0.086864	0.088462	0
C12ORF28	5	47006776	47131189	1	0	0	0	0	-3.33742	-3.33742	0.087309	0.087309	0
RAB3IP	5	47138533	47202669	1	1	0	0	0	15.1719	15.1719	0.007122	0.007122	0
BEST3	5	47251300	47308492	1	0	0	0	0	-3.23598	-3.23598	0.089018	0.089018	0
FRS2	5	47381894	47491349	2	0	0	0	0	-0.942097	0.291267	0.085721	0.087734	0
MDM2	5	48419713	48434935	1	0	0	0	0	-4.38576	-4.38576	0.089167	0.089167	16
CPM	5	48466606	48553756	2	0	0	0	0	-3.7559	-1.33096	0.090784	0.093577	16
NUP107	5	48729354	48777115	1	0	0	0	0	-0.596487	-0.596487	0.085115	0.085115	16
MDM1	5	49175836	49202859	1	0	0	0	0	0.905838	0.905838	0.083375	0.083375	16
IL22	5	49250525	49255962	1	0	0	0	0	-3.86911	-3.86911	0.092789	0.092789	16
IFNG	5	49351178	49356034	1	0	0	0	0	-3.83796	-3.83796	0.088447	0.088447	16
CAND1	5	50297720	50335862	1	0	0	0	0	-2.05804	-2.05804	0.095658	0.095658	16
GRIP1	5	50539244	51394602	7	0	0	0	0	-2.98698	12.5671	0.015852	0.106306	16
HMGA2	5	51740848	51890260	2	0	0	0	0	-2.52422	-2.40734	0.089886	0.093299	16
WIF1	5	52620492	52712924	1	1	1	1	1	51	51	0.589851	0.589851	16
RASSF3	5	53044711	53123505	1	0	0	0	0	0.147572	0.147572	0.084872	0.084872	16
XPOT	5	53385517	53429669	1	0	0	0	0	1.13496	1.13496	0.099365	0.099365	16
C12ORF56	5	53445578	53523616	1	0	0	0	0	6.96617	6.96617	0.113516	0.113516	16
C12ORF66	5	53556891	53581209	1	0	0	0	0	-0.126939	-0.126939	0.085193	0.085193	16
SRGAP1	5	53649666	53959848	3	0	0	0	0	-3.79675	11.9491	0.087944	0.205329	16
PPM1H	5	54781635	55092110	4	0	0	0	0	-4.33953	3.91811	0.089814	0.102997	0
MON2	5	55140123	55255773	3	0	0	0	0	-4.1149	6.84442	0.088763	0.112425	0
FAM19A2	5	55579034	56149802	6	0	0	0	0	-2.73364	-0.16163	0.083897	0.094593	0
SLC16A7	5	57941361	58053215	1	0	0	0	0	-3.31882	-3.31882	0.08808	0.08808	0
LRIG3	5	58985195	59036509	1	0	0	0	0	-0.79998	-0.79998	0.08565	0.08565	17
AVIL	5	60091383	60110037	1	0	0	0	0	-2.2259	-2.2259	0.085478	0.085478	17
R3HDM2	5	60614356	60702536	1	1	1	0	0	22.8205	22.8205	0.343941	0.343941	17
LRP1	5	60740152	60820955	2	1	1	0	0	0.444679	20.4158	0.086155	0.290696	17
STAT6	5	60836535	60850540	1	0	0	0	0	-3.38425	-3.38425	0.091402	0.091402	17
RBMS2	5	61398168	61456883	1	1	1	1	1	46.5313	46.5313	0.463147	0.463147	17_peak
CS	5	61607187	61630106	1	0	0	0	0	-1.2938	-1.2938	0.085167	0.085167	17
CSL	5	61618051	61628744	1	0	0	0	0	-1.2938	-1.2938	0.085167	0.085167	17
ANKRD52	5	61640002	61656844	1	0	0	0	0	-4.07123	-4.07123	0.090254	0.090254	17
OBFC2B	5	61662313	61666704	1	0	0	0	0	-3.92147	-3.92147	0.090988	0.090988	17
SMARCC2	5	61705977	61726174	1	0	0	0	0	-3.50817	-3.50817	0.091846	0.091846	17
ERBB3	5	61780920	61801792	1	0	0	0	0	-3.4031	-3.4031	0.087951	0.087951	17
RPS26	5	61845659	61848130	1	0	0	0	0	-2.58771	-2.58771	0.094144	0.094144	17
LOC728937	5	61845662	61847894	1	0	0	0	0	-2.58771	-2.58771	0.094144	0.094144	17
DGKA	5	61918403	61940966	1	1	1	1	1	39.1237	39.1237	0.42219	0.42219	17
OR10P1	5	62192000	62192939	1	0	0	0	0	0.962964	0.962964	0.085554	0.085554	17
KIAA0748	5	64461163	64492820	1	0	0	0	0	-3.87953	-3.87953	0.091154	0.091154	17
NTN4	5	64565301	64695661	2	0	0	0	0	-3.4031	-2.55586	0.091784	0.094502	17
SNRPF	5	64748411	64756121	1	0	0	0	0	5.14984	5.14984	0.105915	0.105915	17
CCDC38	5	64754830	64789016	1	0	0	0	0	6.71971	6.71971	0.111323	0.111323	17
AMDHD1	5	64789503	64804312	1	0	0	0	0	2.71436	2.71436	0.102342	0.102342	17
ELK3	5	65096389	65166536	2	0	0	0	0	0.831542	1.34018	0.082742	0.083632	17
PCTK2	5	65169299	65280604	2	1	0	0	0	-1.8335	17.4696	0.086197	0.304094	17
C12ORF63	5	65552779	65662699	3	1	1	0	0	-1.1239	21.5153	0.014486	0.335631	0
ANKS1B	5	67638624	68969142	14	0	0	0	0	-4.66083	0.983229	0.084683	0.099716	0
UHRF1BP1L	5	68996105	69089872	1	0	0	0	0	0.971078	0.971078	0.100003	0.100003	0
SCYL2	5	69146581	69202238	1	0	0	0	0	-1.69142	-1.69142	0.095556	0.095556	0
NR1H4	5	69322603	69401932	1	0	0	0	0	9.6901	9.6901	0.135482	0.135482	0
ANO4	5	69596777	69945361	4	1	1	0	0	-3.91095	20.2387	0.08285	0.290069	0
MYBPC1	5	70321396	70424197	2	0	0	0	0	7.54493	8.86879	0.115601	0.122954	0
GNPTAB	5	70496119	70592724	2	0	0	0	0	-2.80827	-1.91653	0.087749	0.090516	0
IGF1	5	71119970	71198107	1	0	0	0	0	-0.919096	-0.919096	0.085333	0.085333	0
PAH	5	71546675	71637767	2	0	0	0	0	-3.03051	-1.51443	0.094152	0.096537	0
C12ORF42	5	71965224	72152833	2	0	0	0	0	-0.473842	11.089	0.097106	0.184401	0
HSP90B1	5	72625294	72644045	1	0	0	0	0	4.09364	4.09364	0.105775	0.105775	0
TDG	5	72657665	72678759	1	0	0	0	0	6.98321	6.98321	0.1124	0.1124	0
TXNRD1	5	72859980	72988240	2	0	0	0	0	-3.33742	-1.36212	0.085164	0.091992	0
CHST11	5	73070795	73336711	5	0	0	0	0	-4.78565	1.95441	0.08567	0.100351	0
TCP11L2	5	74816511	74857158	1	0	0	0	0	-4.25969	-4.25969	0.088779	0.088779	0
POLR3B	5	74865558	74982036	2	0	0	0	0	-0.678037	7.99404	0.096278	0.117438	0
RFX4	5	75024244	75196708	5	0	0	0	0	-3.93201	8.07817	0.092325	0.113751	0
RIC8B	5	75208957	75312127	1	0	0	0	0	5.34761	5.34761	0.10769	0.10769	0
BTBD11	5	75731189	76064066	4	0	0	0	0	-4.32804	-1.38092	0.090347	0.095271	0
SYN3	5	76282271	76865588	12	1	0	0	0	-3.77628	17.942	0.00392	0.110552	0
TIMP3	5	76654550	76715550	2	0	0	0	0	-3.31882	-3.18153	0.087621	0.087625	0
LARGE	5	77059383	77756075	8	0	0	0	0	-3.52753	14.1484	0.0129	0.096893	0
HMG2L1	5	78979466	79015018	1	0	0	0	0	4.45265	4.45265	0.100178	0.100178	0
TOM1	5	79018350	79052547	1	0	0	0	0	9.26612	9.26612	0.064955	0.064955	0
RASD2	5	79214818	79225951	1	0	0	0	0	-2.98698	-2.98698	0.08846	0.08846	0
RBM9	5	79441437	79725695	5	0	0	0	0	-4.09302	-0.913362	0.086369	0.097133	0
APOL4	5	80128730	80155553	1	0	0	0	0	1.11917	1.11917	0.084735	0.084735	0
MYH9	5	80347712	80433858	2	0	0	0	0	3.20265	3.77	0.081357	0.102258	0
TXN2	5	80511813	80522055	1	1	0	0	0	16.1455	16.1455	0.315411	0.315411	0
CACNG2	5	80597571	80746641	2	1	0	0	0	-3.90045	17.8599	0.003868	0.091237	0
SSTR3	5	81275659	81282555	1	0	0	0	0	-4.04954	-4.04954	0.089067	0.089067	0
RAC2	5	81296311	81313682	1	0	0	0	0	-0.256937	-0.256937	0.084602	0.084602	0
IL2RB	5	81423752	81436948	1	0	0	0	0	-3.72548	-3.72548	0.09088	0.09088	0
CYTH4	5	81457927	81488894	1	0	0	0	0	10.9442	10.9442	0.192875	0.192875	0
ELFN2	5	81546776	81594671	1	0	0	0	0	2.28892	2.28892	0.097948	0.097948	0
CARD10	5	81661957	81688337	1	0	0	0	0	13.4669	13.4669	0.012209	0.012209	0
ALG10B	5	81865921	81876585	1	0	0	0	0	5.62002	5.62002	0.077918	0.077918	0
ALG10	5	81866390	81876573	1	0	0	0	0	5.62002	5.62002	0.077918	0.077918	0
PKP2	5	82887808	82969242	3	0	0	0	0	-4.55127	-0.3798	0.088248	0.091959	0
DNM1L	5	83029818	83091510	1	0	0	0	0	-3.61559	-3.61559	0.090182	0.090182	0
FGD4	5	83121663	83253791	1	0	0	0	0	-3.94258	-3.94258	0.089026	0.089026	0
BICD1	5	83368981	83506737	2	1	1	0	0	-2.3007	22.0979	0.085863	0.361691	0
DENND5B	5	84252739	84476371	4	0	0	0	0	-1.42503	4.13629	0.080185	0.087163	0
CAPRIN2	5	84676812	84757187	1	0	0	0	0	14.7023	14.7023	0.266092	0.266092	0
IPO8	5	84772075	84838045	2	0	0	0	0	-2.24822	0.435771	0.083863	0.094645	0
TMTC1	5	85862448	86176788	4	0	0	0	0	-4.40905	-1.76535	0.087973	0.095166	0
ERGIC2	5	86289576	86335421	1	1	0	0	0	18.6625	18.6625	0.004387	0.004387	0
FAR2	5	86329734	86514393	3	0	0	0	0	-2.33852	2.3376	0.083337	0.10062	0
CCDC91	5	87381913	87781803	3	0	0	0	0	-1.47593	2.78718	0.083692	0.08854	0
KLHDC5	5	88233424	88254717	1	1	0	0	0	16.6957	16.6957	0.284604	0.284604	0
PPFIBP1	5	88326662	88539097	2	0	0	0	0	-4.07123	-3.47929	0.086809	0.091772	0
ARNTL2	5	88668521	88756363	2	0	0	0	0	-2.66824	3.25357	0.083995	0.085781	0
STK38L	5	88762671	88845787	3	0	0	0	0	-4.19231	0.967022	0.088316	0.09715	0
ITPR2	5	89202770	89895511	8	3	1	0	0	-3.86911	21.3705	0.003902	0.361191	0
RASSF8	5	90191431	90324535	1	0	0	0	0	0.128753	0.128753	0.083719	0.083719	0
CASC1	5	91222905	91310554	2	0	0	0	0	-1.54027	7.09446	0.077836	0.086128	0
LRMP	5	91310507	91366661	1	0	0	0	0	3.19413	3.19413	0.080832	0.080832	0
BCAT1	5	91481058	91605436	2	0	0	0	0	-1.49514	0.705516	0.08345	0.085975	0
SOX5	5	91867431	93086971	16	0	0	0	0	-4.28236	5.73785	0.079441	0.109441	0
ETNK1	5	93915928	93970554	2	0	0	0	0	2.11386	9.58933	0.061565	0.081462	0
KIAA0528	5	94052643	94143429	2	0	0	0	0	-0.596487	1.33257	0.086407	0.088113	0
ST8SIA1	5	94236570	94439922	3	0	0	0	0	-1.52733	2.889	0.084906	0.090597	0
CMAS	5	94550162	94565802	1	0	0	0	0	4.91593	4.91593	0.078896	0.078896	0
ABCC9	5	94653706	94837137	2	0	0	0	0	-2.12305	-1.22639	0.085689	0.086774	0
LDHB	5	94965633	94984015	1	0	0	0	0	-4.12588	-4.12588	0.088794	0.088794	0
GYS2	5	95023361	95079803	1	0	0	0	0	12.7166	12.7166	0.013422	0.013422	0
PYROXD1	5	95150773	95177877	1	0	0	0	0	-4.36259	-4.36259	0.091397	0.091397	0
SLCO1B3	5	95384903	95425929	1	0	0	0	0	-3.99576	-3.99576	0.089857	0.089857	0
SLCO1B1	5	95385298	95425929	1	0	0	0	0	-3.99576	-3.99576	0.089857	0.089857	0
LST-3TM12	5	95385907	95425872	1	0	0	0	0	-3.99576	-3.99576	0.089857	0.089857	0
SLCO1C1	5	95464812	95546757	2	0	0	0	0	-1.11793	-0.0290305	0.085048	0.098406	0
PDE3A	5	95580106	95942983	4	0	0	0	0	-3.00434	3.35431	0.083764	0.100362	0
PLEKHA5	5	97282442	97545468	3	0	0	0	0	-1.72489	0.0956634	0.086048	0.097963	0
PLCZ1	5	98020074	98073180	1	0	0	0	0	-3.10099	-3.10099	0.09307	0.09307	0
PIK3C2G	5	98088183	98640907	4	0	0	0	0	-3.20868	5.61367	0.081629	0.097728	0
LMO3	5	99904298	100190945	2	0	0	0	0	-3.84832	-2.20369	0.085657	0.092115	0
MGST1	5	100358703	100382268	1	0	0	0	0	6.36822	6.36822	0.111128	0.111128	0
DERA	5	100760936	100879751	1	0	0	0	0	-2.81663	-2.81663	0.086289	0.086289	0
EPS8	5	100998350	101195064	1	0	0	0	0	-0.777597	-0.777597	0.097121	0.097121	0
PTPRO	5	101213077	101470618	3	0	0	0	0	-4.51531	0.354952	0.084109	0.09059	0
RERG	5	101581636	101751463	2	0	0	0	0	-3.3561	5.51793	0.078209	0.087437	0
MGP	5	101976149	101979736	1	1	1	0	0	22.8103	22.8103	0.00173	0.00173	0
GUCY2C	5	102123587	102189058	2	0	0	0	0	-3.79675	-3.10099	0.087533	0.087983	0
E330021D16RIK	5	102778340	102785031	1	0	0	0	0	-3.98507	-3.98507	0.091163	0.091163	0
GRIN2B	5	102831353	103350172	9	1	0	0	0	-4.35104	18.7073	0.085138	0.338168	0
HEBP1	5	103918571	103973986	1	0	0	0	0	-3.62548	-3.62548	0.090555	0.090555	0
DDX47	5	104081398	104094467	1	0	0	0	0	8.64459	8.64459	0.120326	0.120326	0
LOH12CR1	5	104406553	104504682	4	0	0	0	0	-0.672561	2.30194	0.082243	0.100614	0
LRP6	5	104626750	104879476	1	0	0	0	0	-4.30514	-4.30514	0.090132	0.090132	0
BCL2L14	5	104798905	104851200	1	0	0	0	0	-4.30514	-4.30514	0.090132	0.090132	0
ETV6	5	105182425	105347369	2	0	0	0	0	-1.37464	0.458014	0.084442	0.086678	0
STYK1	5	106252278	106303149	2	0	0	0	0	-2.12305	10.544	0.089753	0.163101	0
KLRA1	5	106326149	106341312	1	0	0	0	0	-0.953636	-0.953636	0.084925	0.084925	0
KLRA3	5	106326282	106340876	1	0	0	0	0	-0.953636	-0.953636	0.084925	0.084925	0
KLRA9	5	106326301	106340867	1	0	0	0	0	-0.953636	-0.953636	0.084925	0.084925	0
KLRA5	5	106326352	106340871	1	0	0	0	0	-0.953636	-0.953636	0.084925	0.084925	0
KLRA19	5	106326370	106340868	1	0	0	0	0	-0.953636	-0.953636	0.084925	0.084925	0
KLRA6	5	106326376	106340868	1	0	0	0	0	-0.953636	-0.953636	0.084925	0.084925	0
KLRA8	5	106326415	106340867	1	0	0	0	0	-0.953636	-0.953636	0.084925	0.084925	0
KLRA10	5	106327886	106340571	1	0	0	0	0	-0.953636	-0.953636	0.084925	0.084925	0
GABARAPL1	5	107086028	107090470	1	0	0	0	0	-4.37416	-4.37416	0.088453	0.088453	0
OLR1	5	107285796	107296408	1	0	0	0	0	0.519825	0.519825	0.083465	0.083465	0
CLEC1B	5	107322982	107332443	1	0	0	0	0	-4.59965	-4.59965	0.089116	0.089116	0
4922502D21RIK	5	107425561	107429927	1	0	0	0	0	-2.97832	-2.97832	0.086526	0.086526	0
A2M	5	108241749	108290168	2	0	0	0	0	-2.90958	3.33762	0.080712	0.086559	0
MUG2	5	108267763	108289138	1	0	0	0	0	3.33762	3.33762	0.080712	0.080712	0
M6PR	5	108383499	108396034	1	0	0	0	0	-4.04954	-4.04954	0.087952	0.087952	0
A2ML1	5	108437474	108488445	1	0	0	0	0	5.27338	5.27338	0.079047	0.079047	0
SLC2A3	5	108853958	108952530	1	0	0	0	0	-3.83796	-3.83796	0.091947	0.091947	0
SLC2A14	5	108854070	108913945	1	0	0	0	0	-3.83796	-3.83796	0.091947	0.091947	0
CLEC4A	5	109006295	109018489	1	0	0	0	0	-4.78565	-4.78565	0.088993	0.088993	0
CLEC4A1	5	109006390	109018500	1	0	0	0	0	-4.78565	-4.78565	0.088993	0.088993	0
CD163L1	5	110276908	110288128	1	0	0	0	0	0.28669	0.28669	0.083415	0.083415	0
PLEKHG6	5	110825483	110918275	1	1	1	0	0	23.8202	23.8202	0.33087	0.33087	0
CD9	5	110986883	111021684	1	0	0	0	0	11.0246	11.0246	0.173076	0.173076	0
VWF	5	111085534	111209711	2	0	0	0	0	0.938551	6.16862	0.076684	0.099845	0
ANO2	5	111211824	111560376	8	0	0	0	0	-4.42074	10.0015	0.084609	0.142028	0
NTF3	5	111610792	111687368	1	0	0	0	0	-0.421391	-0.421391	0.084305	0.084305	0
KCNA1	5	112131616	112140977	1	0	0	0	0	4.02036	4.02036	0.080087	0.080087	0
NDUFA9	5	112340647	112362477	1	0	0	0	0	3.2225	3.2225	0.081973	0.081973	0
AKAP3	5	112366096	112390296	1	0	0	0	0	-2.04371	-2.04371	0.095399	0.095399	0
CCND2	5	112624695	112652974	1	0	0	0	0	-1.03513	-1.03513	0.087731	0.087731	0
EFCAB4B	5	113058781	113141743	3	1	0	0	0	-2.92667	15.024	0.088386	0.25734	0
PRMT8	5	113196319	113236763	1	0	0	0	0	-4.25969	-4.25969	0.091583	0.091583	0
TSPAN11	5	113385506	113419321	1	0	0	0	0	5.39966	5.39966	0.107189	0.107189	0
TSPAN9	5	113424183	113616890	4	0	0	0	0	1.44577	10.3771	0.084882	0.155429	0
TEAD4	5	113642581	113704775	1	0	0	0	0	-3.01305	-3.01305	0.086481	0.086481	0
TULP3	5	113714895	113745436	1	0	0	0	0	-3.58606	-3.58606	0.092534	0.092534	0
NRIP2	5	113789776	113797825	1	0	0	0	0	-2.86711	-2.86711	0.094075	0.094075	0
FKBP4	5	113816208	113824077	1	0	0	0	0	7.92221	7.92221	0.072837	0.072837	0
SLC6A12	5	114055602	114073146	1	0	0	0	0	-4.82375	-4.82375	0.090423	0.090423	0
SLC6A13	5	114078118	114115686	1	0	0	0	0	-3.7356	-3.7356	0.092029	0.092029	0
B4GALNT3	5	114244422	114340397	2	0	0	0	0	-3.58606	0.462452	0.083383	0.088116	0
NINJ2	5	114342906	114415114	2	0	0	0	0	-4.07123	8.08889	0.072048	0.089255	0
WNK1	5	114484596	114618351	3	1	1	1	1	1.85393	32.801	0.083404	0.425271	0
HSN2	5	114581366	114583384	1	0	0	0	0	1.85393	1.85393	0.083404	0.083404	0
ERC1	5	114694553	114963600	9	0	0	0	0	-4.00647	11.3486	0.021693	0.102483	0
ADIPOR2	5	115093464	115137026	1	0	0	0	0	5.36282	5.36282	0.07813	0.07813	0
CACNA2D4	5	115140323	115207220	1	0	0	0	0	-1.41871	-1.41871	0.084952	0.084952	0
LRTM2	5	115154576	115168347	1	0	0	0	0	-1.41871	-1.41871	0.084952	0.084952	0
DCP1B	5	115224511	115267036	1	0	0	0	0	-0.171583	-0.171583	0.09783	0.09783	0
CACNA1C	5	115244114	115794161	14	1	0	0	0	-3.60573	19.1479	0.078435	0.340913	0
BCL2L13	5	116102848	116154339	2	1	1	1	1	-1.97971	30.263	0.090263	0.356823	0
MICAL3	5	116209652	116335403	2	2	1	0	0	16.0751	23.0913	0.255023	0.33049	0
MICAL3	5	116226993	116293474	2	2	1	0	0	16.0751	23.0913	0.255023	0.33049	0
TRIOBP	5	116552330	116661633	1	0	0	0	0	5.41911	5.41911	0.078489	0.078489	0
ANKRD54	5	116710003	116720615	1	0	0	0	0	1.15463	1.15463	0.08341	0.08341	0
MICALL1	5	116778336	116809356	1	0	0	0	0	-3.88998	-3.88998	0.086926	0.086926	0
BAIAP2L2	5	116930253	116959888	1	0	0	0	0	-1.97265	-1.97265	0.094237	0.094237	0
PLA2G6	5	116960709	117019230	1	0	0	0	0	0.395509	0.395509	0.09886	0.09886	0
MAFF	5	117033750	117042687	1	0	0	0	0	-3.79675	-3.79675	0.091661	0.091661	0
TMEM184B	5	117044381	117094654	1	0	0	0	0	-1.86103	-1.86103	0.092137	0.092137	0
CSNK1E	5	117117987	117144035	1	0	0	0	0	-4.3974	-4.3974	0.090581	0.090581	0
KDELR3	5	117224173	117237337	1	0	0	0	0	10.8552	10.8552	0.170239	0.170239	0
DMC1	5	117271973	117308553	1	0	0	0	0	0.752051	0.752051	0.098924	0.098924	0
GTPBP1	5	117410305	117433441	1	0	0	0	0	3.15994	3.15994	0.080406	0.080406	0
UNC84B	5	117434630	117452737	1	0	0	0	0	-1.48232	-1.48232	0.087424	0.087424	0
APOBEC3D	5	117643708	117649574	1	0	0	0	0	-2.48495	-2.48495	0.094623	0.094623	0
APOBEC3B	5	117643719	117657640	1	0	0	0	0	-2.48495	-2.48495	0.094623	0.094623	0
RPL3	5	117900266	117906580	1	0	0	0	0	9.20698	9.20698	0.127313	0.127313	0
SNORD43	5	117905984	117906046	1	0	0	0	0	9.20698	9.20698	0.127313	0.127313	0
SYNGR1	5	117932666	117963046	1	0	0	0	0	-4.10395	-4.10395	0.088634	0.088634	0
CACNA1I	5	118144749	118259465	3	0	0	0	0	-1.508	-0.206565	0.084945	0.097075	0
ENTHD1	5	118308785	118405862	2	1	1	0	0	-4.15898	20.0385	0.089165	0.307614	0
GRAP2	5	118412692	118478732	1	0	0	0	0	-2.41505	-2.41505	0.087379	0.087379	0
FAM83F	5	118505792	118543043	1	0	0	0	0	-0.369453	-0.369453	0.08425	0.08425	0
TNRC6B	5	118556909	118820524	5	0	0	0	0	-3.19056	1.67313	0.083726	0.09345	0
SLC25A17	5	119196803	119239931	1	0	0	0	0	-3.41256	-3.41256	0.08914	0.08914	0
XPNPEP3	5	119270118	119312103	1	0	0	0	0	-3.93201	-3.93201	0.087908	0.087908	0
RBX1	5	119318165	119330692	1	0	0	0	0	4.66635	4.66635	0.080044	0.080044	0
RBX1	5	119318204	119330288	1	0	0	0	0	4.66635	4.66635	0.080044	0.080044	0
TEF	5	119652146	119675496	1	0	0	0	0	12.3883	12.3883	0.217693	0.217693	0
ACO2	5	119723293	119772392	2	0	0	0	0	-3.68523	2.4783	0.092426	0.100986	0
POLR3H	5	119769610	119784749	1	0	0	0	0	2.4783	2.4783	0.100986	0.100986	0
XRCC6	5	119860076	119883325	1	0	0	0	0	-3.70531	-3.70531	0.090694	0.090694	0
MEI1	5	119909143	119964914	1	0	0	0	0	-2.10853	-2.10853	0.089764	0.089764	0
2009-09-03	5	120117203	120137934	1	0	0	0	0	3.90266	3.90266	0.103953	0.103953	0
C22ORF32	5	120198432	120202406	1	0	0	0	0	-2.03656	-2.03656	0.08805	0.08805	0
TCF20	5	120259359	120367455	2	0	0	0	0	-4.20347	-3.30028	0.087816	0.089267	0
NFAM1	5	120462879	120506045	1	0	0	0	0	-1.34963	-1.34963	0.085188	0.085188	0
A4GALT	5	120702412	120727025	1	0	0	0	0	-2.71721	-2.71721	0.090187	0.090187	0
PACSIN2	5	120863855	120931466	1	0	0	0	0	8.93691	8.93691	0.123841	0.123841	0
TTLL1	5	121002191	121037496	1	0	0	0	0	8.47921	8.47921	0.120752	0.120752	0
TTLL12	5	121118046	121135104	1	0	0	0	0	-4.04954	-4.04954	0.089816	0.089816	0
SCUBE1	5	121147197	121332745	2	0	0	0	0	-4.83652	10.7842	0.089186	0.171447	0
PARVB	5	121512900	121571183	1	0	0	0	0	-3.18153	-3.18153	0.092831	0.092831	0
LL22NC03-75B3.6	5	121645946	121708776	1	0	0	0	0	0.645729	0.645729	0.084091	0.084091	0
LDOC1L	5	121841327	121847011	1	0	0	0	0	-1.72489	-1.72489	0.08535	0.08535	0
PRR5	5	122077019	122123702	1	0	0	0	0	8.15668	8.15668	0.118939	0.118939	0
LOC553158	5	122106454	122184077	2	0	0	0	0	5.69382	14.6901	0.105312	0.250096	0
ARHGAP8	5	122132910	122184077	2	0	0	0	0	5.69382	14.6901	0.105312	0.250096	0
PHF21B	5	122196494	122284630	1	0	0	0	0	2.93638	2.93638	0.099945	0.099945	0
C22ORF9	5	122410121	122454596	2	0	0	0	0	-2.21849	-1.95153	0.086235	0.087598	0
UPK3A	5	122486330	122494854	1	0	0	0	0	-2.36135	-2.36135	0.094429	0.094429	0
RIBC2	5	122636248	122647060	1	0	0	0	0	-3.08328	-3.08328	0.093992	0.093992	0
FBLN1	5	122706193	122786965	2	1	1	0	0	-0.942097	20.1849	0.084417	0.302014	0
ATXN10	5	122846852	122988716	4	1	0	0	0	-4.00647	18.2825	0.091159	0.305111	0
WNT7B	5	123117074	123143961	1	0	0	0	0	4.08861	4.08861	0.082138	0.082138	0
PPARA	5	123337785	123414854	2	0	0	0	0	-2.86711	-2.34612	0.08758	0.087756	0
CELSR1	5	123565736	123708524	4	0	0	0	0	-2.66824	11.3377	0.024215	0.098724	0
CERK	5	123838908	123840859	1	0	0	0	0	-2.57973	-2.57973	0.094632	0.094632	0
TBC1D22A	5	123900113	124159096	5	0	0	0	0	-3.7356	8.96832	0.070423	0.090418	0
FAM19A5	5	125562621	125667972	2	1	1	1	1	-3.00434	32.531	0.087219	0.472416	0
2009-03-01	6	1530026	1710092	2	0	0	0	0	-0.447552	0.254542	0.086254	0.086865	0
NAF1	6	2487354	2537460	1	0	0	0	0	8.80234	8.80234	0.068838	0.068838	0
BBS7	6	3340929	3380417	1	0	0	0	0	-2.10853	-2.10853	0.086148	0.086148	0
EXOSC9	6	3387434	3400318	1	0	0	0	0	-3.59588	-3.59588	0.089913	0.089913	0
ANXA5	6	3555068	3587230	1	0	0	0	0	-0.982595	-0.982595	0.095597	0.095597	0
GPR103	6	4026674	4088548	1	0	0	0	0	-3.64531	-3.64531	0.090996	0.090996	0
PRDM5	6	4535884	4789680	3	0	0	0	0	-4.32804	-1.85413	0.090849	0.092268	0
PDE5A	6	6158506	6765724	3	1	0	0	0	-2.10853	15.6039	0.006129	0.115328	0
USP53	6	6845361	6904239	3	0	0	0	0	-4.3974	0.705516	0.087523	0.090403	0
MYOZ2	6	6926508	6995885	1	0	0	0	0	-3.92147	-3.92147	0.088233	0.088233	0
SYNPO2	6	7090076	7306193	6	0	0	0	0	-4.1149	2.55377	0.082281	0.092344	0
SEC24D	6	7364958	7477337	2	0	0	0	0	-0.689006	0.856415	0.086344	0.093852	0
PRSS12	6	7716062	7798213	2	0	0	0	0	0.458014	1.50898	0.082818	0.08659	0
NDST3	6	7832359	8015138	4	0	0	0	0	-4.15898	8.90897	0.068345	0.091513	0
NDST4	6	11546897	11863418	4	0	0	0	0	-3.65526	1.1507	0.085144	0.098265	0
UGT8	6	12002162	12112794	2	0	0	0	0	-1.79931	-0.231692	0.08466	0.089858	0
ARSJ	6	12632821	12719612	2	0	0	0	0	0.105138	5.4665	0.078528	0.083549	0
CAMK2D	6	12897127	13223903	8	0	0	0	0	-4.29374	6.17265	0.076673	0.09286	0
ANK2	6	13333769	14006097	13	0	0	0	0	-4.43246	3.1742	0.081168	0.09529	0
C4ORF21	6	14138271	14165529	1	0	0	0	0	-0.30268	-0.30268	0.084131	0.084131	0
LOC91431	6	14167489	14194035	1	0	0	0	0	-3.59588	-3.59588	0.093194	0.093194	0
ALPK1	6	14247716	14373529	2	0	0	0	0	-1.95856	8.34493	0.070732	0.09182	0
C4ORF16	6	14397329	14426436	1	0	0	0	0	10.6145	10.6145	0.161459	0.161459	0
ENPEP	6	16317966	16399297	2	0	0	0	0	-0.151696	3.76738	0.080327	0.085004	0
EGF	6	16816749	16921056	4	0	0	0	0	-1.612	13.3805	0.085283	0.245254	0
NOLA1	6	16999049	17006766	1	0	0	0	0	0.382023	0.382023	0.098826	0.098826	0
CASP6	6	17099143	17120050	1	1	1	1	0	26.1651	26.1651	0.37171	0.37171	0
CCDC109B	6	17122898	17217981	3	0	0	0	0	-2.81663	-1.76535	0.0904	0.095469	0
COL25A1	6	17411150	17921297	10	0	0	0	0	-4.25969	11.5931	0.018138	0.103808	0
LEF1	6	18484099	18601492	2	0	0	0	0	-2.92667	5.20519	0.079517	0.086918	0
HADH	6	18609533	18653076	1	0	0	0	0	0.814899	0.814899	0.083361	0.083361	0
PAPSS1	6	18891182	19003978	1	0	0	0	0	-3.94258	-3.94258	0.09229	0.09229	0
DKK2	6	19591209	19722915	3	0	0	0	0	-0.421391	5.28652	0.07941	0.084426	0
MGC16169	6	20358076	20584375	5	0	0	0	0	-3.61559	11.893	0.020812	0.096365	0
NPNT	6	20684696	20765801	2	0	0	0	0	-3.12769	0.259146	0.087257	0.098931	0
INTS12	6	20910232	20960319	1	0	0	0	0	1.61891	1.61891	0.082473	0.082473	0
FLJ20184	6	21016050	21115881	1	0	0	0	0	-0.777597	-0.777597	0.096596	0.096596	0
PPA2	6	21188850	21288004	1	0	0	0	0	-3.22686	-3.22686	0.087297	0.087297	0
TET2	6	21381358	21523985	1	0	0	0	0	-1.81296	-1.81296	0.086219	0.086219	0
TACR3	6	22906234	22996203	2	0	0	0	0	-3.68523	-2.85866	0.0875	0.089435	0
CENPE	6	23275124	23357834	3	0	0	0	0	-4.19231	0.764677	0.08796	0.099375	0
NHEDC2	6	23392448	23452681	1	0	0	0	0	0.611278	0.611278	0.083857	0.083857	0
UBE2D3	6	23588545	23656183	1	0	0	0	0	0.404481	0.404481	0.086473	0.086473	0
MANBA	6	23674667	23802435	3	1	1	0	0	-3.13662	23.7457	0.0831	0.334015	0
NFKB1	6	23818248	23940650	2	0	0	0	0	-3.83796	-0.246825	0.084589	0.09295	0
BANK1	6	24264443	24640150	6	0	0	0	0	-3.39367	0.926305	0.087184	0.099263	0
PPP3CA	6	25106911	25432378	5	0	0	0	0	-4.87504	2.02276	0.082742	0.089262	0
EMCN	6	25891679	26012507	3	0	0	0	0	-3.29104	8.53031	0.071215	0.092223	0
DNAJB14	6	26438251	26476790	1	0	0	0	0	5.3389	5.3389	0.105669	0.105669	0
DAPP1	6	26500035	26556764	1	0	0	0	0	-4.49149	-4.49149	0.090381	0.090381	0
MTTP	6	26704722	26772826	1	0	0	0	0	-3.92147	-3.92147	0.088031	0.088031	0
C4ORF17	6	26868703	26894990	1	0	0	0	0	-0.924837	-0.924837	0.096879	0.096879	0
ADH7	6	26933577	26951119	1	0	0	0	0	3.16565	3.16565	0.081781	0.081781	0
ADH6A	6	27128529	27140641	1	0	0	0	0	3.17705	3.17705	0.102988	0.102988	0
ADH6	6	27221340	27237107	1	0	0	0	0	0.86055	0.86055	0.100106	0.100106	0
METAP1	6	27360198	27409947	1	0	0	0	0	5.28871	5.28871	0.079882	0.079882	0
EIF4E	6	27475258	27515815	2	0	0	0	0	1.49046	10.3385	0.100527	0.155671	0
TSPAN5	6	27734047	27913345	3	0	0	0	0	-2.15954	-0.297578	0.084477	0.094645	0
RAP1GDS1	6	27932813	28084398	1	1	0	0	0	17.0723	17.0723	0.346124	0.346124	0
C4ORF37	6	28157825	28819302	8	0	0	0	0	-3.98507	10.7063	0.08282	0.18879	0
UNC5C	6	30813147	31245646	9	1	1	0	0	-4.49149	21.9099	0.083672	0.318497	0
BMPR1B	6	31249438	31699421	7	0	0	0	0	-3.82763	10.8019	0.030209	0.094062	0
PDLIM5	6	31787246	32020297	5	0	0	0	0	-3.87953	10.3543	0.077209	0.157312	0
PGDS	6	32147478	32214736	1	0	0	0	0	8.05314	8.05314	0.071671	0.071671	0
SMARCAD1	6	32219126	32309588	2	0	0	0	0	-2.71721	-2.38429	0.086463	0.089966	0
GRID2	6	32725782	34432486	30	0	0	0	0	-4.28236	10.5405	0.032454	0.107655	0
MGC48628	6	35415445	36009755	9	0	0	0	0	-2.99565	11.4614	0.084989	0.210623	0
FAM13A1	6	36717711	36842902	1	0	0	0	0	6.21282	6.21282	0.076749	0.076749	0
HERC3	6	36863737	37017412	3	0	0	0	0	-4.5754	-0.794375	0.085147	0.088938	0
HERC5	6	37076250	37120976	1	1	0	0	0	16.7829	16.7829	0.264581	0.264581	0
HERC6	6	37128447	37185925	2	0	0	0	0	-2.50847	-2.38429	0.085844	0.092861	0
ABCG2	6	37351190	37424144	1	0	0	0	0	-3.83796	-3.83796	0.091454	0.091454	0
PKD2	6	37431965	37490839	1	0	0	0	0	-4.06037	-4.06037	0.090798	0.090798	0
IBSP	6	37668375	37683056	1	0	0	0	0	-4.28236	-4.28236	0.092281	0.092281	0
MEPE	6	37698062	37712110	1	0	0	0	0	-0.521496	-0.521496	0.084672	0.084672	0
FAM184B	6	38001008	38122217	1	0	0	0	0	7.75254	7.75254	0.116464	0.116464	0
LCORL	6	38198774	38378285	2	0	0	0	0	0.00964242	2.93638	0.084181	0.097765	0
SLIT2	6	40947509	41354392	12	2	1	1	1	-4.23712	51	0.083704	0.509934	0
PACRGL	6	41397782	41419095	1	0	0	0	0	3.79358	3.79358	0.104241	0.104241	0
KCNIP4	6	41420000	42770980	27	1	1	0	0	-4.17006	21.2812	0.069444	0.294011	0
GPR125	6	43200484	43296066	1	0	0	0	0	-3.71539	-3.71539	0.08818	0.08818	0
GBA3	6	43480561	43611475	2	0	0	0	0	-4.55127	-2.31579	0.089794	0.095372	0
PPARGC1A	6	44732278	44838736	2	0	0	0	0	-3.58606	-1.28764	0.085096	0.087397	0
LGI2	6	45946090	45975963	1	1	0	0	0	19.109	19.109	0.00297	0.00297	0
SEPSECS	6	46057788	46094448	1	0	0	0	0	-4.07123	-4.07123	0.090866	0.090866	0
ANAPC4	6	46279681	46312887	1	0	0	0	0	-3.66523	-3.66523	0.088161	0.088161	0
SLC34A2	6	46496099	46523223	1	0	0	0	0	-4.63626	-4.63626	0.090511	0.090511	0
KIAA0746	6	46561797	46670157	2	0	0	0	0	0.835695	0.848136	0.086156	0.099937	0
STIM2	6	47643082	47835431	3	0	0	0	0	4.13128	14.9611	0.004407	0.081124	0
PCDH7	6	51514836	52003229	11	0	0	0	0	-3.88998	3.52996	0.080937	0.101013	0
ARAP2	6	57541675	57817026	5	0	0	0	0	-3.46013	5.76919	0.082046	0.10894	0
C4ORF19	6	59068498	59148033	2	1	0	0	0	-2.25569	16.822	0.006697	0.085621	0
RELL1	6	59146077	59243476	1	0	0	0	0	3.73053	3.73053	0.102036	0.102036	0
PGM2	6	59362535	59403343	1	0	0	0	0	-3.00434	-3.00434	0.086786	0.086786	0
TBC1D1	6	59421392	59718589	2	0	0	0	0	0.152266	2.74479	0.084357	0.098538	0
TLR10	6	60339001	60345683	1	0	0	0	0	12.2442	12.2442	0.012216	0.012216	0
TLR6	6	60372742	60389085	1	0	0	0	0	-0.447552	-0.447552	0.084421	0.084421	0
FAM114A1	6	60395984	60460178	1	0	0	0	0	2.087	2.087	0.083718	0.083718	0
KLHL5	6	60545377	60707606	3	2	0	0	0	-3.41256	19.9469	0.001756	0.091043	0
UGDH	6	60965516	61000500	1	0	0	0	0	0.171004	0.171004	0.09907	0.09907	0
C4ORF34	6	61011364	61071058	1	0	0	0	0	-2.02229	-2.02229	0.091569	0.091569	0
PDS5A	6	61266413	61395994	1	0	0	0	0	0.967022	0.967022	0.087459	0.087459	0
N4BP2	6	61467386	61537522	1	0	0	0	0	-3.72548	-3.72548	0.089831	0.089831	0
CHRNA9	6	61701830	61716202	1	0	0	0	0	-4.22588	-4.22588	0.090721	0.090721	0
RBM47	6	61766589	61950731	1	0	0	0	0	5.7211	5.7211	0.108604	0.108604	0
APBB2	6	62104097	62486315	11	0	0	0	0	-3.98507	6.85206	0.075897	0.109989	0
LIMCH1	6	62614610	62980936	8	1	0	0	0	-3.96378	15.5305	0.007398	0.0884	0
PHOX2B	6	63050545	63055356	1	0	0	0	0	-1.52088	-1.52088	0.085181	0.085181	0
SLC30A9	6	63264460	63531334	2	0	0	0	0	-3.05682	3.91554	0.080648	0.093891	0
BEND4	6	63357890	63391511	1	0	0	0	0	-3.22686	-3.22686	0.094005	0.094005	0
ATP8A1	6	63823775	63985106	3	0	0	0	0	-4.55127	-3.63539	0.087232	0.089672	0
GRXCR1	6	64204626	64337348	3	0	0	0	0	-3.90045	14.7534	0.088266	0.276986	0
KCTD8	6	65616858	65880610	7	0	0	0	0	-2.64394	5.12761	0.079455	0.092499	0
YIPF7	6	66009623	66041755	1	0	0	0	0	3.21683	3.21683	0.103494	0.103494	0
GNPDA2	6	66087121	66116916	2	0	0	0	0	2.6067	13.15	0.101452	0.253238	0
GABRG1	6	66948119	67047626	3	0	0	0	0	-4.04954	9.62581	0.060938	0.090491	0
GABRA2	6	67198913	67341291	5	0	0	0	0	-2.86711	14.6515	0.007783	0.086844	0
COX7B2	6	67722739	67856217	5	0	0	0	0	-3.95316	6.55491	0.076863	0.091389	0
COX7B2	6	67722743	67856174	5	0	0	0	0	-3.95316	6.55491	0.076863	0.091389	0
GABRA4	6	67878649	67960707	3	0	0	0	0	-4.09302	2.14059	0.081994	0.088655	0
GABRB1	6	67998987	68559442	4	0	0	0	0	-3.61559	3.30412	0.080855	0.08755	0
COMMD8	6	68591388	68605787	1	0	0	0	0	-3.06562	-3.06562	0.086987	0.086987	0
ATP10D	6	68631707	68795115	2	0	0	0	0	-3.87953	-3.66523	0.089299	0.092698	0
CORIN	6	68795597	69109012	4	0	0	0	0	-3.24511	12.3651	0.016491	0.088425	0
NFXL1	6	69118145	69180193	1	0	0	0	0	-3.57625	-3.57625	0.089664	0.089664	0
CNGA1	6	69196927	69233833	1	0	0	0	0	-1.7925	-1.7925	0.087378	0.087378	0
NPAL1	6	69243869	69274504	1	0	0	0	0	-2.10129	-2.10129	0.087298	0.087298	0
TEC	6	69343304	69506538	3	0	0	0	0	-2.45376	2.00574	0.082232	0.089291	0
FRYL	6	69758558	70028778	3	0	0	0	0	-4.36259	8.79009	0.084009	0.1208	0
OCIAD2	6	70076246	70088235	1	0	0	0	0	4.86108	4.86108	0.104954	0.104954	0
LRRC66	6	70421067	70446067	1	0	0	0	0	-0.374624	-0.374624	0.084872	0.084872	0
SPATA18	6	70483831	70531112	1	0	0	0	0	-0.907634	-0.907634	0.085599	0.085599	0
OCIAD1	6	70775250	70798582	1	0	0	0	0	-2.35373	-2.35373	0.088087	0.088087	0
USP46	6	70934508	71008186	3	0	0	0	0	-2.23333	1.85743	0.086218	0.100738	0
SCFD2	6	71168462	71566260	7	0	0	0	0	-4.04954	2.71741	0.081354	0.094637	0
LNX1	6	71630696	71763216	1	0	0	0	0	4.30215	4.30215	0.080758	0.080758	0
PDGFRA	6	72298759	72346329	1	0	0	0	0	5.7504	5.7504	0.108539	0.108539	0
KDR	6	73149214	73193933	1	0	0	0	0	-3.34675	-3.34675	0.086504	0.086504	0
CLOCK	6	73450796	73542511	1	0	0	0	0	-3.93201	-3.93201	0.088962	0.088962	0
EXOC1	6	73835020	73887970	1	0	0	0	0	-3.68523	-3.68523	0.092596	0.092596	0
CEP135	6	73920156	73996102	3	0	0	0	0	-4.24839	3.62157	0.082504	0.090141	0
KIAA1211	6	74150666	74298346	4	0	0	0	0	-3.14557	3.20549	0.08101	0.099041	0
PPAT	6	74345666	74386918	1	0	0	0	0	-3.58606	-3.58606	0.092085	0.092085	0
PAICS	6	74386988	74408668	1	1	0	0	0	19.9639	19.9639	0.307369	0.307369	0
HOPX	6	74538774	74571028	1	0	0	0	0	-1.77212	-1.77212	0.085765	0.085765	0
REST	6	74817338	74839760	1	1	0	0	0	15.3385	15.3385	0.005768	0.005768	0
SPINK2	6	74899090	74923717	1	0	0	0	0	0.901735	0.901735	0.08316	0.08316	0
POLR2B	6	75005849	75049795	1	0	0	0	0	4.3095	4.3095	0.105716	0.105716	0
[truncated: 5,179 more rows]

## Sheet: TableS6
Network	Score	Focus Molecules	Top Functions	Molecules in Network
N1	21	10	Antigen Presentation, Cell-mediated Immune Response, Humoral Immune Response	15-Lipoxygenase, AIM2, Akt, CD1C, CD79A, CLEC4E, CST7, CXCR4, DLK1, DYRK2, ERK, HTR4, ICOSLG, IFNG, IGTP, IL4, IL13, IL1F8, IL1F9, INSRR, MAGI1, MATR3, NFKB1, RFTN1, SCGB3A1, SCLY, SPINT2, SPRR2B, SPRR2G (includes EG:6706), ST18, TICAM1, TIMD4, TRIM21, TRPS1, VTCN1
N2	18	9	Cell Cycle, Cancer, Hematological Disease	AASS, ALDH18A1, ANTXR2, ARHGEF3, BTNL2, CASC3, CCDC71, CD97, CSF2, FFAR2, Histone h3, IL6, MIA2, MYC, MYL2, OSGIN1, PADI4, PARP10, Pka, PSME4, RFX3, RHOA, RNF220, RT1-B, SBNO2, SEMA4A, SLC39A14, SP3, SRCAP, STK17A, TGFB1, VTCN1, XIST, YY2 (includes EG:404281), ZFP161
N3	18	9	Cancer, Cellular Function and Maintenance, Neurological Disease	ABCC4, CDC16, CDC20, COPS6, COX5A, DIS3L2, EXPI, FAU, FTSJ3, G0S2, GGT1, HOXB9, IGFBP6, MXD4, MYCN, NEUROD6, NME3, OLFM2, PDE1B, PECI, PMF1, PTEN, RBMS2, retinoic acid, RPL35A, RPS6, RPS20, SAT1, SEPHS1, SLC38A2, SMOX, SNRPG, SORD, TMSB10, VIM
N4	5	3	Cell Signaling, Endocrine System Development and Function, Organismal Injury and Abnormalities	5430435G22RIK, ALK, ANXA11, BDKRB1, CARD9, CD70, CYTIP, DUSP2, DUSP9, DUSP10, DUSP16, EDNRB, FSTL1, glycosylphosphatidylinositol, GSTM2, HIPK1, IL1F6, IL1F9, Il3r, LGALS8, MAP4K2, MAP4K3, MAP4K5, MAPK9, MINK1, N-arachidonoyl-dopamine, NRTN, PEBP4 (includes EG:157310), PLAA, RETNLB, RGS1, SP7, TNF, TNFRSF18, TNN

## Sheet: TableS7
Network	Category	Function	Function Annotation	P-value	Molecules
N	Antigen Presentation	immune response	immune response	6.94e-12	AIM2, ANXA11, CARD9, CD97, CD1C, CD79A, CSF2, CST7, CXCR4, ICOSLG, IFNG, IL4, IL6, IL13, MAP4K2, MAPK9, MYC, NFKB1, RGS1, SBNO2, SEMA4A, TGFB1, TICAM1, TNF, VTCN1
N	Antigen Presentation	immune response	immune response of organism	2.28e-07	CARD9, CD79A, ICOSLG, IFNG, IL4, IL6, MAPK9, MYC, NFKB1, TGFB1, TNF
N	Antigen Presentation	inflammatory response	inflammatory response	1.77e-09	BDKRB1, CD97, CSF2, CXCR4, EDNRB, IFNG, IL4, IL6, IL13, IL1F6, MAPK9, NFKB1, PLAA, RGS1, RHOA, SBNO2, TGFB1, TICAM1, TNF
N	Antigen Presentation	cell movement	cell movement of macrophages	1.48e-08	CSF2, CXCR4, EDNRB, IFNG, IL4, IL6, IL13, RHOA, TGFB1, TICAM1, TNF
N	Antigen Presentation	cell movement	cell movement of monocytes	1.6e-08	CSF2, CXCR4, IFNG, IL4, IL6, IL13, RHOA, TGFB1, TNF
N	Antigen Presentation	Th2 immune response	Th2 immune response	1.65e-08	CSF2, ICOSLG, IL4, IL6, IL13, TGFB1
N	Antigen Presentation	Th2 immune response	Th2 immune response of organism	1.95e-07	CSF2, ICOSLG, IL4, IL6, IL13
N	Antigen Presentation	induction	induction of macrophages	5.36e-08	CSF2, IFNG, IL4, TNF
N	Antigen Presentation	activation	activation of peripheral blood monocytes	9.6e-08	CSF2, IFNG, IL4, TNF
N	Antigen Presentation	activation	activation of macrophages	6.44e-07	CSF2, IFNG, IL4, IL6, SBNO2, TGFB1, TICAM1, TNF
N	Antigen Presentation	activation	activation of dendritic cells	1.34e-05	CSF2, IFNG, IL4, TGFB1, TNF
N	Antigen Presentation	chemotaxis	chemotaxis of macrophages	2.45e-07	CSF2, CXCR4, EDNRB, IL4, IL13, RHOA, TGFB1, TNF
N	Antigen Presentation	chemotaxis	chemotaxis of monocytes	4.55e-07	CSF2, CXCR4, IL4, IL13, RHOA, TGFB1, TNF
N	Antigen Presentation	priming	priming of macrophages	2.49e-07	CSF2, IFNG, IL4, TNF
N	Antigen Presentation	stimulation	stimulation of monocytes	2.96e-06	CSF2, IFNG, IL4
N	Antigen Presentation	stimulation	stimulation of macrophages	3.53e-06	CSF2, IFNG, IL4, TNF
N	Antigen Presentation	stimulation	stimulation of peritoneal macrophages	2.85e-05	CSF2, IFNG
N	Antigen Presentation	quantity	quantity of dendritic cells	1.46e-05	CSF2, IFNG, IL6, TGFB1, TNF
N	Antigen Presentation	quantity	quantity of macrophages	1.83e-05	CSF2, IFNG, IL13, IL1F6, NFKB1, TGFB1, TNF
N	Antigen Presentation	inflammation	inflammation of organism	1.76e-05	CSF2, IFNG, IL4, IL6, NFKB1, TGFB1, TNF
N	Antigen Presentation	antibody response	antibody response	3.43e-05	ICOSLG, IFNG, IL4, IL6, TNF
N	Antigen Presentation	fusion	fusion of macrophages	5.22e-05	IFNG, IL4, IL6
N	Antigen Presentation	adhesion	adhesion of macrophages	5.47e-05	CSF2, ICOSLG, IFNG, TGFB1, TNF
N	Cell-mediated Immune Response	immune response	immune response	6.94e-12	AIM2, ANXA11, CARD9, CD97, CD1C, CD79A, CSF2, CST7, CXCR4, ICOSLG, IFNG, IL4, IL6, IL13, MAP4K2, MAPK9, MYC, NFKB1, RGS1, SBNO2, SEMA4A, TGFB1, TICAM1, TNF, VTCN1
N	Cell-mediated Immune Response	immune response	immune response of T lymphocytes	3.48e-08	CSF2, IFNG, IL4, IL13, TGFB1, TNF
N	Cell-mediated Immune Response	immune response	immune response of organism	2.28e-07	CARD9, CD79A, ICOSLG, IFNG, IL4, IL6, MAPK9, MYC, NFKB1, TGFB1, TNF
N	Cell-mediated Immune Response	growth	growth of T lymphocytes	2.53e-10	CD70, CSF2, ICOSLG, IFNG, IL4, IL6, IL13, TGFB1, TNF, VTCN1
N	Cell-mediated Immune Response	inflammatory response	inflammatory response	1.77e-09	BDKRB1, CD97, CSF2, CXCR4, EDNRB, IFNG, IL4, IL6, IL13, IL1F6, MAPK9, NFKB1, PLAA, RGS1, RHOA, SBNO2, TGFB1, TICAM1, TNF
N	Cell-mediated Immune Response	proliferation	proliferation of T lymphocytes	4.49e-09	BTNL2, CSF2, CXCR4, DUSP10, ICOSLG, IFNG, IL4, IL6, IL13, MAPK9, MYC, NFKB1, TGFB1, TIMD4, TNF, TNFRSF18, VTCN1
N	Cell-mediated Immune Response	Th2 immune response	Th2 immune response	1.65e-08	CSF2, ICOSLG, IL4, IL6, IL13, TGFB1
N	Cell-mediated Immune Response	Th2 immune response	Th2 immune response of organism	1.95e-07	CSF2, ICOSLG, IL4, IL6, IL13
N	Cell-mediated Immune Response	Th2 immune response	Th2 immune response of T lymphocytes	5.16e-06	IL4, IL13, TGFB1
N	Cell-mediated Immune Response	generation	generation of naive T lymphocytes	2.69e-08	IFNG, IL4, IL6, TGFB1
N	Cell-mediated Immune Response	generation	generation of helper T lymphocytes	3.53e-06	IFNG, IL4, IL6, TGFB1
N	Cell-mediated Immune Response	generation	generation of Th17 cells	5.16e-06	IFNG, IL6, TGFB1
N	Cell-mediated Immune Response	generation	generation of Th1 cells	8.22e-06	IFNG, IL4, IL6
N	Cell-mediated Immune Response	generation	generation of regulatory T lymphocytes	4.12e-05	IFNG, IL4, TGFB1
N	Cell-mediated Immune Response	size	size of T lymphocytes	5.36e-08	DLK1, IL4, IL6, TGFB1
N	Cell-mediated Immune Response	differentiation	differentiation of naive T lymphocytes	9.6e-08	IFNG, IL4, IL6, TGFB1
N	Cell-mediated Immune Response	differentiation	differentiation of Th1 cells	1.06e-07	IFNG, IL4, IL6, MAPK9, SEMA4A, TGFB1
N	Cell-mediated Immune Response	differentiation	differentiation of T lymphocytes	3.38e-07	CD70, CSF2, ICOSLG, IFNG, IL4, IL6, MAPK9, SEMA4A, SP3, TGFB1
N	Cell-mediated Immune Response	differentiation	differentiation of Th17 cells	6.5e-05	IFNG, IL6, TGFB1
N	Cell-mediated Immune Response	development	development of Th17 cells	1.59e-07	IFNG, IL4, IL6, TGFB1
N	Cell-mediated Immune Response	development	development of helper T lymphocytes	3.68e-06	ICOSLG, IFNG, IL4, IL6, TGFB1
N	Cell-mediated Immune Response	development	development of Th2 cells	4.34e-06	ICOSLG, IFNG, IL4, TGFB1
N	Cell-mediated Immune Response	development	development of T lymphocytes	4.93e-06	CSF2, CXCR4, ICOSLG, IFNG, IL4, IL6, MAPK9, TGFB1
N	Cell-mediated Immune Response	development	initiation of development of Th17 cells	2.85e-05	IL6, TGFB1
N	Cell-mediated Immune Response	induction	induction of helper T lymphocytes	2.49e-07	IFNG, IL4, IL6, TGFB1
N	Cell-mediated Immune Response	response	response of T lymphocytes	3.59e-07	ICOSLG, IL4, IL6, SEMA4A, TGFB1, TNFRSF18, VTCN1
N	Cell-mediated Immune Response	expansion	expansion of T lymphocytes	7.15e-07	CD70, CSF2, ICOSLG, IFNG, IL4, TGFB1, TNF
N	Cell-mediated Immune Response	expansion	expansion of Th1 cells	1.75e-05	CSF2, IFNG, IL4
N	Cell-mediated Immune Response	quantity	quantity of T lymphocytes	7.83e-07	CD70, CSF2, CXCR4, ICOSLG, IFNG, IL4, IL6, LGALS8, MAPK9, TGFB1, TNF
N	Cell-mediated Immune Response	activation	activation of T lymphocytes	1.03e-06	CSF2, ICOSLG, IFNG, IL4, IL6, IL13, SEMA4A, TGFB1, TNF, VTCN1
N	Cell-mediated Immune Response	activation	activation of helper T lymphocytes	9.03e-06	IFNG, IL4, IL6, TNF
N	Cell-mediated Immune Response	activation	activation of natural killer cells	9.39e-06	CSF2, IFNG, IL4, IL6, IL13, TNF
N	Cell-mediated Immune Response	stimulation	stimulation of T lymphocytes	1.32e-06	CSF2, IFNG, IL4, TNF, TNFRSF18
N	Cell-mediated Immune Response	cell movement	cell movement of T lymphocytes	2.33e-06	CXCR4, IFNG, IL4, IL6, IL13, TGFB1, TNF, VTCN1
N	Cell-mediated Immune Response	inflammation	inflammation of organism	1.76e-05	CSF2, IFNG, IL4, IL6, NFKB1, TGFB1, TNF
N	Cell-mediated Immune Response	migration	migration of T lymphocytes	2.25e-05	CXCR4, ICOSLG, IFNG, IL4, RHOA, TNF
N	Cell-mediated Immune Response	tolerization	tolerization of eukaryotic cells	2.85e-05	IFNG, TNF
N	Cell-mediated Immune Response	recruitment	recruitment of T lymphocytes	3.19e-05	CSF2, IFNG, IL4, TNF
N	Cell-mediated Immune Response	antibody response	antibody response	3.43e-05	ICOSLG, IFNG, IL4, IL6, TNF
N	Cell-mediated Immune Response	accumulation	accumulation of T lymphocytes	6.77e-05	ICOSLG, IFNG, IL4, TGFB1
N	Humoral Immune Response	immune response	immune response	6.94e-12	AIM2, ANXA11, CARD9, CD97, CD1C, CD79A, CSF2, CST7, CXCR4, ICOSLG, IFNG, IL4, IL6, IL13, MAP4K2, MAPK9, MYC, NFKB1, RGS1, SBNO2, SEMA4A, TGFB1, TICAM1, TNF, VTCN1
N	Humoral Immune Response	immune response	immune response of organism	2.28e-07	CARD9, CD79A, ICOSLG, IFNG, IL4, IL6, MAPK9, MYC, NFKB1, TGFB1, TNF
N	Humoral Immune Response	inflammatory response	inflammatory response	1.77e-09	BDKRB1, CD97, CSF2, CXCR4, EDNRB, IFNG, IL4, IL6, IL13, IL1F6, MAPK9, NFKB1, PLAA, RGS1, RHOA, SBNO2, TGFB1, TICAM1, TNF
N	Humoral Immune Response	differentiation	differentiation of B lymphocytes	5.81e-09	CD70, CD79A, IL4, IL6, IL13, MYC, NFKB1, SP3, TNF
N	Humoral Immune Response	differentiation	differentiation of plasma cells	2.39e-05	CD70, IL4, IL6
N	Humoral Immune Response	stimulation	stimulation of B lymphocytes	1.15e-08	IFNG, IL4, IL6, IL13, TGFB1
N	Humoral Immune Response	Th2 immune response	Th2 immune response	1.65e-08	CSF2, ICOSLG, IL4, IL6, IL13, TGFB1
N	Humoral Immune Response	Th2 immune response	Th2 immune response of organism	1.95e-07	CSF2, ICOSLG, IL4, IL6, IL13
N	Humoral Immune Response	quantity	quantity of B lymphocytes	2.27e-08	CD70, CD79A, CSF2, CXCR4, IFNG, IL4, IL13, MYC, NFKB1, TNF
N	Humoral Immune Response	proliferation	proliferation of B lymphocytes	1.94e-07	CD70, CD79A, IFNG, IL4, IL6, IL13, MYC, NFKB1, TICAM1, TNF
N	Humoral Immune Response	inflammation	inflammation of organism	1.76e-05	CSF2, IFNG, IL4, IL6, NFKB1, TGFB1, TNF
N	Humoral Immune Response	antibody response	antibody response	3.43e-05	ICOSLG, IFNG, IL4, IL6, TNF
N	Humoral Immune Response	activation	activation of B lymphocytes	5.13e-05	IFNG, IL4, IL6, IL13, TICAM1
N	Humoral Immune Response	lymphopoiesis	lymphopoiesis of B lymphocytes	5.22e-05	CXCR4, IFNG, TGFB1
N	Inflammatory Response	immune response	immune response	6.94e-12	AIM2, ANXA11, CARD9, CD97, CD1C, CD79A, CSF2, CST7, CXCR4, ICOSLG, IFNG, IL4, IL6, IL13, MAP4K2, MAPK9, MYC, NFKB1, RGS1, SBNO2, SEMA4A, TGFB1, TICAM1, TNF, VTCN1
N	Inflammatory Response	immune response	immune response of organism	2.28e-07	CARD9, CD79A, ICOSLG, IFNG, IL4, IL6, MAPK9, MYC, NFKB1, TGFB1, TNF
N	Inflammatory Response	inflammatory response	inflammatory response	1.77e-09	BDKRB1, CD97, CSF2, CXCR4, EDNRB, IFNG, IL4, IL6, IL13, IL1F6, MAPK9, NFKB1, PLAA, RGS1, RHOA, SBNO2, TGFB1, TICAM1, TNF
N	Inflammatory Response	inflammation	inflammation of lung	9.69e-09	CSF2, IFNG, IL4, IL6, IL13, NFKB1, TGFB1, TNF
N	Inflammatory Response	inflammation	inflammation of humans	1.5e-07	IFNG, IL6, TNF
N	Inflammatory Response	inflammation	inflammation of mice	1.71e-05	CSF2, IFNG, IL6, NFKB1, TGFB1, TNF
N	Inflammatory Response	inflammation	inflammation of organism	1.76e-05	CSF2, IFNG, IL4, IL6, NFKB1, TGFB1, TNF
N	Inflammatory Response	inflammation	inflammation of heart	4.12e-05	IL4, NFKB1, TGFB1
N	Inflammatory Response	inflammation	inflammation of kidney	0.0676	NFKB1
N	Inflammatory Response	inflammation	inflammation of liver	0.203	NFKB1
N	Inflammatory Response	cell movement	cell movement of macrophages	1.48e-08	CSF2, CXCR4, EDNRB, IFNG, IL4, IL6, IL13, RHOA, TGFB1, TICAM1, TNF
N	Inflammatory Response	cell movement	cell movement of monocytes	1.6e-08	CSF2, CXCR4, IFNG, IL4, IL6, IL13, RHOA, TGFB1, TNF
N	Inflammatory Response	cell movement	cell movement of phagocytes	1.74e-07	CSF2, CXCR4, EDNRB, IFNG, IL4, IL6, IL13, MAPK9, RHOA, TGFB1, TICAM1, TNF, TNFRSF18
N	Inflammatory Response	Th2 immune response	Th2 immune response	1.65e-08	CSF2, ICOSLG, IL4, IL6, IL13, TGFB1
N	Inflammatory Response	Th2 immune response	Th2 immune response of organism	1.95e-07	CSF2, ICOSLG, IL4, IL6, IL13
N	Inflammatory Response	induction	induction of macrophages	5.36e-08	CSF2, IFNG, IL4, TNF
N	Inflammatory Response	activation	activation of peripheral blood monocytes	9.6e-08	CSF2, IFNG, IL4, TNF
N	Inflammatory Response	activation	activation of macrophages	6.44e-07	CSF2, IFNG, IL4, IL6, SBNO2, TGFB1, TICAM1, TNF
N	Inflammatory Response	chemotaxis	chemotaxis of phagocytes	2.12e-07	CSF2, CXCR4, EDNRB, IFNG, IL4, IL13, MAPK9, RHOA, TGFB1, TNF
N	Inflammatory Response	chemotaxis	chemotaxis of macrophages	2.45e-07	CSF2, CXCR4, EDNRB, IL4, IL13, RHOA, TGFB1, TNF
N	Inflammatory Response	chemotaxis	chemotaxis of monocytes	4.55e-07	CSF2, CXCR4, IL4, IL13, RHOA, TGFB1, TNF
N	Inflammatory Response	priming	priming of macrophages	2.49e-07	CSF2, IFNG, IL4, TNF
N	Inflammatory Response	respiratory burst	respiratory burst of monocytes	3.73e-07	IFNG, IL4, TGFB1, TNF
N	Inflammatory Response	frequency	frequency of macrophages	2.96e-06	CSF2, IFNG, TNF
N	Inflammatory Response	stimulation	stimulation of monocytes	2.96e-06	CSF2, IFNG, IL4
N	Inflammatory Response	stimulation	stimulation of macrophages	3.53e-06	CSF2, IFNG, IL4, TNF
N	Inflammatory Response	stimulation	stimulation of peritoneal macrophages	2.85e-05	CSF2, IFNG
N	Inflammatory Response	migration	migration of monocytes	4.77e-06	CSF2, IFNG, IL4, RHOA, TGFB1, TNF
N	Inflammatory Response	formation	formation of macrophages	6.37e-06	IFNG, IL4, TGFB1, TNF
N	Inflammatory Response	quantity	quantity of neutrophils	1.81e-05	CSF2, IFNG, IL4, IL13, IL1F6, TNF
N	Inflammatory Response	quantity	quantity of macrophages	1.83e-05	CSF2, IFNG, IL13, IL1F6, NFKB1, TGFB1, TNF
N	Inflammatory Response	quantity	quantity of phagocytes	1.9e-05	CSF2, IFNG, IL4, IL13, IL1F6, NFKB1, TGFB1, TNF
N	Inflammatory Response	influx	influx of neutrophils	3.19e-05	IL4, IL6, IL13, TNF
N	Inflammatory Response	phagocytosis	phagocytosis of tumor cell lines	3.19e-05	IFNG, IL4, MYC, TGFB1
N	Inflammatory Response	antibody response	antibody response	3.43e-05	ICOSLG, IFNG, IL4, IL6, TNF
N	Inflammatory Response	fusion	fusion of macrophages	5.22e-05	IFNG, IL4, IL6
N	Inflammatory Response	adhesion	adhesion of macrophages	5.47e-05	CSF2, ICOSLG, IFNG, TGFB1, TNF
N	Inflammatory Response	transmigration	transmigration of phagocytes	6.13e-05	CSF2, IFNG, TGFB1, TNF
N	Cellular Development	differentiation	differentiation of lymphocytes	1.16e-11	CD70, CD79A, CSF2, ICOSLG, IFNG, IL4, IL6, IL13, MAPK9, MINK1, MYC, NFKB1, SEMA4A, SP3, TGFB1, TNF
N	Cellular Development	differentiation	differentiation of B lymphocytes	5.81e-09	CD70, CD79A, IL4, IL6, IL13, MYC, NFKB1, SP3, TNF
N	Cellular Development	differentiation	differentiation of monocytes	6.38e-09	CSF2, IFNG, IL4, IL6, IL13, SP3, TGFB1, TNF
N	Cellular Development	differentiation	differentiation of dendritic cells	3.52e-08	CSF2, IFNG, IL4, IL6, IL13, TGFB1, TNF
N	Cellular Development	differentiation	differentiation of naive T lymphocytes	9.6e-08	IFNG, IL4, IL6, TGFB1
N	Cellular Development	differentiation	differentiation of Th1 cells	1.06e-07	IFNG, IL4, IL6, MAPK9, SEMA4A, TGFB1
N	Cellular Development	differentiation	differentiation of T lymphocytes	3.38e-07	CD70, CSF2, ICOSLG, IFNG, IL4, IL6, MAPK9, SEMA4A, SP3, TGFB1
N	Cellular Development	differentiation	differentiation of progenitor cells	1.02e-06	CSF2, IL4, IL6, TNF
N	Cellular Development	differentiation	differentiation of bone cell lines	1.42e-06	CSF2, CXCR4, IL6, MYC, RHOA, SP7, TGFB1
N	Cellular Development	differentiation	differentiation of osteoclast precursor cells	3.53e-06	CSF2, IL6, TGFB1, TNF
N	Cellular Development	differentiation	differentiation of bone marrow cells	4.72e-06	CSF2, IL4, IL6, IL13, MYC, SP3, TGFB1, TNF
N	Cellular Development	differentiation	differentiation of myeloid cells	5.7e-06	CSF2, IL4, IL6, MYC, SP3, TGFB1, TNF
N	Cellular Development	differentiation	differentiation of leukocyte cell lines	8.81e-06	CSF2, CXCR4, IL4, IL6, MYC, NFKB1
N	Cellular Development	differentiation	differentiation of peripheral blood monocytes	1.23e-05	CSF2, IL4, IL13
N	Cellular Development	differentiation	differentiation of osteoclasts	1.52e-05	CSF2, IFNG, IL4, IL6, TGFB1, TNF
N	Cellular Development	differentiation	differentiation of bone-marrow-derived monocyte/macrophage precursor cells	2.39e-05	IFNG, IL4, IL6
N	Cellular Development	differentiation	differentiation of plasma cells	2.39e-05	CD70, IL4, IL6
N	Cellular Development	differentiation	differentiation of PBMC cells	2.85e-05	CSF2, IL4
N	Cellular Development	differentiation	differentiation of dermal dendritic cells	2.85e-05	CSF2, IL4
N	Cellular Development	differentiation	differentiation of hematopoietic cells	3.57e-05	CSF2, IL4, IL6, IL13, TGFB1, TNF
N	Cellular Development	differentiation	differentiation of myeloid progenitor cells	4.49e-05	CSF2, IL4, IL6, TNF
N	Cellular Development	differentiation	differentiation of osteocytes	4.5e-05	CSF2, IFNG, IL4, IL6, SP7, TGFB1, TNF
N	Cellular Development	differentiation	differentiation of cells	5.89e-05	CD70, CD79A, CSF2, CXCR4, DLK1, EDNRB, ICOSLG, IFNG, IL4, IL6, IL13, MAPK9, MINK1, MYC, NFKB1, NRTN, RHOA, SEMA4A, SP3, SP7, TGFB1, TNF
N	Cellular Development	differentiation	differentiation of Th17 cells	6.5e-05	IFNG, IL6, TGFB1
N	Cellular Development	growth	growth of lymphocytes	2.4e-11	CD70, CSF2, ICOSLG, IFNG, IL4, IL6, IL13, MYC, NFKB1, TGFB1, TNF, VTCN1
N	Cellular Development	growth	growth of T lymphocytes	2.53e-10	CD70, CSF2, ICOSLG, IFNG, IL4, IL6, IL13, TGFB1, TNF, VTCN1
N	Cellular Development	growth	growth of bone cell lines	7.3e-09	CSF2, IL4, IL6, IL13, MYC, TGFB1, TNF
N	Cellular Development	growth	growth of leukocyte cell lines	3.22e-08	CSF2, IFNG, IL4, IL6, IL13, MAPK9, MYC, TGFB1, TNF
N	Cellular Development	growth	growth of bone marrow cells	6.57e-07	ALK, CSF2, IFNG, IL6, TGFB1, TNF
N	Cellular Development	growth	growth of hematopoietic progenitor cells	6.33e-06	CSF2, IFNG, IL6, TGFB1, TNF
N	Cellular Development	growth	growth of myeloid cells	5.54e-05	CSF2, IFNG, TGFB1, TNF
N	Cellular Development	developmental process	developmental process of lymphocytes	2.19e-10	CD70, CD79A, CSF2, CXCR4, ICOSLG, IFNG, IL4, IL6, IL13, MAPK9, MINK1, MYC, NFKB1, SEMA4A, SP3, TGFB1, TNF, VTCN1
N	Cellular Development	developmental process	developmental process of B lymphocytes	4.91e-10	CD70, CD79A, CXCR4, IFNG, IL4, IL6, IL13, MYC, NFKB1, SP3, TGFB1, TNF
N	Cellular Development	developmental process	developmental process of bone cell lines	6.72e-09	CSF2, CXCR4, IL4, IL6, IL13, MYC, RHOA, SP7, TGFB1, TNF
N	Cellular Development	developmental process	developmental process of leukocyte cell lines	9.84e-09	CSF2, CXCR4, IFNG, IL4, IL6, IL13, MAPK9, MYC, NFKB1, TGFB1, TNF
N	Cellular Development	developmental process	developmental process of T lymphocytes	1.45e-08	CD70, CSF2, CXCR4, ICOSLG, IFNG, IL4, IL6, IL13, MAPK9, SEMA4A, SP3, TGFB1, TNF, VTCN1
N	Cellular Development	developmental process	developmental process of leukocytes	1.57e-08	CD70, CD79A, CSF2, CXCR4, ICOSLG, IFNG, IL4, IL6, IL13, MAPK9, MINK1, MYC, NFKB1, SEMA4A, SP3, TGFB1, TICAM1, TNF, VTCN1
N	Cellular Development	developmental process	developmental process of myeloid cells	1.8e-08	CSF2, CXCR4, IFNG, IL4, IL6, IL13, MYC, SP3, TGFB1, TNF
N	Cellular Development	developmental process	developmental process of Th1 cells	2.17e-08	CSF2, IFNG, IL4, IL6, MAPK9, SEMA4A, TGFB1
N	Cellular Development	developmental process	developmental process of bone marrow cells	1.24e-07	ALK, CSF2, CXCR4, IFNG, IL4, IL6, IL13, MYC, SP3, TGFB1, TNF
N	Cellular Development	developmental process	developmental process of helper T lymphocytes	2.78e-07	CSF2, ICOSLG, IFNG, IL4, IL6, MAPK9, SEMA4A, TGFB1
N	Cellular Development	developmental process	developmental process of osteoclast precursor cells	4.29e-07	CSF2, IFNG, IL6, TGFB1, TNF
N	Cellular Development	developmental process	developmental process of dendritic cells	2.67e-06	CSF2, IFNG, IL4, IL6, IL13, TGFB1, TICAM1, TNF
N	Cellular Development	developmental process	developmental process of osteoclasts	2.96e-06	CSF2, IFNG, IL4, IL6, NFKB1, TGFB1, TNF
N	Cellular Development	developmental process	developmental process of mast cells	4.34e-06	IL4, IL6, IL13, TNF
N	Cellular Development	developmental process	developmental process of myeloid progenitor cells	8.51e-06	CSF2, IFNG, IL4, IL6, TNF
N	Cellular Development	developmental process	developmental process of antigen presenting cells	1.33e-05	CSF2, IFNG, IL4, IL6, IL13, SP3, TGFB1, TICAM1, TNF
N	Cellular Development	developmental process	developmental process of mononuclear cells	1.75e-05	CSF2, IL4, TGFB1
N	Cellular Development	developmental process	developmental process of spleen cell lines	2.39e-05	IL4, IL13, TNF
N	Cellular Development	developmental process	developmental process of natural killer cells	3.59e-05	CSF2, ICOSLG, IL6, SP3
N	Cellular Development	developmental process	developmental process of Th2 cells	4.81e-05	ICOSLG, IFNG, IL4, IL6, TGFB1
N	Cellular Development	developmental process	developmental process of hematopoietic cells	5.57e-05	CSF2, IFNG, IL4, IL6, IL13, TGFB1, TNF
N	Cellular Development	development	development of bone marrow cells	1.51e-07	CSF2, CXCR4, IFNG, IL4, IL6, IL13, TNF
N	Cellular Development	development	development of myeloid cells	1.95e-07	CSF2, CXCR4, IL4, IL13, TNF
N	Cellular Development	development	development of leukocytes	3.76e-07	CSF2, CXCR4, ICOSLG, IFNG, IL4, IL6, IL13, MAPK9, NFKB1, TGFB1, TNF
N	Cellular Development	development	development of mononuclear leukocytes	7.99e-07	CSF2, CXCR4, ICOSLG, IFNG, IL4, IL6, MAPK9, NFKB1, TGFB1, TNF
N	Cellular Development	development	development of helper T lymphocytes	3.68e-06	ICOSLG, IFNG, IL4, IL6, TGFB1
N	Cellular Development	development	development of Th2 cells	4.34e-06	ICOSLG, IFNG, IL4, TGFB1
N	Cellular Development	development	development of T lymphocytes	4.93e-06	CSF2, CXCR4, ICOSLG, IFNG, IL4, IL6, MAPK9, TGFB1
N	Cellular Development	development	development of lymphocytes	5.47e-06	CSF2, CXCR4, ICOSLG, IFNG, IL4, IL6, MAPK9, NFKB1, TGFB1
N	Cellular Development	development	development of osteoclasts	9.03e-06	IFNG, IL6, NFKB1, TNF
N	Cellular Development	development	development of monocytes	1.23e-05	CSF2, IL6, TNF
N	Cellular Development	development	development of macrophages	2.19e-05	CSF2, IFNG, IL6, TNF
N	Cellular Development	development	development of granulocytes	5.22e-05	CSF2, IL4, IL13
N	Cellular Development	maturation	maturation of mononuclear leukocytes	2.16e-07	CSF2, ICOSLG, IFNG, IL4, IL6, IL13, TNF
N	Cellular Development	maturation	maturation of B lymphocytes	7.18e-07	IFNG, IL4, IL6, IL13, TNF
N	Cellular Development	maturation	maturation of leukocytes	1.49e-06	CSF2, ICOSLG, IFNG, IL4, IL6, IL13, TGFB1, TICAM1, TNF
N	Cellular Development	maturation	maturation of dendritic cells	2.64e-06	CSF2, IFNG, IL4, IL6, TGFB1, TICAM1, TNF
N	Cellular Development	maturation	maturation of lymphocytes	2.81e-06	ICOSLG, IFNG, IL4, IL6, IL13, TNF
N	Cellular Development	maturation	maturation of cells	3.43e-05	CSF2, ICOSLG, IFNG, IL4, IL6, IL13, MYC, TGFB1, TICAM1, TNF
N	Cellular Development	expansion	expansion of T lymphocytes	7.15e-07	CD70, CSF2, ICOSLG, IFNG, IL4, TGFB1, TNF
N	Cellular Development	expansion	expansion of blood cells	2.02e-06	CD70, CSF2, ICOSLG, IFNG, IL4, IL6, TGFB1, TNF
N	Cellular Development	expansion	expansion of Th1 cells	1.75e-05	CSF2, IFNG, IL4
N	Cellular Development	inactivation	inactivation of leukocytes	1.23e-05	IL4, IL6, IL13
N	Cellular Development	lymphopoiesis	lymphopoiesis of B lymphocytes	5.22e-05	CXCR4, IFNG, TGFB1
N	Cellular Development	hematopoiesis	hematopoiesis of liver cells	0.016	IFNG
N	Cellular Development	regeneration	regeneration of liver cells	0.0213	IL6
N	Cellular Development	hypertrophy	hypertrophy of ventricular myocytes	0.0776	RHOA
N	Cellular Development	hypertrophy	hypertrophy of heart cells	0.136	RHOA, SP3
N	Hematological System Development and Function	differentiation	differentiation of lymphocytes	1.16e-11	CD70, CD79A, CSF2, ICOSLG, IFNG, IL4, IL6, IL13, MAPK9, MINK1, MYC, NFKB1, SEMA4A, SP3, TGFB1, TNF
N	Hematological System Development and Function	differentiation	differentiation of B lymphocytes	5.81e-09	CD70, CD79A, IL4, IL6, IL13, MYC, NFKB1, SP3, TNF
N	Hematological System Development and Function	differentiation	differentiation of monocytes	6.38e-09	CSF2, IFNG, IL4, IL6, IL13, SP3, TGFB1, TNF
N	Hematological System Development and Function	differentiation	differentiation of dendritic cells	3.52e-08	CSF2, IFNG, IL4, IL6, IL13, TGFB1, TNF
N	Hematological System Development and Function	differentiation	differentiation of naive T lymphocytes	9.6e-08	IFNG, IL4, IL6, TGFB1
N	Hematological System Development and Function	differentiation	differentiation of Th1 cells	1.06e-07	IFNG, IL4, IL6, MAPK9, SEMA4A, TGFB1
N	Hematological System Development and Function	differentiation	differentiation of T lymphocytes	3.38e-07	CD70, CSF2, ICOSLG, IFNG, IL4, IL6, MAPK9, SEMA4A, SP3, TGFB1
N	Hematological System Development and Function	differentiation	differentiation of myeloid cells	5.7e-06	CSF2, IL4, IL6, MYC, SP3, TGFB1, TNF
N	Hematological System Development and Function	differentiation	differentiation of leukocyte cell lines	8.81e-06	CSF2, CXCR4, IL4, IL6, MYC, NFKB1
N	Hematological System Development and Function	differentiation	differentiation of peripheral blood monocytes	1.23e-05	CSF2, IL4, IL13
N	Hematological System Development and Function	differentiation	differentiation of bone-marrow-derived monocyte/macrophage precursor cells	2.39e-05	IFNG, IL4, IL6
N	Hematological System Development and Function	differentiation	differentiation of plasma cells	2.39e-05	CD70, IL4, IL6
N	Hematological System Development and Function	differentiation	differentiation of PBMC cells	2.85e-05	CSF2, IL4
N	Hematological System Development and Function	differentiation	differentiation of dermal dendritic cells	2.85e-05	CSF2, IL4
N	Hematological System Development and Function	differentiation	differentiation of hematopoietic cells	3.57e-05	CSF2, IL4, IL6, IL13, TGFB1, TNF
N	Hematological System Development and Function	differentiation	differentiation of myeloid progenitor cells	4.49e-05	CSF2, IL4, IL6, TNF
N	Hematological System Development and Function	differentiation	differentiation of Th17 cells	6.5e-05	IFNG, IL6, TGFB1
N	Hematological System Development and Function	growth	growth of lymphocytes	2.4e-11	CD70, CSF2, ICOSLG, IFNG, IL4, IL6, IL13, MYC, NFKB1, TGFB1, TNF, VTCN1
N	Hematological System Development and Function	growth	growth of T lymphocytes	2.53e-10	CD70, CSF2, ICOSLG, IFNG, IL4, IL6, IL13, TGFB1, TNF, VTCN1
N	Hematological System Development and Function	growth	growth of leukocyte cell lines	3.22e-08	CSF2, IFNG, IL4, IL6, IL13, MAPK9, MYC, TGFB1, TNF
N	Hematological System Development and Function	growth	growth of hematopoietic progenitor cells	6.33e-06	CSF2, IFNG, IL6, TGFB1, TNF
N	Hematological System Development and Function	growth	growth of myeloid cells	5.54e-05	CSF2, IFNG, TGFB1, TNF
N	Hematological System Development and Function	quantity	quantity of lymphocytes	1.7e-10	CD70, CD79A, CSF2, CXCR4, CYTIP, ICOSLG, IFNG, IL4, IL6, IL13, IL1F6, LGALS8, MAPK9, MYC, NFKB1, TGFB1, TNF
N	Hematological System Development and Function	quantity	quantity of B lymphocytes	2.27e-08	CD70, CD79A, CSF2, CXCR4, IFNG, IL4, IL13, MYC, NFKB1, TNF
N	Hematological System Development and Function	quantity	quantity of eosinophils	3.81e-07	CSF2, IFNG, IL4, IL6, IL13, TNF
N	Hematological System Development and Function	quantity	quantity of T lymphocytes	7.83e-07	CD70, CSF2, CXCR4, ICOSLG, IFNG, IL4, IL6, LGALS8, MAPK9, TGFB1, TNF
N	Hematological System Development and Function	quantity	quantity of antigen presenting cells	9.66e-06	CSF2, IFNG, IL6, IL13, IL1F6, NFKB1, TGFB1, TNF
N	Hematological System Development and Function	quantity	quantity of dendritic cells	1.46e-05	CSF2, IFNG, IL6, TGFB1, TNF
N	Hematological System Development and Function	quantity	quantity of neutrophils	1.81e-05	CSF2, IFNG, IL4, IL13, IL1F6, TNF
N	Hematological System Development and Function	quantity	quantity of macrophages	1.83e-05	CSF2, IFNG, IL13, IL1F6, NFKB1, TGFB1, TNF
N	Hematological System Development and Function	quantity	quantity of phagocytes	1.9e-05	CSF2, IFNG, IL4, IL13, IL1F6, NFKB1, TGFB1, TNF
N	Hematological System Development and Function	quantity	quantity of granulocytes	2.45e-05	CSF2, IFNG, IL4, IL6, IL13, IL1F6, TNF
N	Hematological System Development and Function	stimulation	stimulation of lymphocytes	2.67e-10	CSF2, IFNG, IL4, IL6, IL13, TGFB1, TNF, TNFRSF18
N	Hematological System Development and Function	stimulation	stimulation of B lymphocytes	1.15e-08	IFNG, IL4, IL6, IL13, TGFB1
N	Hematological System Development and Function	stimulation	stimulation of T lymphocytes	1.32e-06	CSF2, IFNG, IL4, TNF, TNFRSF18
N	Hematological System Development and Function	stimulation	stimulation of monocytes	2.96e-06	CSF2, IFNG, IL4
N	Hematological System Development and Function	stimulation	stimulation of macrophages	3.53e-06	CSF2, IFNG, IL4, TNF
N	Hematological System Development and Function	stimulation	stimulation of erythroid progenitor cells	8.22e-06	CSF2, IL6, TNF
N	Hematological System Development and Function	stimulation	stimulation of granulocytes	1.67e-05	CSF2, IFNG, IL4, TNF
N	Hematological System Development and Function	stimulation	stimulation of peritoneal macrophages	2.85e-05	CSF2, IFNG
N	Hematological System Development and Function	stimulation	stimulation of eosinophils	3.18e-05	CSF2, IFNG, IL4
N	Hematological System Development and Function	proliferation	proliferation of lymphocytes	5.72e-10	BTNL2, CD70, CD79A, CSF2, CXCR4, DUSP10, ICOSLG, IFNG, IL4, IL6, IL13, MAPK9, MYC, NFKB1, TGFB1, TICAM1, TIMD4, TNF, TNFRSF18, VTCN1
N	Hematological System Development and Function	proliferation	proliferation of T lymphocytes	4.49e-09	BTNL2, CSF2, CXCR4, DUSP10, ICOSLG, IFNG, IL4, IL6, IL13, MAPK9, MYC, NFKB1, TGFB1, TIMD4, TNF, TNFRSF18, VTCN1
N	Hematological System Development and Function	proliferation	proliferation of hematopoietic progenitor cells	1.03e-07	CSF2, IFNG, IL4, IL6, MYC, TGFB1, TNF
N	Hematological System Development and Function	proliferation	proliferation of B lymphocytes	1.94e-07	CD70, CD79A, IFNG, IL4, IL6, IL13, MYC, NFKB1, TICAM1, TNF
N	Hematological System Development and Function	proliferation	proliferation of antigen presenting cells	4.61e-06	CSF2, IFNG, IL4, TGFB1, TNF
N	Hematological System Development and Function	proliferation	proliferation of leukocyte cell lines	2.65e-05	CSF2, IFNG, IL4, IL6, IL13, MYC, TGFB1, TNF
N	Hematological System Development and Function	inhibition	inhibition of T lymphocytes	1.09e-08	CSF2, IFNG, IL4, IL6, TGFB1, TNF
N	Hematological System Development and Function	inhibition	inhibition of helper T lymphocytes	9.6e-08	IFNG, IL4, IL6, TGFB1
N	Hematological System Development and Function	cell movement	cell movement of macrophages	1.48e-08	CSF2, CXCR4, EDNRB, IFNG, IL4, IL6, IL13, RHOA, TGFB1, TICAM1, TNF
N	Hematological System Development and Function	cell movement	cell movement of monocytes	1.6e-08	CSF2, CXCR4, IFNG, IL4, IL6, IL13, RHOA, TGFB1, TNF
N	Hematological System Development and Function	cell movement	cell movement of leukocytes	3.95e-08	BDKRB1, CSF2, CXCR4, EDNRB, IFNG, IL4, IL6, IL13, MAPK9, NFKB1, RGS1, RHOA, TGFB1, TICAM1, TNF, TNFRSF18, VTCN1
N	Hematological System Development and Function	cell movement	cell movement of lymphocytes	5.42e-08	CXCR4, IFNG, IL4, IL6, IL13, NFKB1, RGS1, RHOA, TGFB1, TNF, VTCN1
N	Hematological System Development and Function	cell movement	cell movement of mononuclear leukocytes	8.04e-08	CSF2, CXCR4, IFNG, IL4, IL6, IL13, NFKB1, RGS1, RHOA, TGFB1, TNF, VTCN1
N	Hematological System Development and Function	cell movement	cell movement of phagocytes	1.74e-07	CSF2, CXCR4, EDNRB, IFNG, IL4, IL6, IL13, MAPK9, RHOA, TGFB1, TICAM1, TNF, TNFRSF18
N	Hematological System Development and Function	cell movement	cell movement of T lymphocytes	2.33e-06	CXCR4, IFNG, IL4, IL6, IL13, TGFB1, TNF, VTCN1
N	Hematological System Development and Function	generation	generation of naive T lymphocytes	2.69e-08	IFNG, IL4, IL6, TGFB1
N	Hematological System Development and Function	generation	generation of helper T lymphocytes	3.53e-06	IFNG, IL4, IL6, TGFB1
N	Hematological System Development and Function	generation	generation of monocytes	5.16e-06	CSF2, IL4, IL13
N	Hematological System Development and Function	generation	generation of Th1 cells	8.22e-06	IFNG, IL4, IL6
N	Hematological System Development and Function	generation	generation of regulatory T lymphocytes	4.12e-05	IFNG, IL4, TGFB1
N	Hematological System Development and Function	survival	survival of lymphocytes	3.68e-08	DLK1, IFNG, IL4, IL6, MYC, NFKB1, TGFB1, TNF, TNFRSF18
N	Hematological System Development and Function	survival	survival of eosinophils	1.57e-07	CSF2, IFNG, IL4, IL13, TNF
N	Hematological System Development and Function	survival	survival of B lymphocytes	3.39e-07	IL4, IL6, MYC, NFKB1, TGFB1, TNF
N	Hematological System Development and Function	survival	survival of T lymphocytes	5.13e-06	DLK1, IFNG, IL4, IL6, TGFB1, TNFRSF18
N	Hematological System Development and Function	activation	activation of lymphocytes	5e-08	CD1C, CSF2, ICOSLG, IFNG, IL4, IL6, IL13, NFKB1, SEMA4A, TGFB1, TICAM1, TNF, VTCN1
N	Hematological System Development and Function	activation	activation of peripheral blood monocytes	9.6e-08	CSF2, IFNG, IL4, TNF
N	Hematological System Development and Function	activation	activation of eosinophils	1.57e-07	CSF2, IFNG, IL4, IL13, TNF
N	Hematological System Development and Function	activation	activation of macrophages	6.44e-07	CSF2, IFNG, IL4, IL6, SBNO2, TGFB1, TICAM1, TNF
N	Hematological System Development and Function	activation	activation of T lymphocytes	1.03e-06	CSF2, ICOSLG, IFNG, IL4, IL6, IL13, SEMA4A, TGFB1, TNF, VTCN1
N	Hematological System Development and Function	activation	activation of leukocytes	1.44e-06	CD1C, CSF2, ICOSLG, IFNG, IL4, IL6, IL13, NFKB1, SBNO2, SEMA4A, TGFB1, TICAM1, TNF, VTCN1
N	Hematological System Development and Function	activation	activation of mononuclear cells	4.34e-06	CSF2, IFNG, IL4, TGFB1
N	Hematological System Development and Function	activation	activation of helper T lymphocytes	9.03e-06	IFNG, IL4, IL6, TNF
N	Hematological System Development and Function	activation	activation of natural killer cells	9.39e-06	CSF2, IFNG, IL4, IL6, IL13, TNF
N	Hematological System Development and Function	activation	activation of granulocytes	1.13e-05	CSF2, IFNG, IL4, IL6, IL13, TNF
N	Hematological System Development and Function	activation	activation of dendritic cells	1.34e-05	CSF2, IFNG, IL4, TGFB1, TNF
N	Hematological System Development and Function	activation	activation of B lymphocytes	5.13e-05	IFNG, IL4, IL6, IL13, TICAM1
N	Hematological System Development and Function	induction	induction of macrophages	5.36e-08	CSF2, IFNG, IL4, TNF
N	Hematological System Development and Function	induction	induction of leukocytes	7.85e-08	CSF2, IFNG, IL4, IL6, TGFB1, TNF
N	Hematological System Development and Function	induction	induction of helper T lymphocytes	2.49e-07	IFNG, IL4, IL6, TGFB1
N	Hematological System Development and Function	size	size of T lymphocytes	5.36e-08	DLK1, IL4, IL6, TGFB1
N	Hematological System Development and Function	hematopoiesis	hematopoiesis	5.42e-08	CD70, CD79A, CSF2, CXCR4, ICOSLG, IFNG, IL4, IL6, IL13, MAPK9, MINK1, MYC, NFKB1, SEMA4A, SP3, TGFB1, TNF
N	Hematological System Development and Function	hematopoiesis	hematopoiesis of organism	2.2e-06	CSF2, IFNG, IL6, MYC, NFKB1, TNF
N	Hematological System Development and Function	hematopoiesis	hematopoiesis of liver cells	0.016	IFNG
N	Hematological System Development and Function	development	development of myeloid cells	1.95e-07	CSF2, CXCR4, IL4, IL13, TNF
N	Hematological System Development and Function	development	development of leukocytes	3.76e-07	CSF2, CXCR4, ICOSLG, IFNG, IL4, IL6, IL13, MAPK9, NFKB1, TGFB1, TNF
N	Hematological System Development and Function	development	development of mononuclear leukocytes	7.99e-07	CSF2, CXCR4, ICOSLG, IFNG, IL4, IL6, MAPK9, NFKB1, TGFB1, TNF
N	Hematological System Development and Function	development	development of helper T lymphocytes	3.68e-06	ICOSLG, IFNG, IL4, IL6, TGFB1
N	Hematological System Development and Function	development	development of Th2 cells	4.34e-06	ICOSLG, IFNG, IL4, TGFB1
N	Hematological System Development and Function	development	development of T lymphocytes	4.93e-06	CSF2, CXCR4, ICOSLG, IFNG, IL4, IL6, MAPK9, TGFB1
N	Hematological System Development and Function	development	development of lymphocytes	5.47e-06	CSF2, CXCR4, ICOSLG, IFNG, IL4, IL6, MAPK9, NFKB1, TGFB1
N	Hematological System Development and Function	development	development of monocytes	1.23e-05	CSF2, IL6, TNF
N	Hematological System Development and Function	development	development of macrophages	2.19e-05	CSF2, IFNG, IL6, TNF
N	Hematological System Development and Function	development	development of granulocytes	5.22e-05	CSF2, IL4, IL13
N	Hematological System Development and Function	chemotaxis	chemotaxis of phagocytes	2.12e-07	CSF2, CXCR4, EDNRB, IFNG, IL4, IL13, MAPK9, RHOA, TGFB1, TNF
N	Hematological System Development and Function	chemotaxis	chemotaxis of macrophages	2.45e-07	CSF2, CXCR4, EDNRB, IL4, IL13, RHOA, TGFB1, TNF
N	Hematological System Development and Function	chemotaxis	chemotaxis of monocytes	4.55e-07	CSF2, CXCR4, IL4, IL13, RHOA, TGFB1, TNF
N	Hematological System Development and Function	chemotaxis	chemotaxis of leukocytes	2.17e-06	CSF2, CXCR4, EDNRB, IFNG, IL4, IL13, MAPK9, RGS1, RHOA, TGFB1, TNF
N	Hematological System Development and Function	chemotaxis	chemotaxis of mononuclear leukocytes	7.38e-06	CSF2, CXCR4, IL4, IL13, RGS1, RHOA, TGFB1, TNF
N	Hematological System Development and Function	chemotaxis	chemotaxis of granulocytes	4.34e-05	CSF2, IFNG, IL4, IL13, MAPK9, TGFB1, TNF
N	Hematological System Development and Function	chemotaxis	chemotaxis of lymphocytes	6.52e-05	CXCR4, IL4, RGS1, RHOA, TGFB1, TNF
N	Hematological System Development and Function	infiltration	infiltration of mononuclear leukocytes	2.15e-07	CSF2, IL4, IL6, IL13, NFKB1, TGFB1, TNF, VTCN1
N	Hematological System Development and Function	infiltration	infiltration of leukocytes	1.37e-06	CSF2, IFNG, IL4, IL6, IL13, NFKB1, TGFB1, TICAM1, TNF, TNFRSF18, VTCN1
N	Hematological System Development and Function	infiltration	infiltration of lymphocytes	1.52e-06	IL4, IL6, IL13, NFKB1, TGFB1, TNF, VTCN1
N	Hematological System Development and Function	priming	priming of macrophages	2.49e-07	CSF2, IFNG, IL4, TNF
N	Hematological System Development and Function	priming	priming of leukocytes	9.36e-06	CSF2, IFNG, IL4, IL6, TNF
N	Hematological System Development and Function	priming	priming of granulocytes	5.22e-05	CSF2, IL6, TNF
N	Hematological System Development and Function	priming	priming of mononuclear leukocytes	5.54e-05	CSF2, IFNG, IL4, TNF
N	Hematological System Development and Function	response	response of T lymphocytes	3.59e-07	ICOSLG, IL4, IL6, SEMA4A, TGFB1, TNFRSF18, VTCN1
N	Hematological System Development and Function	adhesion	adhesion of lymphocytes	5.75e-07	ICOSLG, IFNG, IL4, IL6, RGS1, RHOA, TGFB1, TNF
N	Hematological System Development and Function	adhesion	adhesion of leukocytes	8.34e-07	BDKRB1, CSF2, ICOSLG, IFNG, IL4, IL6, IL13, RGS1, RHOA, TGFB1, TNF
N	Hematological System Development and Function	adhesion	adhesion of eosinophils	1.24e-05	IFNG, IL4, IL13, TNF
N	Hematological System Development and Function	adhesion	adhesion of macrophages	5.47e-05	CSF2, ICOSLG, IFNG, TGFB1, TNF
N	Hematological System Development and Function	lymphopoiesis	lymphopoiesis	6.08e-07	CXCR4, IFNG, IL6, NFKB1, TGFB1
N	Hematological System Development and Function	lymphopoiesis	lymphopoiesis of B lymphocytes	5.22e-05	CXCR4, IFNG, TGFB1
N	Hematological System Development and Function	expansion	expansion of T lymphocytes	7.15e-07	CD70, CSF2, ICOSLG, IFNG, IL4, TGFB1, TNF
N	Hematological System Development and Function	expansion	expansion of Th1 cells	1.75e-05	CSF2, IFNG, IL4
N	Hematological System Development and Function	maturation	maturation of B lymphocytes	7.18e-07	IFNG, IL4, IL6, IL13, TNF
N	Hematological System Development and Function	maturation	maturation of lymphocytes	2.81e-06	ICOSLG, IFNG, IL4, IL6, IL13, TNF
N	Hematological System Development and Function	regulation	regulation of antigen presenting cells	1.49e-06	CSF2, IFNG, IL6
N	Hematological System Development and Function	regulation	regulation of leukocytes	6.37e-06	CSF2, IFNG, IL6, TGFB1
N	Hematological System Development and Function	regulation	regulation of erythroid progenitor cells	2.85e-05	IFNG, TNF
N	Hematological System Development and Function	fusion	fusion of leukocytes	1.76e-06	CXCR4, IFNG, IL4, IL6
N	Hematological System Development and Function	fusion	fusion of macrophages	5.22e-05	IFNG, IL4, IL6
N	Hematological System Development and Function	formation	formation of macrophages	6.37e-06	IFNG, IL4, TGFB1, TNF
N	Hematological System Development and Function	mobilization	mobilization of lymphocytes	8.22e-06	CSF2, IFNG, TNF
N	Hematological System Development and Function	hematological process	hematological process of blood cells	8.51e-06	CXCR4, IFNG, IL6, TGFB1, TNF
N	Hematological System Development and Function	hematological process	hematological process of leukocytes	2.49e-05	CXCR4, IFNG, TGFB1, TNF
N	Hematological System Development and Function	homing	homing of lymphocytes	1.13e-05	CXCR4, IL4, IL13, RGS1, RHOA, TGFB1, TNF
N	Hematological System Development and Function	inactivation	inactivation of leukocytes	1.23e-05	IL4, IL6, IL13
N	Hematological System Development and Function	recruitment	recruitment of mononuclear leukocytes	2.97e-05	CSF2, IFNG, IL4, IL6, TNF
N	Hematological System Development and Function	recruitment	recruitment of T lymphocytes	3.19e-05	CSF2, IFNG, IL4, TNF
N	Hematological System Development and Function	influx	influx of neutrophils	3.19e-05	IL4, IL6, IL13, TNF
N	Hematological System Development and Function	conversion	conversion of leukocytes	4.12e-05	CSF2, IFNG, TGFB1
N	Hematological System Development and Function	transmigration	transmigration of phagocytes	6.13e-05	CSF2, IFNG, TGFB1, TNF
N	Hematological System Development and Function	suppression	suppression of T lymphocytes	6.5e-05	CSF2, IL4, TGFB1
N	Hematological System Development and Function	accumulation	accumulation of T lymphocytes	6.77e-05	ICOSLG, IFNG, IL4, TGFB1
N	Hematopoiesis	differentiation	differentiation of lymphocytes	1.16e-11	CD70, CD79A, CSF2, ICOSLG, IFNG, IL4, IL6, IL13, MAPK9, MINK1, MYC, NFKB1, SEMA4A, SP3, TGFB1, TNF
N	Hematopoiesis	differentiation	differentiation of B lymphocytes	5.81e-09	CD70, CD79A, IL4, IL6, IL13, MYC, NFKB1, SP3, TNF
N	Hematopoiesis	differentiation	differentiation of monocytes	6.38e-09	CSF2, IFNG, IL4, IL6, IL13, SP3, TGFB1, TNF
N	Hematopoiesis	differentiation	differentiation of dendritic cells	3.52e-08	CSF2, IFNG, IL4, IL6, IL13, TGFB1, TNF
N	Hematopoiesis	differentiation	differentiation of naive T lymphocytes	9.6e-08	IFNG, IL4, IL6, TGFB1
N	Hematopoiesis	differentiation	differentiation of Th1 cells	1.06e-07	IFNG, IL4, IL6, MAPK9, SEMA4A, TGFB1
N	Hematopoiesis	differentiation	differentiation of T lymphocytes	3.38e-07	CD70, CSF2, ICOSLG, IFNG, IL4, IL6, MAPK9, SEMA4A, SP3, TGFB1
N	Hematopoiesis	differentiation	differentiation of bone marrow cells	4.72e-06	CSF2, IL4, IL6, IL13, MYC, SP3, TGFB1, TNF
N	Hematopoiesis	differentiation	differentiation of myeloid cells	5.7e-06	CSF2, IL4, IL6, MYC, SP3, TGFB1, TNF
N	Hematopoiesis	differentiation	differentiation of leukocyte cell lines	8.81e-06	CSF2, CXCR4, IL4, IL6, MYC, NFKB1
N	Hematopoiesis	differentiation	differentiation of peripheral blood monocytes	1.23e-05	CSF2, IL4, IL13
N	Hematopoiesis	differentiation	differentiation of bone-marrow-derived monocyte/macrophage precursor cells	2.39e-05	IFNG, IL4, IL6
N	Hematopoiesis	differentiation	differentiation of plasma cells	2.39e-05	CD70, IL4, IL6
N	Hematopoiesis	differentiation	differentiation of PBMC cells	2.85e-05	CSF2, IL4
N	Hematopoiesis	differentiation	differentiation of dermal dendritic cells	2.85e-05	CSF2, IL4
N	Hematopoiesis	differentiation	differentiation of hematopoietic cells	3.57e-05	CSF2, IL4, IL6, IL13, TGFB1, TNF
N	Hematopoiesis	differentiation	differentiation of myeloid progenitor cells	4.49e-05	CSF2, IL4, IL6, TNF
N	Hematopoiesis	differentiation	differentiation of Th17 cells	6.5e-05	IFNG, IL6, TGFB1
N	Hematopoiesis	hematopoiesis	hematopoiesis	5.42e-08	CD70, CD79A, CSF2, CXCR4, ICOSLG, IFNG, IL4, IL6, IL13, MAPK9, MINK1, MYC, NFKB1, SEMA4A, SP3, TGFB1, TNF
N	Hematopoiesis	hematopoiesis	hematopoiesis of organism	2.2e-06	CSF2, IFNG, IL6, MYC, NFKB1, TNF
N	Hematopoiesis	generation	generation of hematopoietic cells	9.6e-08	CSF2, IL4, IL13, TNF
N	Hematopoiesis	generation	generation of bone marrow cells	7.47e-07	CSF2, IL4, NFKB1, TNF
N	Hematopoiesis	proliferation	proliferation of hematopoietic progenitor cells	1.03e-07	CSF2, IFNG, IL4, IL6, MYC, TGFB1, TNF
N	Hematopoiesis	migration	migration of hematopoietic progenitor cells	1.57e-07	CSF2, CXCR4, IFNG, IL4, TNF
N	Hematopoiesis	migration	migration of bone marrow cells	1.91e-05	CSF2, CXCR4, IFNG, IL4, IL6, TGFB1, TNF
N	Hematopoiesis	development	development of myeloid cells	1.95e-07	CSF2, CXCR4, IL4, IL13, TNF
N	Hematopoiesis	development	development of leukocytes	3.76e-07	CSF2, CXCR4, ICOSLG, IFNG, IL4, IL6, IL13, MAPK9, NFKB1, TGFB1, TNF
N	Hematopoiesis	development	development of mononuclear leukocytes	7.99e-07	CSF2, CXCR4, ICOSLG, IFNG, IL4, IL6, MAPK9, NFKB1, TGFB1, TNF
N	Hematopoiesis	development	development of helper T lymphocytes	3.68e-06	ICOSLG, IFNG, IL4, IL6, TGFB1
N	Hematopoiesis	development	development of Th2 cells	4.34e-06	ICOSLG, IFNG, IL4, TGFB1
N	Hematopoiesis	development	development of T lymphocytes	4.93e-06	CSF2, CXCR4, ICOSLG, IFNG, IL4, IL6, MAPK9, TGFB1
N	Hematopoiesis	development	development of lymphocytes	5.47e-06	CSF2, CXCR4, ICOSLG, IFNG, IL4, IL6, MAPK9, NFKB1, TGFB1
N	Hematopoiesis	development	development of monocytes	1.23e-05	CSF2, IL6, TNF
N	Hematopoiesis	development	development of macrophages	2.19e-05	CSF2, IFNG, IL6, TNF
N	Hematopoiesis	development	development of granulocytes	5.22e-05	CSF2, IL4, IL13
N	Hematopoiesis	lymphopoiesis	lymphopoiesis	6.08e-07	CXCR4, IFNG, IL6, NFKB1, TGFB1
N	Hematopoiesis	lymphopoiesis	lymphopoiesis of B lymphocytes	5.22e-05	CXCR4, IFNG, TGFB1
N	Hematopoiesis	growth	growth of hematopoietic progenitor cells	6.33e-06	CSF2, IFNG, IL6, TGFB1, TNF
N	Hematopoiesis	stimulation	stimulation of erythroid progenitor cells	8.22e-06	CSF2, IL6, TNF
N	Hematopoiesis	colony formation	colony formation of red blood cells	1.92e-05	CSF2, IFNG, TGFB1, TNF
N	Hematopoiesis	morphology	morphology of bone marrow cells	5.22e-05	IL4, TGFB1, TNF
N	Cellular Growth and Proliferation	growth	growth of lymphocytes	2.4e-11	CD70, CSF2, ICOSLG, IFNG, IL4, IL6, IL13, MYC, NFKB1, TGFB1, TNF, VTCN1
N	Cellular Growth and Proliferation	growth	growth of T lymphocytes	2.53e-10	CD70, CSF2, ICOSLG, IFNG, IL4, IL6, IL13, TGFB1, TNF, VTCN1
N	Cellular Growth and Proliferation	growth	growth of bone cell lines	7.3e-09	CSF2, IL4, IL6, IL13, MYC, TGFB1, TNF
N	Cellular Growth and Proliferation	growth	growth of leukocyte cell lines	3.22e-08	CSF2, IFNG, IL4, IL6, IL13, MAPK9, MYC, TGFB1, TNF
N	Cellular Growth and Proliferation	growth	growth of bone marrow cells	6.57e-07	ALK, CSF2, IFNG, IL6, TGFB1, TNF
N	Cellular Growth and Proliferation	growth	growth of normal cells	1.67e-06	ALK, CD70, CSF2, ICOSLG, IFNG, IL4, IL6, IL13, MYC, NFKB1, RHOA, TGFB1, TNF, VTCN1
N	Cellular Growth and Proliferation	growth	growth of hematopoietic progenitor cells	6.33e-06	CSF2, IFNG, IL6, TGFB1, TNF
N	Cellular Growth and Proliferation	growth	growth of connective tissue cells	9.35e-06	CSF2, IFNG, IL6, MYC, RHOA, TGFB1, TNF
N	Cellular Growth and Proliferation	growth	growth of tumor cells	2.56e-05	CSF2, IFNG, IL4, IL6, IL13, MYC, TGFB1, TNF
N	Cellular Growth and Proliferation	growth	growth of brain cancer cell lines	3.67e-05	IFNG, IL4, MAPK9, TGFB1, TNF
N	Cellular Growth and Proliferation	growth	growth of cells	4.33e-05	ALK, ANXA11, BDKRB1, CASC3, CD70, CSF2, CXCR4, DLK1, DUSP9, ICOSLG, IFNG, IL4, IL6, IL13, MAPK9, MYC, MYL2, NFKB1, OSGIN1, RHOA, SCGB3A1, SPINT2, TGFB1, TNF, TNN, VTCN1
N	Cellular Growth and Proliferation	growth	growth of leukemia cell lines	5.22e-05	CSF2, IFNG, IL6, MYC, TGFB1, TNF
N	Cellular Growth and Proliferation	growth	growth of myeloid cells	5.54e-05	CSF2, IFNG, TGFB1, TNF
N	Cellular Growth and Proliferation	generation	generation of dendritic cells	2.4e-10	CSF2, IFNG, IL4, IL6, IL13, TNF
N	Cellular Growth and Proliferation	generation	generation of naive T lymphocytes	2.69e-08	IFNG, IL4, IL6, TGFB1
N	Cellular Growth and Proliferation	generation	generation of hematopoietic cells	9.6e-08	CSF2, IL4, IL13, TNF
N	Cellular Growth and Proliferation	generation	generation of leukocytes	3.89e-07	CSF2, IFNG, IL4, IL6, IL13, TGFB1, TNF
N	Cellular Growth and Proliferation	generation	generation of fibroblasts	5.97e-07	CSF2, NFKB1, TNF
N	Cellular Growth and Proliferation	generation	generation of bone marrow cells	7.47e-07	CSF2, IL4, NFKB1, TNF
N	Cellular Growth and Proliferation	generation	generation of normal cells	7.62e-07	CSF2, IFNG, IL4, IL6, IL13, NFKB1, TGFB1, TNF
N	Cellular Growth and Proliferation	generation	generation of mononuclear leukocytes	2.2e-06	CSF2, IFNG, IL4, IL6, IL13, TGFB1
N	Cellular Growth and Proliferation	generation	generation of helper T lymphocytes	3.53e-06	IFNG, IL4, IL6, TGFB1
N	Cellular Growth and Proliferation	generation	generation of monocytes	5.16e-06	CSF2, IL4, IL13
N	Cellular Growth and Proliferation	generation	generation of Th1 cells	8.22e-06	IFNG, IL4, IL6
N	Cellular Growth and Proliferation	generation	generation of regulatory T lymphocytes	4.12e-05	IFNG, IL4, TGFB1
N	Cellular Growth and Proliferation	stimulation	stimulation of lymphocytes	2.67e-10	CSF2, IFNG, IL4, IL6, IL13, TGFB1, TNF, TNFRSF18
N	Cellular Growth and Proliferation	stimulation	stimulation of lung cells	3.87e-09	IFNG, IL4, IL13, TNF
N	Cellular Growth and Proliferation	stimulation	stimulation of B lymphocytes	1.15e-08	IFNG, IL4, IL6, IL13, TGFB1
N	Cellular Growth and Proliferation	stimulation	stimulation of connective tissue cells	1.34e-08	CSF2, IFNG, IL4, IL6, TGFB1, TNF
N	Cellular Growth and Proliferation	stimulation	stimulation of epithelial cells	2.35e-08	CSF2, IFNG, IL4, IL13, TNF
N	Cellular Growth and Proliferation	stimulation	stimulation of eukaryotic cells	2.27e-07	CSF2, IFNG, IL4, IL6, IL13, MYC, TGFB1, TNF, TNFRSF18
N	Cellular Growth and Proliferation	stimulation	stimulation of mesothelial cells	5.97e-07	CSF2, IFNG, TNF
N	Cellular Growth and Proliferation	stimulation	stimulation of T lymphocytes	1.32e-06	CSF2, IFNG, IL4, TNF, TNFRSF18
N	Cellular Growth and Proliferation	stimulation	stimulation of bone marrow cells	1.32e-06	CSF2, IFNG, IL4, IL6, TNF
N	Cellular Growth and Proliferation	stimulation	stimulation of hepatoma cell lines	2.96e-06	IFNG, IL6, TNF
N	Cellular Growth and Proliferation	stimulation	stimulation of monocytes	2.96e-06	CSF2, IFNG, IL4
N	Cellular Growth and Proliferation	stimulation	stimulation of macrophages	3.53e-06	CSF2, IFNG, IL4, TNF
N	Cellular Growth and Proliferation	stimulation	stimulation of cancer cells	5.16e-06	CSF2, IL4, IL6
N	Cellular Growth and Proliferation	stimulation	stimulation of synovial cells	5.16e-06	IL4, IL6, TNF
N	Cellular Growth and Proliferation	stimulation	stimulation of erythroid progenitor cells	8.22e-06	CSF2, IL6, TNF
N	Cellular Growth and Proliferation	stimulation	stimulation of muscle cells	8.22e-06	IFNG, IL6, TNF
N	Cellular Growth and Proliferation	stimulation	stimulation of granulocytes	1.67e-05	CSF2, IFNG, IL4, TNF
N	Cellular Growth and Proliferation	stimulation	stimulation of bronchial epithelial cells	2.85e-05	IL4, IL13
N	Cellular Growth and Proliferation	stimulation	stimulation of peritoneal macrophages	2.85e-05	CSF2, IFNG
N	Cellular Growth and Proliferation	stimulation	stimulation of eosinophils	3.18e-05	CSF2, IFNG, IL4
N	Cellular Growth and Proliferation	stimulation	stimulation of fibroblasts	6.5e-05	IL4, TGFB1, TNF
N	Cellular Growth and Proliferation	proliferation	proliferation of lymphocytes	5.72e-10	BTNL2, CD70, CD79A, CSF2, CXCR4, DUSP10, ICOSLG, IFNG, IL4, IL6, IL13, MAPK9, MYC, NFKB1, TGFB1, TICAM1, TIMD4, TNF, TNFRSF18, VTCN1
N	Cellular Growth and Proliferation	proliferation	proliferation of T lymphocytes	4.49e-09	BTNL2, CSF2, CXCR4, DUSP10, ICOSLG, IFNG, IL4, IL6, IL13, MAPK9, MYC, NFKB1, TGFB1, TIMD4, TNF, TNFRSF18, VTCN1
N	Cellular Growth and Proliferation	proliferation	proliferation of sarcoma cells	4.13e-08	CSF2, IFNG, IL6, MYC, TGFB1, TNF
N	Cellular Growth and Proliferation	proliferation	proliferation of hematopoietic progenitor cells	1.03e-07	CSF2, IFNG, IL4, IL6, MYC, TGFB1, TNF
N	Cellular Growth and Proliferation	proliferation	proliferation of cancer cells	1.75e-07	CD70, CSF2, IFNG, IL4, IL6, MYC, TGFB1, TNF
N	Cellular Growth and Proliferation	proliferation	proliferation of B lymphocytes	1.94e-07	CD70, CD79A, IFNG, IL4, IL6, IL13, MYC, NFKB1, TICAM1, TNF
N	Cellular Growth and Proliferation	proliferation	proliferation of leukemia cells	1.95e-07	CSF2, IFNG, MYC, TGFB1, TNF
N	Cellular Growth and Proliferation	proliferation	proliferation of tumor cells	2.39e-07	CD70, CSF2, IFNG, IL4, IL6, IL13, MYC, TGFB1, TNF
N	Cellular Growth and Proliferation	proliferation	proliferation of leukemia cell lines	1.83e-06	CSF2, DLK1, IL4, IL6, MYC, NFKB1, TGFB1, TNF
N	Cellular Growth and Proliferation	proliferation	proliferation of microglia	4.34e-06	CSF2, IL6, TGFB1, TNF
N	Cellular Growth and Proliferation	proliferation	proliferation of antigen presenting cells	4.61e-06	CSF2, IFNG, IL4, TGFB1, TNF
N	Cellular Growth and Proliferation	proliferation	proliferation of lymphoma cell lines	7.73e-06	IFNG, IL4, IL13, MYC, TGFB1, TNF
N	Cellular Growth and Proliferation	proliferation	proliferation of acute myeloblastic leukemia cells	1.75e-05	IFNG, TGFB1, TNF
N	Cellular Growth and Proliferation	proliferation	proliferation of leukocyte cell lines	2.65e-05	CSF2, IFNG, IL4, IL6, IL13, MYC, TGFB1, TNF
N	Cellular Growth and Proliferation	proliferation	proliferation of liver cells	0.00263	IFNG, IL6, MYC, TGFB1
N	Cellular Growth and Proliferation	proliferation	proliferation of hepatocytes	0.00882	IL6, MYC, TGFB1
N	Cellular Growth and Proliferation	proliferation	proliferation of mesangial cells	0.0253	IL6, TNF
N	Cellular Growth and Proliferation	proliferation	proliferation of heart cells	0.112	TGFB1
N	Cellular Growth and Proliferation	proliferation	proliferation of hepatic stellate cells	0.117	IFNG
N	Cellular Growth and Proliferation	inhibition	inhibition of T lymphocytes	1.09e-08	CSF2, IFNG, IL4, IL6, TGFB1, TNF
N	Cellular Growth and Proliferation	inhibition	inhibition of helper T lymphocytes	9.6e-08	IFNG, IL4, IL6, TGFB1
N	Cellular Growth and Proliferation	induction	induction of macrophages	5.36e-08	CSF2, IFNG, IL4, TNF
N	Cellular Growth and Proliferation	induction	induction of leukocytes	7.85e-08	CSF2, IFNG, IL4, IL6, TGFB1, TNF
N	Cellular Growth and Proliferation	induction	induction of helper T lymphocytes	2.49e-07	IFNG, IL4, IL6, TGFB1
N	Cellular Growth and Proliferation	induction	induction of tumor cell lines	1.75e-05	CSF2, IFNG, IL6
N	Cellular Growth and Proliferation	induction	induction of bone cell lines	2.85e-05	IFNG, TNF
N	Cellular Growth and Proliferation	formation	formation of connective tissue cells	6.18e-07	CSF2, DLK1, IFNG, IL4, IL6, TGFB1, TNF
N	Cellular Growth and Proliferation	formation	formation of osteoclasts	2.39e-06	CSF2, IFNG, IL4, IL6, TGFB1, TNF
N	Cellular Growth and Proliferation	formation	formation of osteoclast-like cells	2.84e-06	IFNG, IL4, TGFB1, TNF
N	Cellular Growth and Proliferation	formation	formation of leukocytes	6.33e-06	IFNG, IL4, IL6, TGFB1, TNF
N	Cellular Growth and Proliferation	formation	formation of macrophages	6.37e-06	IFNG, IL4, TGFB1, TNF
N	Cellular Growth and Proliferation	expansion	expansion of T lymphocytes	7.15e-07	CD70, CSF2, ICOSLG, IFNG, IL4, TGFB1, TNF
N	Cellular Growth and Proliferation	expansion	expansion of blood cells	2.02e-06	CD70, CSF2, ICOSLG, IFNG, IL4, IL6, TGFB1, TNF
N	Cellular Growth and Proliferation	expansion	expansion of Th1 cells	1.75e-05	CSF2, IFNG, IL4
N	Cellular Growth and Proliferation	suppression	suppression of blood cells	3.53e-06	CSF2, IFNG, IL4, TGFB1
N	Cellular Growth and Proliferation	suppression	suppression of T lymphocytes	6.5e-05	CSF2, IL4, TGFB1
N	Cellular Growth and Proliferation	colony formation	colony formation of red blood cells	1.92e-05	CSF2, IFNG, TGFB1, TNF
N	Cellular Growth and Proliferation	quantity	quantity of endocrine cell lines	2.39e-05	IFNG, IL6, TNF
N	Cellular Growth and Proliferation	hypertrophy	hypertrophy of ventricular myocytes	0.0776	RHOA
N	Cellular Growth and Proliferation	hypertrophy	hypertrophy of heart cells	0.136	RHOA, SP3
N	Tissue Morphology	quantity	quantity of lymphocytes	1.7e-10	CD70, CD79A, CSF2, CXCR4, CYTIP, ICOSLG, IFNG, IL4, IL6, IL13, IL1F6, LGALS8, MAPK9, MYC, NFKB1, TGFB1, TNF
N	Tissue Morphology	quantity	quantity of B lymphocytes	2.27e-08	CD70, CD79A, CSF2, CXCR4, IFNG, IL4, IL13, MYC, NFKB1, TNF
N	Tissue Morphology	quantity	quantity of eosinophils	3.81e-07	CSF2, IFNG, IL4, IL6, IL13, TNF
N	Tissue Morphology	quantity	quantity of T lymphocytes	7.83e-07	CD70, CSF2, CXCR4, ICOSLG, IFNG, IL4, IL6, LGALS8, MAPK9, TGFB1, TNF
N	Tissue Morphology	quantity	quantity of antigen presenting cells	9.66e-06	CSF2, IFNG, IL6, IL13, IL1F6, NFKB1, TGFB1, TNF
N	Tissue Morphology	quantity	quantity of dendritic cells	1.46e-05	CSF2, IFNG, IL6, TGFB1, TNF
N	Tissue Morphology	quantity	quantity of neutrophils	1.81e-05	CSF2, IFNG, IL4, IL13, IL1F6, TNF
N	Tissue Morphology	quantity	quantity of macrophages	1.83e-05	CSF2, IFNG, IL13, IL1F6, NFKB1, TGFB1, TNF
N	Tissue Morphology	quantity	quantity of phagocytes	1.9e-05	CSF2, IFNG, IL4, IL13, IL1F6, NFKB1, TGFB1, TNF
N	Tissue Morphology	quantity	quantity of cells	2.25e-05	ALK, CD70, CD79A, CSF2, CXCR4, CYTIP, EDNRB, ICOSLG, IFNG, IL4, IL6, IL13, IL1F6, LGALS8, MAPK9, MYC, NFKB1, NRTN, RHOA, TGFB1, TNF
N	Tissue Morphology	quantity	quantity of granulocytes	2.45e-05	CSF2, IFNG, IL4, IL6, IL13, IL1F6, TNF
N	Tissue Morphology	quantity	quantity of blood vessel	5.54e-05	IL6, IL1F6, SEMA4A, TGFB1
N	Tissue Morphology	contraction	contraction of umbilical vein	2.69e-08	BDKRB1, IL4, IL6, TGFB1
N	Tissue Morphology	hypertrophy	hypertrophy of myocardium	0.0575	IL6
N	Tissue Development	generation	generation of dendritic cells	2.4e-10	CSF2, IFNG, IL4, IL6, IL13, TNF
N	Tissue Development	generation	generation of naive T lymphocytes	2.69e-08	IFNG, IL4, IL6, TGFB1
N	Tissue Development	generation	generation of bone marrow cells	7.47e-07	CSF2, IL4, NFKB1, TNF
N	Tissue Development	generation	generation of helper T lymphocytes	3.53e-06	IFNG, IL4, IL6, TGFB1
N	Tissue Development	generation	generation of monocytes	5.16e-06	CSF2, IL4, IL13
N	Tissue Development	generation	generation of Th1 cells	8.22e-06	IFNG, IL4, IL6
N	Tissue Development	generation	generation of regulatory T lymphocytes	4.12e-05	IFNG, IL4, TGFB1
N	Tissue Development	adhesion	adhesion of lymphocytes	5.75e-07	ICOSLG, IFNG, IL4, IL6, RGS1, RHOA, TGFB1, TNF
N	Tissue Development	adhesion	adhesion of eukaryotic cells	5.41e-06	BDKRB1, CSF2, CXCR4, CYTIP, ICOSLG, IFNG, IL4, IL6, IL13, LGALS8, MYC, RGS1, RHOA, TGFB1, TNF
N	Tissue Development	adhesion	adhesion of eosinophils	1.24e-05	IFNG, IL4, IL13, TNF
N	Tissue Development	adhesion	adhesion of cells	3.08e-05	BDKRB1, CD97, CSF2, CXCR4, CYTIP, ICOSLG, IFNG, IL4, IL6, IL13, LGALS8, MAGI1, MYC, RGS1, RHOA, TGFB1, TNF
N	Tissue Development	adhesion	adhesion of macrophages	5.47e-05	CSF2, ICOSLG, IFNG, TGFB1, TNF
N	Tissue Development	activation	activation of endothelial tissue	1.76e-06	IFNG, IL4, IL6, TNF
N	Tissue Development	accumulation	accumulation of myofibroblasts	8.22e-06	IL13, TGFB1, TNF
N	Tissue Development	accumulation	accumulation of cells	3.09e-05	ICOSLG, IFNG, IL4, IL6, IL13, MAPK9, MYC, TGFB1, TNF
N	Tissue Development	accumulation	accumulation of T lymphocytes	6.77e-05	ICOSLG, IFNG, IL4, TGFB1
N	Cell-To-Cell Signaling and Interaction	stimulation	stimulation of lymphocytes	2.67e-10	CSF2, IFNG, IL4, IL6, IL13, TGFB1, TNF, TNFRSF18
N	Cell-To-Cell Signaling and Interaction	stimulation	stimulation of lung cells	3.87e-09	IFNG, IL4, IL13, TNF
N	Cell-To-Cell Signaling and Interaction	stimulation	stimulation of B lymphocytes	1.15e-08	IFNG, IL4, IL6, IL13, TGFB1
N	Cell-To-Cell Signaling and Interaction	stimulation	stimulation of connective tissue cells	1.34e-08	CSF2, IFNG, IL4, IL6, TGFB1, TNF
N	Cell-To-Cell Signaling and Interaction	stimulation	stimulation of epithelial cells	2.35e-08	CSF2, IFNG, IL4, IL13, TNF
N	Cell-To-Cell Signaling and Interaction	stimulation	stimulation of eukaryotic cells	2.27e-07	CSF2, IFNG, IL4, IL6, IL13, MYC, TGFB1, TNF, TNFRSF18
N	Cell-To-Cell Signaling and Interaction	stimulation	stimulation of mesothelial cells	5.97e-07	CSF2, IFNG, TNF
N	Cell-To-Cell Signaling and Interaction	stimulation	stimulation of T lymphocytes	1.32e-06	CSF2, IFNG, IL4, TNF, TNFRSF18
N	Cell-To-Cell Signaling and Interaction	stimulation	stimulation of bone marrow cells	1.32e-06	CSF2, IFNG, IL4, IL6, TNF
N	Cell-To-Cell Signaling and Interaction	stimulation	stimulation of hepatoma cell lines	2.96e-06	IFNG, IL6, TNF
N	Cell-To-Cell Signaling and Interaction	stimulation	stimulation of monocytes	2.96e-06	CSF2, IFNG, IL4
N	Cell-To-Cell Signaling and Interaction	stimulation	stimulation of macrophages	3.53e-06	CSF2, IFNG, IL4, TNF
N	Cell-To-Cell Signaling and Interaction	stimulation	stimulation of cancer cells	5.16e-06	CSF2, IL4, IL6
N	Cell-To-Cell Signaling and Interaction	stimulation	stimulation of synovial cells	5.16e-06	IL4, IL6, TNF
N	Cell-To-Cell Signaling and Interaction	stimulation	stimulation of erythroid progenitor cells	8.22e-06	CSF2, IL6, TNF
N	Cell-To-Cell Signaling and Interaction	stimulation	stimulation of muscle cells	8.22e-06	IFNG, IL6, TNF
N	Cell-To-Cell Signaling and Interaction	stimulation	stimulation of granulocytes	1.67e-05	CSF2, IFNG, IL4, TNF
N	Cell-To-Cell Signaling and Interaction	stimulation	stimulation of bronchial epithelial cells	2.85e-05	IL4, IL13
N	Cell-To-Cell Signaling and Interaction	stimulation	stimulation of peritoneal macrophages	2.85e-05	CSF2, IFNG
N	Cell-To-Cell Signaling and Interaction	stimulation	stimulation of eosinophils	3.18e-05	CSF2, IFNG, IL4
N	Cell-To-Cell Signaling and Interaction	stimulation	stimulation of fibroblasts	6.5e-05	IL4, TGFB1, TNF
N	Cell-To-Cell Signaling and Interaction	priming	priming of cell lines	3.87e-09	CSF2, IFNG, IL4, TNF
N	Cell-To-Cell Signaling and Interaction	priming	priming of tumor cell lines	1.5e-07	CSF2, IFNG, TNF
N	Cell-To-Cell Signaling and Interaction	priming	priming of macrophages	2.49e-07	CSF2, IFNG, IL4, TNF
N	Cell-To-Cell Signaling and Interaction	priming	priming of leukocytes	9.36e-06	CSF2, IFNG, IL4, IL6, TNF
N	Cell-To-Cell Signaling and Interaction	priming	priming of leukemia cell lines	2.85e-05	CSF2, TNF
N	Cell-To-Cell Signaling and Interaction	priming	priming of granulocytes	5.22e-05	CSF2, IL6, TNF
N	Cell-To-Cell Signaling and Interaction	priming	priming of mononuclear leukocytes	5.54e-05	CSF2, IFNG, IL4, TNF
N	Cell-To-Cell Signaling and Interaction	activation	activation of lymphocytes	5e-08	CD1C, CSF2, ICOSLG, IFNG, IL4, IL6, IL13, NFKB1, SEMA4A, TGFB1, TICAM1, TNF, VTCN1
N	Cell-To-Cell Signaling and Interaction	activation	activation of connective tissue cells	8.41e-08	CSF2, FFAR2, IFNG, IL4, IL6, TGFB1, TNF
N	Cell-To-Cell Signaling and Interaction	activation	activation of peripheral blood monocytes	9.6e-08	CSF2, IFNG, IL4, TNF
N	Cell-To-Cell Signaling and Interaction	activation	activation of eosinophils	1.57e-07	CSF2, IFNG, IL4, IL13, TNF
N	Cell-To-Cell Signaling and Interaction	activation	activation of macrophages	6.44e-07	CSF2, IFNG, IL4, IL6, SBNO2, TGFB1, TICAM1, TNF
N	Cell-To-Cell Signaling and Interaction	activation	activation of T lymphocytes	1.03e-06	CSF2, ICOSLG, IFNG, IL4, IL6, IL13, SEMA4A, TGFB1, TNF, VTCN1
N	Cell-To-Cell Signaling and Interaction	activation	activation of leukocytes	1.44e-06	CD1C, CSF2, ICOSLG, IFNG, IL4, IL6, IL13, NFKB1, SBNO2, SEMA4A, TGFB1, TICAM1, TNF, VTCN1
N	Cell-To-Cell Signaling and Interaction	activation	activation of mononuclear cells	4.34e-06	CSF2, IFNG, IL4, TGFB1
N	Cell-To-Cell Signaling and Interaction	activation	activation of endothelial cells	9.03e-06	IFNG, IL4, TGFB1, TNF
N	Cell-To-Cell Signaling and Interaction	activation	activation of helper T lymphocytes	9.03e-06	IFNG, IL4, IL6, TNF
N	Cell-To-Cell Signaling and Interaction	activation	activation of natural killer cells	9.39e-06	CSF2, IFNG, IL4, IL6, IL13, TNF
N	Cell-To-Cell Signaling and Interaction	activation	activation of granulocytes	1.13e-05	CSF2, IFNG, IL4, IL6, IL13, TNF
N	Cell-To-Cell Signaling and Interaction	activation	activation of dendritic cells	1.34e-05	CSF2, IFNG, IL4, TGFB1, TNF
N	Cell-To-Cell Signaling and Interaction	activation	activation of eukaryotic cells	1.56e-05	CARD9, CD1C, CSF2, FFAR2, ICOSLG, IFNG, IL4, IL6, IL13, NFKB1, SBNO2, SEMA4A, TGFB1, TICAM1, TNF, VTCN1
N	Cell-To-Cell Signaling and Interaction	activation	activation of normal cells	2.19e-05	CD1C, CSF2, FFAR2, ICOSLG, IFNG, IL4, IL6, IL13, NFKB1, SBNO2, SEMA4A, TGFB1, TICAM1, TNF, VTCN1
N	Cell-To-Cell Signaling and Interaction	activation	activation of microglia	2.37e-05	CSF2, IFNG, IL6, TGFB1, TNF
N	Cell-To-Cell Signaling and Interaction	activation	activation of cell lines	3.22e-05	CARD9, CSF2, IFNG, IL4, TGFB1, TICAM1, TNF
N	Cell-To-Cell Signaling and Interaction	activation	activation of osteoclasts	4.02e-05	CSF2, IL4, IL6, TNF
N	Cell-To-Cell Signaling and Interaction	activation	activation of B lymphocytes	5.13e-05	IFNG, IL4, IL6, IL13, TICAM1
N	Cell-To-Cell Signaling and Interaction	induction	induction of macrophages	5.36e-08	CSF2, IFNG, IL4, TNF
N	Cell-To-Cell Signaling and Interaction	induction	induction of leukocytes	7.85e-08	CSF2, IFNG, IL4, IL6, TGFB1, TNF
N	Cell-To-Cell Signaling and Interaction	induction	induction of helper T lymphocytes	2.49e-07	IFNG, IL4, IL6, TGFB1
N	Cell-To-Cell Signaling and Interaction	induction	induction of cell lines	7.47e-07	CSF2, IFNG, IL6, TNF
N	Cell-To-Cell Signaling and Interaction	induction	induction of tumor cell lines	1.75e-05	CSF2, IFNG, IL6
N	Cell-To-Cell Signaling and Interaction	induction	induction of bone cell lines	2.85e-05	IFNG, TNF
N	Cell-To-Cell Signaling and Interaction	sensitization	sensitization of cancer cells	5.36e-08	CSF2, IFNG, IL4, TNF
N	Cell-To-Cell Signaling and Interaction	sensitization	sensitization of eukaryotic cells	1.52e-06	CSF2, IFNG, IL4, IL6, TNF
N	Cell-To-Cell Signaling and Interaction	sensitization	sensitization of leukemia cells	2.85e-05	CSF2, IL4
N	Cell-To-Cell Signaling and Interaction	sensitization	sensitization of microglia	2.85e-05	IFNG, TNF
N	Cell-To-Cell Signaling and Interaction	response	response of eukaryotic cells	1.32e-07	ALK, ICOSLG, IL4, IL6, SEMA4A, TGFB1, TNF, TNFRSF18, VTCN1
N	Cell-To-Cell Signaling and Interaction	response	response of leukocytes	2.78e-07	ICOSLG, IL4, IL6, SEMA4A, TGFB1, TNF, TNFRSF18, VTCN1
N	Cell-To-Cell Signaling and Interaction	response	response of T lymphocytes	3.59e-07	ICOSLG, IL4, IL6, SEMA4A, TGFB1, TNFRSF18, VTCN1
N	Cell-To-Cell Signaling and Interaction	response	response of cells	3.43e-05	ALK, ICOSLG, IL4, IL6, NFKB1, SEMA4A, TGFB1, TNF, TNFRSF18, VTCN1
N	Cell-To-Cell Signaling and Interaction	adhesion	adhesion of lymphocytes	5.75e-07	ICOSLG, IFNG, IL4, IL6, RGS1, RHOA, TGFB1, TNF
N	Cell-To-Cell Signaling and Interaction	adhesion	adhesion of leukocytes	8.34e-07	BDKRB1, CSF2, ICOSLG, IFNG, IL4, IL6, IL13, RGS1, RHOA, TGFB1, TNF
N	Cell-To-Cell Signaling and Interaction	adhesion	adhesion of eukaryotic cells	5.41e-06	BDKRB1, CSF2, CXCR4, CYTIP, ICOSLG, IFNG, IL4, IL6, IL13, LGALS8, MYC, RGS1, RHOA, TGFB1, TNF
N	Cell-To-Cell Signaling and Interaction	adhesion	adhesion of cell lines	1.06e-05	CSF2, CXCR4, CYTIP, IFNG, IL4, IL6, LGALS8, MYC, RHOA, TGFB1, TNF
N	Cell-To-Cell Signaling and Interaction	adhesion	adhesion of eosinophils	1.24e-05	IFNG, IL4, IL13, TNF
N	Cell-To-Cell Signaling and Interaction	adhesion	adhesion of cells	3.08e-05	BDKRB1, CD97, CSF2, CXCR4, CYTIP, ICOSLG, IFNG, IL4, IL6, IL13, LGALS8, MAGI1, MYC, RGS1, RHOA, TGFB1, TNF
N	Cell-To-Cell Signaling and Interaction	adhesion	adhesion of macrophages	5.47e-05	CSF2, ICOSLG, IFNG, TGFB1, TNF
N	Cell-To-Cell Signaling and Interaction	fusion	fusion of leukocytes	1.76e-06	CXCR4, IFNG, IL4, IL6
N	Cell-To-Cell Signaling and Interaction	fusion	fusion of eukaryotic cells	5.13e-06	CXCR4, IFNG, IL4, IL6, RHOA, TNF
N	Cell-To-Cell Signaling and Interaction	fusion	fusion of normal cells	3.43e-05	CXCR4, IFNG, IL4, IL6, TNF
N	Cell-To-Cell Signaling and Interaction	fusion	fusion of macrophages	5.22e-05	IFNG, IL4, IL6
N	Cell-To-Cell Signaling and Interaction	binding	binding of microglia	2.96e-06	IFNG, TGFB1, TNF
N	Cell-To-Cell Signaling and Interaction	binding	binding of endothelial cell lines	5.47e-05	IFNG, IL4, IL6, IL13, TNF
N	Cell-To-Cell Signaling and Interaction	suppression	suppression of blood cells	3.53e-06	CSF2, IFNG, IL4, TGFB1
N	Cell-To-Cell Signaling and Interaction	suppression	suppression of T lymphocytes	6.5e-05	CSF2, IL4, TGFB1
N	Cell-To-Cell Signaling and Interaction	co-stimulation	co-stimulation of normal cells	1.24e-05	CSF2, ICOSLG, IL4, TIMD4
N	Cell-To-Cell Signaling and Interaction	recruitment	recruitment of mononuclear leukocytes	2.97e-05	CSF2, IFNG, IL4, IL6, TNF
N	Cell-To-Cell Signaling and Interaction	recruitment	recruitment of T lymphocytes	3.19e-05	CSF2, IFNG, IL4, TNF
N	Cell-To-Cell Signaling and Interaction	communication	communication of normal cells	3.18e-05	IFNG, IL6, TNF
N	Cell-To-Cell Signaling and Interaction	phagocytosis	phagocytosis of tumor cell lines	3.19e-05	IFNG, IL4, MYC, TGFB1
N	Connective Tissue Disorders	rheumatoid arthritis	rheumatoid arthritis	1.31e-09	CASC3, CD70, CD97, CD79A, CLEC4E, CSF2, CXCR4, DUSP2, ICOSLG, IFNG, IL4, IL6, IL13, NFKB1, PADI4, TGFB1, TNF
N	Connective Tissue Disorders	rheumatic disease	rheumatic disease	1.69e-08	CASC3, CD70, CD97, CD79A, CLEC4E, CSF2, CXCR4, DUSP2, EDNRB, ICOSLG, IFNG, IL4, IL6, IL13, NFKB1, PADI4, RHOA, TGFB1, TNF, TNFRSF18
N	Connective Tissue Disorders	rheumatic disease	rheumatic disease of mice	9.46e-07	CSF2, ICOSLG, IFNG, IL4, IL6, TGFB1, TNF, TNFRSF18
N	Connective Tissue Disorders	connective tissue disorder	connective tissue disorder	2.67e-08	ANTXR2, CASC3, CD70, CD97, CD79A, CLEC4E, CSF2, CXCR4, DUSP2, EDNRB, ICOSLG, IFNG, IL4, IL6, IL13, NFKB1, PADI4, RHOA, TGFB1, TNF, TNFRSF18
N	Connective Tissue Disorders	arthritis	arthritis	7.69e-08	CASC3, CD70, CD97, CD79A, CLEC4E, CSF2, CXCR4, DUSP2, ICOSLG, IFNG, IL4, IL6, IL13, NFKB1, PADI4, TGFB1, TNF, TNFRSF18
N	Connective Tissue Disorders	arthritis	arthritis of mice	6e-06	ICOSLG, IFNG, IL4, IL6, TGFB1, TNF, TNFRSF18
N	Connective Tissue Disorders	apoptosis	apoptosis of synovial cells	1.32e-06	IL4, IL13, LGALS8, MYC, TNF
N	Connective Tissue Disorders	apoptosis	apoptosis of fibroblast cell lines	1.49e-06	HIPK1, IFNG, MAPK9, MYC, NFKB1, PEBP4 (includes EG:157310), RHOA, STK17A, TGFB1, TNF, TRPS1
N	Connective Tissue Disorders	experimentally-induced arthritis	experimentally-induced arthritis of mice	3.67e-05	IFNG, IL4, IL6, TGFB1, TNF
N	Genetic Disorder	rheumatoid arthritis	rheumatoid arthritis	1.31e-09	CASC3, CD70, CD97, CD79A, CLEC4E, CSF2, CXCR4, DUSP2, ICOSLG, IFNG, IL4, IL6, IL13, NFKB1, PADI4, TGFB1, TNF
N	Genetic Disorder	autoimmune disease	autoimmune disease	2.12e-09	CASC3, CD70, CD97, CD79A, CLEC4E, CSF2, CXCR4, DUSP2, DUSP10, ICOSLG, IFNG, IL4, IL6, IL13, NFKB1, PADI4, RT1-B, SEMA4A, TGFB1, TNF, VTCN1
N	Genetic Disorder	autoimmune disease	autoimmune disease of mice	4.46e-05	CSF2, DUSP10, IFNG, IL4, IL6, TGFB1, TNF, VTCN1
N	Genetic Disorder	experimental autoimmune encephalomyelitis	experimental autoimmune encephalomyelitis of mice	1.41e-05	DUSP10, IFNG, IL4, IL6, TGFB1, TNF, VTCN1
N	Genetic Disorder	sarcoidosis	sarcoidosis	4.99e-05	BTNL2, EDNRB, IFNG, TNF
N	Genetic Disorder	hepatitis C	hepatitis C	0.0002	IFNG, IL4, IL6, TNF
N	Genetic Disorder	chronic hepatitis C	chronic hepatitis C	0.000245	IL4, IL6, TNF
N	Genetic Disorder	chronic hepatitis B	chronic hepatitis B	0.00249	IL6, TNF
N	Genetic Disorder	coronary artery disease	coronary artery disease	0.113	IL6, TGFB1
N	Immunological Disease	rheumatoid arthritis	rheumatoid arthritis	1.31e-09	CASC3, CD70, CD97, CD79A, CLEC4E, CSF2, CXCR4, DUSP2, ICOSLG, IFNG, IL4, IL6, IL13, NFKB1, PADI4, TGFB1, TNF
N	Immunological Disease	cell death	cell death of B lymphocytes	1.63e-09	CD70, CSF2, IFNG, IL4, IL6, IL13, MYC, NFKB1, TGFB1, TNF
N	Immunological Disease	cell death	cell death of lymphocytes	3.81e-07	CD70, CSF2, CXCR4, IFNG, IL4, IL6, IL13, MAPK9, MYC, NFKB1, TGFB1, TNF, TNFRSF18
N	Immunological Disease	autoimmune disease	autoimmune disease	2.12e-09	CASC3, CD70, CD97, CD79A, CLEC4E, CSF2, CXCR4, DUSP2, DUSP10, ICOSLG, IFNG, IL4, IL6, IL13, NFKB1, PADI4, RT1-B, SEMA4A, TGFB1, TNF, VTCN1
N	Immunological Disease	autoimmune disease	autoimmune disease of rodents	1.08e-05	CSF2, DUSP10, IFNG, IL4, IL6, RT1-B, TGFB1, TNF, VTCN1
N	Immunological Disease	autoimmune disease	autoimmune disease of mice	4.46e-05	CSF2, DUSP10, IFNG, IL4, IL6, TGFB1, TNF, VTCN1
N	Immunological Disease	apoptosis	apoptosis of mononuclear leukocytes	1.14e-07	CD70, CSF2, CXCR4, IFNG, IL4, IL6, IL13, MAPK9, MYC, NFKB1, TGFB1, TNF, TNFRSF18
N	Immunological Disease	apoptosis	apoptosis of B lymphocytes	1.43e-07	CD70, IFNG, IL4, IL6, IL13, MYC, NFKB1, TNF
N	Immunological Disease	apoptosis	apoptosis of phagocytes	5.5e-07	CSF2, CXCR4, IFNG, IL4, IL6, MAPK9, TGFB1, TICAM1, TNF
N	Immunological Disease	apoptosis	apoptosis of lymphocytes	6.26e-07	CD70, CXCR4, IFNG, IL4, IL6, IL13, MAPK9, MYC, NFKB1, TGFB1, TNF, TNFRSF18
N	Immunological Disease	apoptosis	apoptosis of leukocytes	7.47e-07	CD70, CSF2, CXCR4, IFNG, IL4, IL6, IL13, MAPK9, MYC, NFKB1, TGFB1, TICAM1, TNF, TNFRSF18
N	Immunological Disease	apoptosis	apoptosis of antigen presenting cells	2.12e-06	CSF2, IFNG, IL4, MAPK9, NFKB1, TGFB1, TICAM1, TNF
N	Immunological Disease	apoptosis	apoptosis of T lymphocytes	3.01e-06	CXCR4, IFNG, IL4, IL6, MAPK9, MYC, NFKB1, TGFB1, TNF, TNFRSF18
N	Immunological Disease	apoptosis	apoptosis of myeloid cells	3.14e-06	CSF2, CXCR4, IFNG, IL6, MYC, TGFB1, TNF
N	Immunological Disease	apoptosis	apoptosis of macrophages	4.87e-06	CSF2, IFNG, IL4, MAPK9, TGFB1, TICAM1, TNF
N	Immunological Disease	apoptosis	apoptosis of dendritic cells	8.51e-06	CSF2, IL4, NFKB1, TICAM1, TNF
N	Immunological Disease	apoptosis	apoptosis of granulocytes	2.78e-05	CSF2, CXCR4, IFNG, IL6, TGFB1, TNF
N	Immunological Disease	apoptosis	apoptosis of neutrophils	6.59e-05	CSF2, CXCR4, IFNG, IL6, TNF
N	Immunological Disease	experimental autoimmune encephalomyelitis	experimental autoimmune encephalomyelitis of organism	2.51e-07	DUSP10, IFNG, IL4, IL6, RT1-B, SEMA4A, TGFB1, TNF, VTCN1
N	Immunological Disease	experimental autoimmune encephalomyelitis	experimental autoimmune encephalomyelitis of rodents	2.22e-06	DUSP10, IFNG, IL4, IL6, RT1-B, TGFB1, TNF, VTCN1
N	Immunological Disease	experimental autoimmune encephalomyelitis	experimental autoimmune encephalomyelitis of mice	1.41e-05	DUSP10, IFNG, IL4, IL6, TGFB1, TNF, VTCN1
N	Immunological Disease	allergy	allergy of organism	3.01e-07	CSF2, ICOSLG, IFNG, IL4, TGFB1, TNF
N	Immunological Disease	allergy	allergy of mice	1.92e-05	CSF2, ICOSLG, IFNG, TNF
N	Immunological Disease	allergy	allergy	4.5e-05	CSF2, ICOSLG, IFNG, IL4, IL13, TGFB1, TNF
N	Immunological Disease	contact dermatitis	contact dermatitis	1.86e-06	CSF2, ICOSLG, IFNG, IL4, IL13, TNF
N	Immunological Disease	proliferation	proliferation of lymphoma cell lines	7.73e-06	IFNG, IL4, IL13, MYC, TGFB1, TNF
N	Immunological Disease	disease	disease of spleen	9.03e-06	IFNG, IL6, NFKB1, TNF
N	Immunological Disease	hyperproliferation	hyperproliferation of leukocytes	1.23e-05	CSF2, IL4, IL6, TIMD4, TNFRSF18
N	Immunological Disease	immunological disorder	immunological disorder of rodents	1.63e-05	CSF2, DUSP10, ICOSLG, IFNG, IL4, IL6, IL13, RT1-B, TGFB1, TNF, VTCN1
N	Immunological Disease	immunological disorder	immunological disorder of mice	4.66e-05	CSF2, DUSP10, ICOSLG, IFNG, IL4, IL6, IL13, TGFB1, TNF, VTCN1
N	Immunological Disease	development	development of large-cell diffuse lymphoma	2.85e-05	IL6, MYC
N	Immunological Disease	hypersensitive reaction	hypersensitive reaction	3.09e-05	CSF2, CXCR4, DUSP2, ICOSLG, IFNG, IL4, IL13, TGFB1, TNF
N	Immunological Disease	survival	survival of lymphoma cell lines	3.59e-05	CSF2, MYC, TGFB1, TNF
N	Immunological Disease	allergic contact dermatitis	allergic contact dermatitis	4.12e-05	IFNG, IL4, IL13
N	Inflammatory Disease	rheumatoid arthritis	rheumatoid arthritis	1.31e-09	CASC3, CD70, CD97, CD79A, CLEC4E, CSF2, CXCR4, DUSP2, ICOSLG, IFNG, IL4, IL6, IL13, NFKB1, PADI4, TGFB1, TNF
N	Inflammatory Disease	rheumatic disease	rheumatic disease	1.69e-08	CASC3, CD70, CD97, CD79A, CLEC4E, CSF2, CXCR4, DUSP2, EDNRB, ICOSLG, IFNG, IL4, IL6, IL13, NFKB1, PADI4, RHOA, TGFB1, TNF, TNFRSF18
N	Inflammatory Disease	rheumatic disease	rheumatic disease of mice	9.46e-07	CSF2, ICOSLG, IFNG, IL4, IL6, TGFB1, TNF, TNFRSF18
N	Inflammatory Disease	arthritis	arthritis	7.69e-08	CASC3, CD70, CD97, CD79A, CLEC4E, CSF2, CXCR4, DUSP2, ICOSLG, IFNG, IL4, IL6, IL13, NFKB1, PADI4, TGFB1, TNF, TNFRSF18
N	Inflammatory Disease	arthritis	arthritis of mice	6e-06	ICOSLG, IFNG, IL4, IL6, TGFB1, TNF, TNFRSF18
N	Inflammatory Disease	dermatitis	dermatitis	1.42e-07	CSF2, CXCR4, DUSP2, ICOSLG, IFNG, IL4, IL13, MYC, NFKB1, TNF
N	Inflammatory Disease	contact dermatitis	contact dermatitis	1.86e-06	CSF2, ICOSLG, IFNG, IL4, IL13, TNF
N	Inflammatory Disease	pulmonary fibrosis	pulmonary fibrosis	1.86e-06	CSF2, EDNRB, IL4, IL13, TGFB1, TNF
N	Inflammatory Disease	pulmonary fibrosis	pulmonary fibrosis of mice	1.67e-05	CSF2, IL4, IL13, TGFB1
N	Inflammatory Disease	airway hyperresponsiveness	airway hyperresponsiveness of mice	2.02e-06	CXCR4, IFNG, IL4, IL6, IL13, TNF
N	Inflammatory Disease	inflammatory disorder	inflammatory disorder of mice	6.05e-06	CSF2, CXCR4, ICOSLG, IFNG, IL4, IL6, IL13, MAPK9, NFKB1, TGFB1, TNF, TNFRSF18
N	Inflammatory Disease	inflammatory disorder	inflammatory disorder	4.77e-05	BTNL2, CASC3, CD70, CD97, CD79A, CLEC4E, CSF2, CXCR4, DUSP2, EDNRB, ICOSLG, IFNG, IL4, IL6, IL13, MAPK9, MYC, NFKB1, PADI4, RHOA, TGFB1, TNF, TNFRSF18
N	Inflammatory Disease	insulitis	insulitis of mice	7.61e-06	IFNG, MAPK9, TGFB1, TNF
N	Inflammatory Disease	inflammation	inflammation of organism	1.76e-05	CSF2, IFNG, IL4, IL6, NFKB1, TGFB1, TNF
N	Inflammatory Disease	hepatitis	hepatitis of mice	2.83e-05	IFNG, IL4, IL6, TNF
N	Inflammatory Disease	hepatitis	hepatitis of rats	0.0107	IL4
N	Inflammatory Disease	hepatitis	hepatitis of liver	0.016	TNF
N	Inflammatory Disease	experimentally-induced arthritis	experimentally-induced arthritis of mice	3.67e-05	IFNG, IL4, IL6, TGFB1, TNF
N	Inflammatory Disease	allergic contact dermatitis	allergic contact dermatitis	4.12e-05	IFNG, IL4, IL13
N	Inflammatory Disease	sarcoidosis	sarcoidosis	4.99e-05	BTNL2, EDNRB, IFNG, TNF
N	Inflammatory Disease	hepatitis C	hepatitis C	0.0002	IFNG, IL4, IL6, TNF
N	Inflammatory Disease	chronic hepatitis C	chronic hepatitis C	0.000245	IL4, IL6, TNF
N	Inflammatory Disease	alcoholic hepatitis	alcoholic hepatitis	0.000588	IL6, TNF
N	Inflammatory Disease	chronic hepatitis B	chronic hepatitis B	0.00249	IL6, TNF
N	Inflammatory Disease	nephritis	nephritis	0.00514	IFNG, IL4, TGFB1, TNF
N	Inflammatory Disease	chronic hepatitis	chronic hepatitis of mice	0.00537	IFNG
N	Inflammatory Disease	lupus nephritis	lupus nephritis	0.0127	IL4, TNF
N	Inflammatory Disease	lupus nephritis	lupus nephritis of mice	0.0776	IL4
N	Inflammatory Disease	glomerulonephritis	glomerulonephritis	0.0251	IFNG, IL4, TNF
N	Inflammatory Disease	glomerulonephritis	glomerulonephritis of mice	0.0285	IFNG, IL4
N	Inflammatory Disease	fulminant hepatitis	fulminant hepatitis of mice	0.0524	IL4
N	Inflammatory Disease	focal glomerulonephritis	focal glomerulonephritis	0.0575	TNF
N	Inflammatory Disease	steatohepatitis	steatohepatitis	0.224	TNF
N	Skeletal and Muscular Disorders	rheumatoid arthritis	rheumatoid arthritis	1.31e-09	CASC3, CD70, CD97, CD79A, CLEC4E, CSF2, CXCR4, DUSP2, ICOSLG, IFNG, IL4, IL6, IL13, NFKB1, PADI4, TGFB1, TNF
N	Skeletal and Muscular Disorders	rheumatic disease	rheumatic disease	1.69e-08	CASC3, CD70, CD97, CD79A, CLEC4E, CSF2, CXCR4, DUSP2, EDNRB, ICOSLG, IFNG, IL4, IL6, IL13, NFKB1, PADI4, RHOA, TGFB1, TNF, TNFRSF18
N	Skeletal and Muscular Disorders	rheumatic disease	rheumatic disease of mice	9.46e-07	CSF2, ICOSLG, IFNG, IL4, IL6, TGFB1, TNF, TNFRSF18
N	Skeletal and Muscular Disorders	arthritis	arthritis	7.69e-08	CASC3, CD70, CD97, CD79A, CLEC4E, CSF2, CXCR4, DUSP2, ICOSLG, IFNG, IL4, IL6, IL13, NFKB1, PADI4, TGFB1, TNF, TNFRSF18
N	Skeletal and Muscular Disorders	arthritis	arthritis of mice	6e-06	ICOSLG, IFNG, IL4, IL6, TGFB1, TNF, TNFRSF18
N	Skeletal and Muscular Disorders	development	development of plasmacytoma	2.85e-05	IL6, MYC
N	Skeletal and Muscular Disorders	experimentally-induced arthritis	experimentally-induced arthritis of mice	3.67e-05	IFNG, IL4, IL6, TGFB1, TNF
N	Skeletal and Muscular Disorders	disease	disease of joint	6.13e-05	IFNG, IL4, IL13, TNF
N	Skeletal and Muscular Disorders	apoptosis	apoptosis of cardiomyocytes	0.00889	FSTL1, IFNG, IL6, TNF
N	Skeletal and Muscular Disorders	apoptosis	apoptosis of ventricular myocytes	0.167	FSTL1
N	Skeletal and Muscular Disorders	hypertrophy	hypertrophy of myocardium	0.0575	IL6
N	Skeletal and Muscular Disorders	hypertrophy	hypertrophy of ventricular myocytes	0.0776	RHOA
N	Cell Death	cell death	cell death of B lymphocytes	1.63e-09	CD70, CSF2, IFNG, IL4, IL6, IL13, MYC, NFKB1, TGFB1, TNF
N	Cell Death	cell death	cell death of lymphocytes	3.81e-07	CD70, CSF2, CXCR4, IFNG, IL4, IL6, IL13, MAPK9, MYC, NFKB1, TGFB1, TNF, TNFRSF18
N	Cell Death	cell death	delay in cell death of eukaryotic cells	2.03e-05	CSF2, IL6, MYC, TICAM1, TNF
N	Cell Death	cell death	cell death of microglia	2.83e-05	IFNG, IL13, TGFB1, TNF
N	Cell Death	cell death	cell death of neuroglia	3.57e-05	IFNG, IL13, MYC, RHOA, TGFB1, TNF
N	Cell Death	cell death	cell death of thyroid tumor cell lines	4.99e-05	IFNG, MYC, TGFB1, TNF
N	Cell Death	survival	survival of mononuclear leukocytes	2.96e-09	CSF2, DLK1, IFNG, IL4, IL6, MYC, NFKB1, TGFB1, TNF, TNFRSF18
N	Cell Death	survival	survival of leukocytes	7.16e-09	CSF2, DLK1, IFNG, IL4, IL6, IL13, MYC, NFKB1, TGFB1, TNF, TNFRSF18
N	Cell Death	survival	survival of lymphocytes	3.68e-08	DLK1, IFNG, IL4, IL6, MYC, NFKB1, TGFB1, TNF, TNFRSF18
N	Cell Death	survival	survival of eosinophils	1.57e-07	CSF2, IFNG, IL4, IL13, TNF
N	Cell Death	survival	survival of B lymphocytes	3.39e-07	IL4, IL6, MYC, NFKB1, TGFB1, TNF
N	Cell Death	survival	survival of normal cells	5.04e-06	ALK, CSF2, DLK1, IFNG, IL4, IL6, IL13, MYC, NFKB1, NRTN, TGFB1, TICAM1, TNF, TNFRSF18
N	Cell Death	survival	survival of T lymphocytes	5.13e-06	DLK1, IFNG, IL4, IL6, TGFB1, TNFRSF18
N	Cell Death	survival	survival of oligodendrocyte precursor cells	2.39e-05	IFNG, IL4, TNF
N	Cell Death	survival	survival of eukaryotic cells	2.77e-05	ALK, ANTXR2, CSF2, DLK1, DUSP10, IFNG, IGTP, IL4, IL6, IL13, MAPK9, MYC, NFKB1, NRTN, TGFB1, TICAM1, TNF, TNFRSF18
N	Cell Death	survival	survival of endocrine cells	3.18e-05	IFNG, TGFB1, TNF
N	Cell Death	survival	survival of lymphoma cell lines	3.59e-05	CSF2, MYC, TGFB1, TNF
N	Cell Death	survival	survival of tumor cell lines	6.53e-05	ALK, ANTXR2, CSF2, DUSP10, IFNG, IGTP, IL6, MAPK9, MYC, NFKB1, TGFB1, TNF
N	Cell Death	survival	survival of phagocytes	6.77e-05	CSF2, IFNG, TGFB1, TNF
N	Cell Death	apoptosis	apoptosis of mononuclear leukocytes	1.14e-07	CD70, CSF2, CXCR4, IFNG, IL4, IL6, IL13, MAPK9, MYC, NFKB1, TGFB1, TNF, TNFRSF18
N	Cell Death	apoptosis	apoptosis of B lymphocytes	1.43e-07	CD70, IFNG, IL4, IL6, IL13, MYC, NFKB1, TNF
N	Cell Death	apoptosis	apoptosis of hematopoietic cells	3.01e-07	CSF2, IFNG, IL4, IL6, TGFB1, TNF
N	Cell Death	apoptosis	apoptosis of phagocytes	5.5e-07	CSF2, CXCR4, IFNG, IL4, IL6, MAPK9, TGFB1, TICAM1, TNF
N	Cell Death	apoptosis	apoptosis of lymphocytes	6.26e-07	CD70, CXCR4, IFNG, IL4, IL6, IL13, MAPK9, MYC, NFKB1, TGFB1, TNF, TNFRSF18
N	Cell Death	apoptosis	apoptosis of leukocytes	7.47e-07	CD70, CSF2, CXCR4, IFNG, IL4, IL6, IL13, MAPK9, MYC, NFKB1, TGFB1, TICAM1, TNF, TNFRSF18
N	Cell Death	apoptosis	apoptosis of hematopoietic progenitor cells	9.84e-07	CSF2, IFNG, IL6, TGFB1, TNF
N	Cell Death	apoptosis	apoptosis of lung cells	1.32e-06	CSF2, IFNG, IL13, TGFB1, TNF
N	Cell Death	apoptosis	apoptosis of synovial cells	1.32e-06	IL4, IL13, LGALS8, MYC, TNF
N	Cell Death	apoptosis	apoptosis of fibroblast cell lines	1.49e-06	HIPK1, IFNG, MAPK9, MYC, NFKB1, PEBP4 (includes EG:157310), RHOA, STK17A, TGFB1, TNF, TRPS1
N	Cell Death	apoptosis	apoptosis of hepatocytes	1.95e-06	IFNG, IL4, IL6, MAPK9, MYC, TGFB1, TNF
N	Cell Death	apoptosis	apoptosis of antigen presenting cells	2.12e-06	CSF2, IFNG, IL4, MAPK9, NFKB1, TGFB1, TICAM1, TNF
N	Cell Death	apoptosis	apoptosis of T lymphocytes	3.01e-06	CXCR4, IFNG, IL4, IL6, MAPK9, MYC, NFKB1, TGFB1, TNF, TNFRSF18
N	Cell Death	apoptosis	apoptosis of myeloid cells	3.14e-06	CSF2, CXCR4, IFNG, IL6, MYC, TGFB1, TNF
N	Cell Death	apoptosis	apoptosis of macrophages	4.87e-06	CSF2, IFNG, IL4, MAPK9, TGFB1, TICAM1, TNF
N	Cell Death	apoptosis	apoptosis of endocrine cells	6.77e-06	CXCR4, IFNG, IL4, MYC, TGFB1, TNF
N	Cell Death	apoptosis	apoptosis of dendritic cells	8.51e-06	CSF2, IL4, NFKB1, TICAM1, TNF
N	Cell Death	apoptosis	apoptosis of lung cell lines	1.92e-05	IFNG, MYC, TGFB1, TNF
N	Cell Death	apoptosis	apoptosis of granulocytes	2.78e-05	CSF2, CXCR4, IFNG, IL6, TGFB1, TNF
N	Cell Death	apoptosis	apoptosis of trophoblast cells	3.18e-05	IFNG, IL6, TNF
N	Cell Death	apoptosis	apoptosis of cell lines	3.93e-05	AIM2, ALK, CSF2, EDNRB, HIPK1, IFNG, IL4, IL6, IL13, LGALS8, MAPK9, MYC, NFKB1, OSGIN1, PADI4, PEBP4 (includes EG:157310), RHOA, SCGB3A1, STK17A, TGFB1, TICAM1, TNF, TNFRSF18, TRPS1
N	Cell Death	apoptosis	apoptosis of airway epithelial cells	6.5e-05	IFNG, IL13, TNF
N	Cell Death	apoptosis	apoptosis of neutrophils	6.59e-05	CSF2, CXCR4, IFNG, IL6, TNF
N	Cell Death	apoptosis	apoptosis of cardiomyocytes	0.00889	FSTL1, IFNG, IL6, TNF
N	Cell Death	apoptosis	apoptosis of glomerular cells	0.0168	TGFB1, TNF
N	Cell Death	apoptosis	apoptosis of podocytes	0.0422	TGFB1
N	Cell Death	apoptosis	apoptosis of mesangial cells	0.145	TNF
N	Cell Death	apoptosis	apoptosis of ventricular myocytes	0.167	FSTL1
N	Cell Death	cytotoxicity	cytotoxicity of phagocytes	1.02e-06	CSF2, IFNG, NFKB1, TNF
N	Cell Death	cytotoxicity	cytotoxicity of eosinophils	1.49e-06	CSF2, IFNG, TNF
N	Cell Death	cytotoxicity	cytotoxicity of macrophages	5.22e-05	IFNG, NFKB1, TNF
N	Cell Death	necrosis	necrosis of liver cell lines	2.85e-05	MYC, TNF
N	Cell Death	activation-induced cell death	activation-induced cell death	5.82e-05	IFNG, MYC, TGFB1, TNF, TNFRSF18
N	Cell Death	regeneration	regeneration of liver cells	0.0213	IL6
N	Hematological Disease	cell death	cell death of B lymphocytes	1.63e-09	CD70, CSF2, IFNG, IL4, IL6, IL13, MYC, NFKB1, TGFB1, TNF
N	Hematological Disease	cell death	cell death of lymphocytes	3.81e-07	CD70, CSF2, CXCR4, IFNG, IL4, IL6, IL13, MAPK9, MYC, NFKB1, TGFB1, TNF, TNFRSF18
N	Hematological Disease	apoptosis	apoptosis of mononuclear leukocytes	1.14e-07	CD70, CSF2, CXCR4, IFNG, IL4, IL6, IL13, MAPK9, MYC, NFKB1, TGFB1, TNF, TNFRSF18
N	Hematological Disease	apoptosis	apoptosis of B lymphocytes	1.43e-07	CD70, IFNG, IL4, IL6, IL13, MYC, NFKB1, TNF
N	Hematological Disease	apoptosis	apoptosis of hematopoietic cells	3.01e-07	CSF2, IFNG, IL4, IL6, TGFB1, TNF
N	Hematological Disease	apoptosis	apoptosis of phagocytes	5.5e-07	CSF2, CXCR4, IFNG, IL4, IL6, MAPK9, TGFB1, TICAM1, TNF
N	Hematological Disease	apoptosis	apoptosis of lymphocytes	6.26e-07	CD70, CXCR4, IFNG, IL4, IL6, IL13, MAPK9, MYC, NFKB1, TGFB1, TNF, TNFRSF18
N	Hematological Disease	apoptosis	apoptosis of leukocytes	7.47e-07	CD70, CSF2, CXCR4, IFNG, IL4, IL6, IL13, MAPK9, MYC, NFKB1, TGFB1, TICAM1, TNF, TNFRSF18
N	Hematological Disease	apoptosis	apoptosis of hematopoietic progenitor cells	9.84e-07	CSF2, IFNG, IL6, TGFB1, TNF
N	Hematological Disease	apoptosis	apoptosis of antigen presenting cells	2.12e-06	CSF2, IFNG, IL4, MAPK9, NFKB1, TGFB1, TICAM1, TNF
N	Hematological Disease	apoptosis	apoptosis of T lymphocytes	3.01e-06	CXCR4, IFNG, IL4, IL6, MAPK9, MYC, NFKB1, TGFB1, TNF, TNFRSF18
N	Hematological Disease	apoptosis	apoptosis of myeloid cells	3.14e-06	CSF2, CXCR4, IFNG, IL6, MYC, TGFB1, TNF
N	Hematological Disease	apoptosis	apoptosis of macrophages	4.87e-06	CSF2, IFNG, IL4, MAPK9, TGFB1, TICAM1, TNF
N	Hematological Disease	apoptosis	apoptosis of dendritic cells	8.51e-06	CSF2, IL4, NFKB1, TICAM1, TNF
N	Hematological Disease	apoptosis	apoptosis of granulocytes	2.78e-05	CSF2, CXCR4, IFNG, IL6, TGFB1, TNF
N	Hematological Disease	apoptosis	apoptosis of neutrophils	6.59e-05	CSF2, CXCR4, IFNG, IL6, TNF
N	Hematological Disease	proliferation	proliferation of leukemia cells	1.95e-07	CSF2, IFNG, MYC, TGFB1, TNF
N	Hematological Disease	proliferation	proliferation of leukemia cell lines	1.83e-06	CSF2, DLK1, IL4, IL6, MYC, NFKB1, TGFB1, TNF
N	Hematological Disease	proliferation	proliferation of acute myeloblastic leukemia cells	1.75e-05	IFNG, TGFB1, TNF
N	Hematological Disease	G1 phase	arrest in G1 phase of leukemia cell lines	1.76e-06	CSF2, IL6, TGFB1, TNF
N	Hematological Disease	Ebola hemorrhagic fever	Ebola hemorrhagic fever	5.16e-06	IFNG, IL6, TNF
N	Hematological Disease	cell division process	arrest in cell division process of leukemia cell lines	7e-06	CSF2, IL6, MYC, TGFB1, TNF
N	Hematological Disease	hyperproliferation	hyperproliferation of leukocytes	1.23e-05	CSF2, IL4, IL6, TIMD4, TNFRSF18
N	Hematological Disease	leukocytosis	leukocytosis	1.46e-05	CXCR4, IFNG, IL6, NFKB1, TNF
N	Hematological Disease	Lassa hemorrhagic fever	Lassa hemorrhagic fever	1.75e-05	IFNG, IL6, TNF
N	Hematological Disease	priming	priming of leukemia cell lines	2.85e-05	CSF2, TNF
N	Hematological Disease	sensitization	sensitization of leukemia cells	2.85e-05	CSF2, IL4
N	Hematological Disease	growth	growth of leukemia cell lines	5.22e-05	CSF2, IFNG, IL6, MYC, TGFB1, TNF
N	Hematological Disease	differentiation	differentiation of leukemia cell lines	5.77e-05	CSF2, DLK1, IFNG, IL6, MAPK9, MYC, TGFB1
N	Hematological Disease	cerebral hemorrhage	cerebral hemorrhage	0.00326	IL6, TNF
N	Cell Signaling	protein kinase cascade	protein kinase cascade	4.75e-09	CARD9, DUSP9, DUSP10, IL6, MAP4K2, MAP4K3, MAP4K5, MAPK9, MINK1, NRTN, RHOA, STK17A, TICAM1, TNF
N	Cell Signaling	quantity	quantity of calcium	2.53e-05	BDKRB1, CSF2, CXCR4, EDNRB, IFNG, IL4, IL6, MYC, NFKB1, RGS1, SPINT2, TGFB1, TNF, TRIM21
N	Cell Signaling	quantity	quantity of Ca2+	4.37e-05	BDKRB1, CXCR4, EDNRB, IFNG, IL4, IL6, MYC, NFKB1, RGS1, TGFB1, TNF
N	Skeletal and Muscular System Development and Function	growth	growth of bone cell lines	7.3e-09	CSF2, IL4, IL6, IL13, MYC, TGFB1, TNF
N	Skeletal and Muscular System Development and Function	differentiation	differentiation of bone cell lines	1.42e-06	CSF2, CXCR4, IL6, MYC, RHOA, SP7, TGFB1
N	Skeletal and Muscular System Development and Function	differentiation	differentiation of osteoclast precursor cells	3.53e-06	CSF2, IL6, TGFB1, TNF
N	Skeletal and Muscular System Development and Function	differentiation	differentiation of osteoclasts	1.52e-05	CSF2, IFNG, IL4, IL6, TGFB1, TNF
N	Skeletal and Muscular System Development and Function	size	size of muscle cells	1.56e-06	IL4, IL6, MYC, NFKB1, TGFB1, TNF
N	Skeletal and Muscular System Development and Function	size	size of cardiomyocytes	4.02e-05	IL6, MYC, TGFB1, TNF
N	Skeletal and Muscular System Development and Function	formation	formation of osteoclasts	2.39e-06	CSF2, IFNG, IL4, IL6, TGFB1, TNF
N	Skeletal and Muscular System Development and Function	formation	formation of osteoclast-like cells	2.84e-06	IFNG, IL4, TGFB1, TNF
N	Skeletal and Muscular System Development and Function	osteoclastogenesis	osteoclastogenesis of cell lines	2.84e-06	IFNG, IL4, IL6, IL13
N	Skeletal and Muscular System Development and Function	osteoclastogenesis	osteoclastogenesis of eukaryotic cells	7e-06	IFNG, IL4, IL6, IL13, TNF
N	Skeletal and Muscular System Development and Function	accumulation	accumulation of myofibroblasts	8.22e-06	IL13, TGFB1, TNF
N	Skeletal and Muscular System Development and Function	stimulation	stimulation of muscle cells	8.22e-06	IFNG, IL6, TNF
N	Skeletal and Muscular System Development and Function	development	development of osteoclasts	9.03e-06	IFNG, IL6, NFKB1, TNF
N	Skeletal and Muscular System Development and Function	induction	induction of bone cell lines	2.85e-05	IFNG, TNF
N	Skeletal and Muscular System Development and Function	activation	activation of osteoclasts	4.02e-05	CSF2, IL4, IL6, TNF
N	Infectious Disease	infection	infection of mice	1.31e-08	CSF2, IFNG, IL4, IL6, RHOA, TICAM1, TNF, VTCN1
N	Infectious Disease	infectious disorder	infectious disorder of mice	9.92e-08	CSF2, IFNG, IL4, IL6, NFKB1, RHOA, TICAM1, TNF, VTCN1
N	Infectious Disease	Ebola hemorrhagic fever	Ebola hemorrhagic fever	5.16e-06	IFNG, IL6, TNF
N	Infectious Disease	Lassa hemorrhagic fever	Lassa hemorrhagic fever	1.75e-05	IFNG, IL6, TNF
N	Infectious Disease	hepatitis C	hepatitis C	0.0002	IFNG, IL4, IL6, TNF
N	Infectious Disease	chronic hepatitis C	chronic hepatitis C	0.000245	IL4, IL6, TNF
N	Connective Tissue Development and Function	stimulation	stimulation of connective tissue cells	1.34e-08	CSF2, IFNG, IL4, IL6, TGFB1, TNF
N	Connective Tissue Development and Function	stimulation	stimulation of synovial cells	5.16e-06	IL4, IL6, TNF
N	Connective Tissue Development and Function	stimulation	stimulation of fibroblasts	6.5e-05	IL4, TGFB1, TNF
N	Connective Tissue Development and Function	formation	formation of osteoclasts	2.39e-06	CSF2, IFNG, IL4, IL6, TGFB1, TNF
N	Connective Tissue Development and Function	formation	formation of osteoclast-like cells	2.84e-06	IFNG, IL4, TGFB1, TNF
N	Connective Tissue Development and Function	differentiation	differentiation of osteoclast precursor cells	3.53e-06	CSF2, IL6, TGFB1, TNF
N	Connective Tissue Development and Function	differentiation	differentiation of osteoclasts	1.52e-05	CSF2, IFNG, IL4, IL6, TGFB1, TNF
N	Connective Tissue Development and Function	differentiation	differentiation of osteocytes	4.5e-05	CSF2, IFNG, IL4, IL6, SP7, TGFB1, TNF
N	Connective Tissue Development and Function	development	development of osteoclasts	9.03e-06	IFNG, IL6, NFKB1, TNF
N	Connective Tissue Development and Function	activation	activation of osteoclasts	4.02e-05	CSF2, IL4, IL6, TNF
N	Connective Tissue Development and Function	proliferation	proliferation of hepatic stellate cells	0.117	IFNG
N	Cancer	hyperproliferation	hyperproliferation of normal cells	1.42e-08	CSF2, ICOSLG, IFNG, IL4, IL6, IL13, MYC, TGFB1, TIMD4, TNFRSF18
N	Cancer	hyperproliferation	hyperproliferation	4.51e-06	CSF2, ICOSLG, IFNG, IL4, IL6, IL13, MYC, NFKB1, TGFB1, TIMD4, TNFRSF18
N	Cancer	hyperproliferation	hyperproliferation of leukocytes	1.23e-05	CSF2, IL4, IL6, TIMD4, TNFRSF18
N	Cancer	proliferation	proliferation of sarcoma cells	4.13e-08	CSF2, IFNG, IL6, MYC, TGFB1, TNF
N	Cancer	proliferation	proliferation of cancer cells	1.75e-07	CD70, CSF2, IFNG, IL4, IL6, MYC, TGFB1, TNF
N	Cancer	proliferation	proliferation of leukemia cells	1.95e-07	CSF2, IFNG, MYC, TGFB1, TNF
N	Cancer	proliferation	proliferation of tumor cells	2.39e-07	CD70, CSF2, IFNG, IL4, IL6, IL13, MYC, TGFB1, TNF
N	Cancer	proliferation	proliferation of leukemia cell lines	1.83e-06	CSF2, DLK1, IL4, IL6, MYC, NFKB1, TGFB1, TNF
N	Cancer	proliferation	proliferation of lymphoma cell lines	7.73e-06	IFNG, IL4, IL13, MYC, TGFB1, TNF
N	Cancer	proliferation	proliferation of acute myeloblastic leukemia cells	1.75e-05	IFNG, TGFB1, TNF
N	Cancer	sensitization	sensitization of cancer cells	5.36e-08	CSF2, IFNG, IL4, TNF
N	Cancer	sensitization	sensitization of leukemia cells	2.85e-05	CSF2, IL4
N	Cancer	cardiovascular process	cardiovascular process of papilloma	1.5e-07	MAPK9, MYC, TGFB1
N	Cancer	cardiovascular process	cardiovascular process of tumor	3.67e-05	CSF2, IFNG, MAPK9, MYC, TGFB1
N	Cancer	priming	priming of tumor cell lines	1.5e-07	CSF2, IFNG, TNF
N	Cancer	priming	priming of leukemia cell lines	2.85e-05	CSF2, TNF
N	Cancer	permeability	permeability of colon cancer cell lines	5.97e-07	IFNG, IL4, TNF
N	Cancer	G1 phase	arrest in G1 phase of leukemia cell lines	1.76e-06	CSF2, IL6, TGFB1, TNF
N	Cancer	tumorigenesis	tumorigenesis of eukaryotic cells	2.26e-06	CSF2, CXCR4, DUSP2, ICOSLG, IFNG, IL13, MYC, RHOA, TGFB1, TNF
N	Cancer	tumorigenesis	delay in tumorigenesis of liver	0.0107	MYC
N	Cancer	stimulation	stimulation of hepatoma cell lines	2.96e-06	IFNG, IL6, TNF
N	Cancer	stimulation	stimulation of cancer cells	5.16e-06	CSF2, IL4, IL6
N	Cancer	shape change	shape change of tumor cell lines	3.51e-06	EDNRB, HTR4, IFNG, IL6, LGALS8, RHOA, TNF
N	Cancer	G0/G1 phase transition	arrest in G0/G1 phase transition of tumor cell lines	4.12e-06	IFNG, IL6, MYC, TGFB1, TNF
N	Cancer	cell division process	arrest in cell division process of leukemia cell lines	7e-06	CSF2, IL6, MYC, TGFB1, TNF
N	Cancer	cell division process	cell division process of melanoma cell lines	1.92e-05	IFNG, IL6, MYC, TGFB1
N	Cancer	cell division process	entry into cell division process of cancer cells	4.12e-05	CD70, IL6, TNF
N	Cancer	developmental process	developmental process of tumor cells	8.94e-06	CSF2, IFNG, IL4, IL6, IL13, MYC, NRTN, TGFB1, TNF
N	Cancer	developmental process	developmental process of papilloma	4.12e-05	MAPK9, MYC, TGFB1
N	Cancer	cell rounding	cell rounding of tumor cell lines	1.44e-05	EDNRB, HTR4, RHOA, TNF
N	Cancer	induction	induction of tumor cell lines	1.75e-05	CSF2, IFNG, IL6
N	Cancer	S phase	S phase of tumor cell lines	1.81e-05	IFNG, IL6, MYC, TGFB1, TNF, TRIM21
N	Cancer	growth	growth of tumor cells	2.56e-05	CSF2, IFNG, IL4, IL6, IL13, MYC, TGFB1, TNF
N	Cancer	growth	growth of brain cancer cell lines	3.67e-05	IFNG, IL4, MAPK9, TGFB1, TNF
N	Cancer	growth	growth of leukemia cell lines	5.22e-05	CSF2, IFNG, IL6, MYC, TGFB1, TNF
N	Cancer	development	development of large-cell diffuse lymphoma	2.85e-05	IL6, MYC
N	Cancer	development	development of plasmacytoma	2.85e-05	IL6, MYC
N	Cancer	epithelial-mesenchymal transition	epithelial-mesenchymal transition of colon carcinoma	2.85e-05	TGFB1, TNF
N	Cancer	morphology	morphology of colon carcinoma	2.85e-05	TGFB1, TNF
N	Cancer	transepithelial electrical resistance	transepithelial electrical resistance of colon cancer cell lines	2.85e-05	IL4, IL13
N	Cancer	vascularization	vascularization of papilloma	2.85e-05	MAPK9, MYC
N	Cancer	phagocytosis	phagocytosis of tumor cell lines	3.19e-05	IFNG, IL4, MYC, TGFB1
N	Cancer	survival	survival of lymphoma cell lines	3.59e-05	CSF2, MYC, TGFB1, TNF
N	Cancer	survival	survival of tumor cell lines	6.53e-05	ALK, ANTXR2, CSF2, DUSP10, IFNG, IGTP, IL6, MAPK9, MYC, NFKB1, TGFB1, TNF
N	Cancer	cell death	cell death of thyroid tumor cell lines	4.99e-05	IFNG, MYC, TGFB1, TNF
N	Cancer	differentiation	differentiation of cancer cells	5.54e-05	CSF2, MYC, NRTN, TGFB1
N	Cancer	differentiation	differentiation of leukemia cell lines	5.77e-05	CSF2, DLK1, IFNG, IL6, MAPK9, MYC, TGFB1
N	Cancer	interphase	arrest in interphase of melanoma cell lines	6.5e-05	IFNG, IL6, MYC
N	Cancer	hyperplasia	hyperplasia of kidney	0.00537	MYC
N	Cancer	cancer	cancer of liver	0.016	MYC
N	Cancer	hepatocellular carcinoma	hepatocellular carcinoma	0.266	MYC, TNF
N	Cellular Movement	cell movement	cell movement of macrophages	1.48e-08	CSF2, CXCR4, EDNRB, IFNG, IL4, IL6, IL13, RHOA, TGFB1, TICAM1, TNF
N	Cellular Movement	cell movement	cell movement of monocytes	1.6e-08	CSF2, CXCR4, IFNG, IL4, IL6, IL13, RHOA, TGFB1, TNF
N	Cellular Movement	cell movement	cell movement of leukocytes	3.95e-08	BDKRB1, CSF2, CXCR4, EDNRB, IFNG, IL4, IL6, IL13, MAPK9, NFKB1, RGS1, RHOA, TGFB1, TICAM1, TNF, TNFRSF18, VTCN1
N	Cellular Movement	cell movement	cell movement of lymphocytes	5.42e-08	CXCR4, IFNG, IL4, IL6, IL13, NFKB1, RGS1, RHOA, TGFB1, TNF, VTCN1
N	Cellular Movement	cell movement	cell movement of mononuclear leukocytes	8.04e-08	CSF2, CXCR4, IFNG, IL4, IL6, IL13, NFKB1, RGS1, RHOA, TGFB1, TNF, VTCN1
N	Cellular Movement	cell movement	cell movement of phagocytes	1.74e-07	CSF2, CXCR4, EDNRB, IFNG, IL4, IL6, IL13, MAPK9, RHOA, TGFB1, TICAM1, TNF, TNFRSF18
N	Cellular Movement	cell movement	cell movement of normal cells	2.86e-07	BDKRB1, CSF2, CXCR4, EDNRB, IFNG, IL4, IL6, IL13, MAPK9, MYC, NFKB1, RGS1, RHOA, TGFB1, TICAM1, TNF, TNFRSF18, VTCN1
N	Cellular Movement	cell movement	cell movement of cells	8.49e-07	BDKRB1, CD97, CSF2, CXCR4, EDNRB, IFNG, IL4, IL6, IL13, LGALS8, MAPK9, MYC, NFKB1, RGS1, RHOA, SPINT2, TGFB1, TICAM1, TNF, TNFRSF18, VTCN1
N	Cellular Movement	cell movement	cell movement of T lymphocytes	2.33e-06	CXCR4, IFNG, IL4, IL6, IL13, TGFB1, TNF, VTCN1
N	Cellular Movement	migration	migration of hematopoietic progenitor cells	1.57e-07	CSF2, CXCR4, IFNG, IL4, TNF
N	Cellular Movement	migration	migration of leukocytes	2.72e-07	BDKRB1, CSF2, CXCR4, CYTIP, EDNRB, ICOSLG, IFNG, IL4, IL6, IL13, MAPK9, RGS1, RHOA, TGFB1, TNF
N	Cellular Movement	migration	migration of mononuclear leukocytes	1.38e-06	CSF2, CXCR4, CYTIP, ICOSLG, IFNG, IL4, RHOA, TGFB1, TNF
N	Cellular Movement	migration	migration of monocytes	4.77e-06	CSF2, IFNG, IL4, RHOA, TGFB1, TNF
N	Cellular Movement	migration	migration of eukaryotic cells	1.01e-05	BDKRB1, CD97, CSF2, CXCR4, CYTIP, EDNRB, ICOSLG, IFNG, IL4, IL6, IL13, MAPK9, MYC, NRTN, RGS1, RHOA, SCGB3A1, SP7, TGFB1, TNF, TNN
N	Cellular Movement	migration	migration of normal cells	1.05e-05	BDKRB1, CSF2, CXCR4, CYTIP, EDNRB, ICOSLG, IFNG, IL4, IL6, IL13, MAPK9, MYC, NRTN, RGS1, RHOA, SP7, TGFB1, TNF
N	Cellular Movement	migration	migration of bone marrow cells	1.91e-05	CSF2, CXCR4, IFNG, IL4, IL6, TGFB1, TNF
N	Cellular Movement	migration	migration of lymphocytes	2.08e-05	CXCR4, CYTIP, ICOSLG, IFNG, IL4, RHOA, TNF
N	Cellular Movement	migration	migration of T lymphocytes	2.25e-05	CXCR4, ICOSLG, IFNG, IL4, RHOA, TNF
N	Cellular Movement	migration	migration of antigen presenting cells	4.34e-05	CSF2, CXCR4, IFNG, IL4, RHOA, TGFB1, TNF
N	Cellular Movement	chemotaxis	chemotaxis of phagocytes	2.12e-07	CSF2, CXCR4, EDNRB, IFNG, IL4, IL13, MAPK9, RHOA, TGFB1, TNF
N	Cellular Movement	chemotaxis	chemotaxis of macrophages	2.45e-07	CSF2, CXCR4, EDNRB, IL4, IL13, RHOA, TGFB1, TNF
N	Cellular Movement	chemotaxis	chemotaxis of monocytes	4.55e-07	CSF2, CXCR4, IL4, IL13, RHOA, TGFB1, TNF
N	Cellular Movement	chemotaxis	chemotaxis of normal cells	2.04e-06	CSF2, CXCR4, EDNRB, IFNG, IL4, IL6, IL13, MAPK9, RGS1, RHOA, TGFB1, TNF
N	Cellular Movement	chemotaxis	chemotaxis of leukocytes	2.17e-06	CSF2, CXCR4, EDNRB, IFNG, IL4, IL13, MAPK9, RGS1, RHOA, TGFB1, TNF
N	Cellular Movement	chemotaxis	chemotaxis of mononuclear leukocytes	7.38e-06	CSF2, CXCR4, IL4, IL13, RGS1, RHOA, TGFB1, TNF
N	Cellular Movement	chemotaxis	chemotaxis of granulocytes	4.34e-05	CSF2, IFNG, IL4, IL13, MAPK9, TGFB1, TNF
N	Cellular Movement	chemotaxis	chemotaxis of lymphocytes	6.52e-05	CXCR4, IL4, RGS1, RHOA, TGFB1, TNF
N	Cellular Movement	infiltration	infiltration of mononuclear leukocytes	2.15e-07	CSF2, IL4, IL6, IL13, NFKB1, TGFB1, TNF, VTCN1
N	Cellular Movement	infiltration	infiltration of leukocytes	1.37e-06	CSF2, IFNG, IL4, IL6, IL13, NFKB1, TGFB1, TICAM1, TNF, TNFRSF18, VTCN1
N	Cellular Movement	infiltration	infiltration of lymphocytes	1.52e-06	IL4, IL6, IL13, NFKB1, TGFB1, TNF, VTCN1
N	Cellular Movement	emigration	emigration of leukocytes	1.32e-06	BDKRB1, CSF2, CXCR4, CYTIP, RHOA
N	Cellular Movement	mobilization	mobilization of lymphocytes	8.22e-06	CSF2, IFNG, TNF
N	Cellular Movement	homing	homing of lymphocytes	1.13e-05	CXCR4, IL4, IL13, RGS1, RHOA, TGFB1, TNF
N	Cellular Movement	influx	influx of neutrophils	3.19e-05	IL4, IL6, IL13, TNF
N	Cellular Movement	transmigration	transmigration of phagocytes	6.13e-05	CSF2, IFNG, TGFB1, TNF
N	Immune Cell Trafficking	cell movement	cell movement of macrophages	1.48e-08	CSF2, CXCR4, EDNRB, IFNG, IL4, IL6, IL13, RHOA, TGFB1, TICAM1, TNF
N	Immune Cell Trafficking	cell movement	cell movement of monocytes	1.6e-08	CSF2, CXCR4, IFNG, IL4, IL6, IL13, RHOA, TGFB1, TNF
N	Immune Cell Trafficking	cell movement	cell movement of leukocytes	3.95e-08	BDKRB1, CSF2, CXCR4, EDNRB, IFNG, IL4, IL6, IL13, MAPK9, NFKB1, RGS1, RHOA, TGFB1, TICAM1, TNF, TNFRSF18, VTCN1
N	Immune Cell Trafficking	cell movement	cell movement of lymphocytes	5.42e-08	CXCR4, IFNG, IL4, IL6, IL13, NFKB1, RGS1, RHOA, TGFB1, TNF, VTCN1
N	Immune Cell Trafficking	cell movement	cell movement of mononuclear leukocytes	8.04e-08	CSF2, CXCR4, IFNG, IL4, IL6, IL13, NFKB1, RGS1, RHOA, TGFB1, TNF, VTCN1
N	Immune Cell Trafficking	cell movement	cell movement of phagocytes	1.74e-07	CSF2, CXCR4, EDNRB, IFNG, IL4, IL6, IL13, MAPK9, RHOA, TGFB1, TICAM1, TNF, TNFRSF18
N	Immune Cell Trafficking	cell movement	cell movement of T lymphocytes	2.33e-06	CXCR4, IFNG, IL4, IL6, IL13, TGFB1, TNF, VTCN1
N	Immune Cell Trafficking	activation	activation of lymphocytes	5e-08	CD1C, CSF2, ICOSLG, IFNG, IL4, IL6, IL13, NFKB1, SEMA4A, TGFB1, TICAM1, TNF, VTCN1
N	Immune Cell Trafficking	activation	activation of peripheral blood monocytes	9.6e-08	CSF2, IFNG, IL4, TNF
N	Immune Cell Trafficking	activation	activation of eosinophils	1.57e-07	CSF2, IFNG, IL4, IL13, TNF
N	Immune Cell Trafficking	activation	activation of macrophages	6.44e-07	CSF2, IFNG, IL4, IL6, SBNO2, TGFB1, TICAM1, TNF
N	Immune Cell Trafficking	activation	activation of T lymphocytes	1.03e-06	CSF2, ICOSLG, IFNG, IL4, IL6, IL13, SEMA4A, TGFB1, TNF, VTCN1
N	Immune Cell Trafficking	activation	activation of leukocytes	1.44e-06	CD1C, CSF2, ICOSLG, IFNG, IL4, IL6, IL13, NFKB1, SBNO2, SEMA4A, TGFB1, TICAM1, TNF, VTCN1
N	Immune Cell Trafficking	activation	activation of helper T lymphocytes	9.03e-06	IFNG, IL4, IL6, TNF
N	Immune Cell Trafficking	activation	activation of natural killer cells	9.39e-06	CSF2, IFNG, IL4, IL6, IL13, TNF
N	Immune Cell Trafficking	activation	activation of granulocytes	1.13e-05	CSF2, IFNG, IL4, IL6, IL13, TNF
N	Immune Cell Trafficking	activation	activation of dendritic cells	1.34e-05	CSF2, IFNG, IL4, TGFB1, TNF
N	Immune Cell Trafficking	activation	activation of B lymphocytes	5.13e-05	IFNG, IL4, IL6, IL13, TICAM1
N	Immune Cell Trafficking	chemotaxis	chemotaxis of phagocytes	2.12e-07	CSF2, CXCR4, EDNRB, IFNG, IL4, IL13, MAPK9, RHOA, TGFB1, TNF
N	Immune Cell Trafficking	chemotaxis	chemotaxis of macrophages	2.45e-07	CSF2, CXCR4, EDNRB, IL4, IL13, RHOA, TGFB1, TNF
N	Immune Cell Trafficking	chemotaxis	chemotaxis of monocytes	4.55e-07	CSF2, CXCR4, IL4, IL13, RHOA, TGFB1, TNF
N	Immune Cell Trafficking	chemotaxis	chemotaxis of leukocytes	2.17e-06	CSF2, CXCR4, EDNRB, IFNG, IL4, IL13, MAPK9, RGS1, RHOA, TGFB1, TNF
N	Immune Cell Trafficking	chemotaxis	chemotaxis of mononuclear leukocytes	7.38e-06	CSF2, CXCR4, IL4, IL13, RGS1, RHOA, TGFB1, TNF
N	Immune Cell Trafficking	chemotaxis	chemotaxis of granulocytes	4.34e-05	CSF2, IFNG, IL4, IL13, MAPK9, TGFB1, TNF
N	Immune Cell Trafficking	chemotaxis	chemotaxis of lymphocytes	6.52e-05	CXCR4, IL4, RGS1, RHOA, TGFB1, TNF
N	Immune Cell Trafficking	infiltration	infiltration of mononuclear leukocytes	2.15e-07	CSF2, IL4, IL6, IL13, NFKB1, TGFB1, TNF, VTCN1
N	Immune Cell Trafficking	infiltration	infiltration of leukocytes	1.37e-06	CSF2, IFNG, IL4, IL6, IL13, NFKB1, TGFB1, TICAM1, TNF, TNFRSF18, VTCN1
N	Immune Cell Trafficking	infiltration	infiltration of lymphocytes	1.52e-06	IL4, IL6, IL13, NFKB1, TGFB1, TNF, VTCN1
N	Immune Cell Trafficking	migration	migration of leukocytes	2.72e-07	BDKRB1, CSF2, CXCR4, CYTIP, EDNRB, ICOSLG, IFNG, IL4, IL6, IL13, MAPK9, RGS1, RHOA, TGFB1, TNF
N	Immune Cell Trafficking	migration	migration of mononuclear leukocytes	1.38e-06	CSF2, CXCR4, CYTIP, ICOSLG, IFNG, IL4, RHOA, TGFB1, TNF
N	Immune Cell Trafficking	migration	migration of monocytes	4.77e-06	CSF2, IFNG, IL4, RHOA, TGFB1, TNF
N	Immune Cell Trafficking	migration	migration of bone marrow cells	1.91e-05	CSF2, CXCR4, IFNG, IL4, IL6, TGFB1, TNF
N	Immune Cell Trafficking	migration	migration of T lymphocytes	2.25e-05	CXCR4, ICOSLG, IFNG, IL4, RHOA, TNF
N	Immune Cell Trafficking	adhesion	adhesion of lymphocytes	5.75e-07	ICOSLG, IFNG, IL4, IL6, RGS1, RHOA, TGFB1, TNF
N	Immune Cell Trafficking	adhesion	adhesion of leukocytes	8.34e-07	BDKRB1, CSF2, ICOSLG, IFNG, IL4, IL6, IL13, RGS1, RHOA, TGFB1, TNF
N	Immune Cell Trafficking	adhesion	adhesion of eosinophils	1.24e-05	IFNG, IL4, IL13, TNF
N	Immune Cell Trafficking	adhesion	adhesion of macrophages	5.47e-05	CSF2, ICOSLG, IFNG, TGFB1, TNF
N	Immune Cell Trafficking	emigration	emigration of leukocytes	1.32e-06	BDKRB1, CSF2, CXCR4, CYTIP, RHOA
N	Immune Cell Trafficking	mobilization	mobilization of lymphocytes	8.22e-06	CSF2, IFNG, TNF
N	Immune Cell Trafficking	homing	homing of lymphocytes	1.13e-05	CXCR4, IL4, IL13, RGS1, RHOA, TGFB1, TNF
N	Immune Cell Trafficking	recruitment	recruitment of mononuclear leukocytes	2.97e-05	CSF2, IFNG, IL4, IL6, TNF
N	Immune Cell Trafficking	recruitment	recruitment of T lymphocytes	3.19e-05	CSF2, IFNG, IL4, TNF
N	Immune Cell Trafficking	influx	influx of neutrophils	3.19e-05	IL4, IL6, IL13, TNF
N	Immune Cell Trafficking	transmigration	transmigration of phagocytes	6.13e-05	CSF2, IFNG, TGFB1, TNF
N	Immune Cell Trafficking	accumulation	accumulation of T lymphocytes	6.77e-05	ICOSLG, IFNG, IL4, TGFB1
N	Cell Cycle	cell division process	cell division process of leukocytes	1.99e-08	CSF2, IFNG, IL4, IL6, MYC, N-arachidonoyl-dopamine, NFKB1, TGFB1, VTCN1
N	Cell Cycle	cell division process	cell division process of lymphocytes	2.48e-06	IL4, IL6, MYC, N-arachidonoyl-dopamine, NFKB1, TGFB1, VTCN1
N	Cell Cycle	cell division process	arrest in cell division process of leukemia cell lines	7e-06	CSF2, IL6, MYC, TGFB1, TNF
N	Cell Cycle	cell division process	cell division process of leukocyte cell lines	7.73e-06	CSF2, IL4, IL6, MYC, TGFB1, TNF
N	Cell Cycle	cell division process	arrest in cell division process of blood cells	8.51e-06	IFNG, MYC, NFKB1, TGFB1, VTCN1
N	Cell Cycle	cell division process	entry into cell division process of eukaryotic cells	1.39e-05	CD70, IL4, IL6, MYC, SCGB3A1, TGFB1, TNF, TRIM21
N	Cell Cycle	cell division process	cell division process of melanoma cell lines	1.92e-05	IFNG, IL6, MYC, TGFB1
N	Cell Cycle	cell division process	entry into cell division process of cancer cells	4.12e-05	CD70, IL6, TNF
N	Cell Cycle	cell division process	entry into cell division process of cell lines	5.46e-05	IL6, MYC, SCGB3A1, TGFB1, TNF, TRIM21
N	Cell Cycle	cell division process	arrest in cell division process of normal cells	5.57e-05	CSF2, IFNG, MYC, NFKB1, TGFB1, TNF, VTCN1
N	Cell Cycle	cell division process	arrest in cell division process of leukocytes	6.13e-05	IFNG, MYC, NFKB1, VTCN1
N	Cell Cycle	cell cycle progression	cell cycle progression of eukaryotic cells	3.43e-07	CD70, CSF2, IL4, IL6, MAPK9, MYC, N-arachidonoyl-dopamine, NFKB1, PADI4, RHOA, SCGB3A1, TGFB1, TNF, VTCN1
N	Cell Cycle	cell cycle progression	cell cycle progression of leukocytes	1.7e-06	CSF2, IL4, MYC, N-arachidonoyl-dopamine, TGFB1, VTCN1
N	Cell Cycle	cell cycle progression	cell cycle progression of normal cells	1.82e-06	CSF2, IL4, MYC, N-arachidonoyl-dopamine, NFKB1, RHOA, TGFB1, TNF, VTCN1
N	Cell Cycle	cell cycle progression	arrest in cell cycle progression of eukaryotic cells	6.91e-06	CSF2, IL6, MAPK9, MYC, PADI4, RHOA, TGFB1, TNF, VTCN1
N	Cell Cycle	cell cycle progression	cell cycle progression of lymphocytes	2.03e-05	IL4, MYC, N-arachidonoyl-dopamine, TGFB1, VTCN1
N	Cell Cycle	cell cycle progression	arrest in cell cycle progression	2.79e-05	CSF2, IFNG, IL6, MAPK9, MYC, PADI4, RHOA, TGFB1, TNF, VTCN1
N	Cell Cycle	cell cycle progression	entry into cell cycle progression of eukaryotic cells	4.99e-05	CD70, MYC, SCGB3A1, TGFB1
N	Cell Cycle	cell cycle progression	entry into cell cycle progression of cell lines	5.22e-05	MYC, SCGB3A1, TGFB1
N	Cell Cycle	cell cycle progression	arrest in cell cycle progression of cell lines	5.97e-05	CSF2, IL6, MAPK9, MYC, PADI4, RHOA, TGFB1
N	Cell Cycle	cell stage	cell stage of blood cells	1.7e-06	CSF2, IFNG, IL4, IL6, MYC, NFKB1
N	Cell Cycle	G1 phase	arrest in G1 phase of leukemia cell lines	1.76e-06	CSF2, IL6, TGFB1, TNF
N	Cell Cycle	G1 phase	arrest in G1 phase of normal cells	2.37e-05	CSF2, IFNG, MYC, NFKB1, TGFB1
N	Cell Cycle	G0/G1 phase transition	arrest in G0/G1 phase transition of tumor cell lines	4.12e-06	IFNG, IL6, MYC, TGFB1, TNF
N	Cell Cycle	G0/G1 phase transition	arrest in G0/G1 phase transition of leukocyte cell lines	5.16e-06	IL6, MYC, TGFB1
N	Cell Cycle	interphase	arrest in interphase of leukocyte cell lines	4.12e-06	CSF2, IL6, MYC, TGFB1, TNF
N	Cell Cycle	interphase	arrest in interphase of melanoma cell lines	6.5e-05	IFNG, IL6, MYC
N	Cell Cycle	S phase	S phase of tumor cell lines	1.81e-05	IFNG, IL6, MYC, TGFB1, TNF, TRIM21
N	Cardiovascular System Development and Function	contraction	contraction of umbilical vein	2.69e-08	BDKRB1, IL4, IL6, TGFB1
N	Cardiovascular System Development and Function	activation	activation of endothelial tissue	1.76e-06	IFNG, IL4, IL6, TNF
N	Cardiovascular System Development and Function	activation	activation of endothelial cells	9.03e-06	IFNG, IL4, TGFB1, TNF
N	Cardiovascular System Development and Function	neovascularization	neovascularization	3.08e-05	CSF2, IFNG, IL13, MYC, TGFB1, TNF
N	Cardiovascular System Development and Function	vascularization	vascularization	3.75e-05	CSF2, IFNG, IL13, MAPK9, MYC, TGFB1, TNF
N	Cardiovascular System Development and Function	size	size of cardiomyocytes	4.02e-05	IL6, MYC, TGFB1, TNF
N	Cardiovascular System Development and Function	binding	binding of endothelial cell lines	5.47e-05	IFNG, IL4, IL6, IL13, TNF
N	Cardiovascular System Development and Function	quantity	quantity of blood vessel	5.54e-05	IL6, IL1F6, SEMA4A, TGFB1
N	Cardiovascular System Development and Function	dilation	dilation of left ventricle	0.0143	RHOA, TNF
N	Cardiovascular System Development and Function	proliferation	proliferation of heart cells	0.112	TGFB1
N	Cell Morphology	size	size of lymphocytes	3.24e-08	DLK1, IL4, IL6, MYC, TGFB1
N	Cell Morphology	size	size of T lymphocytes	5.36e-08	DLK1, IL4, IL6, TGFB1
N	Cell Morphology	size	size of eukaryotic cells	6.37e-07	CSF2, DLK1, IL4, IL6, MYC, NFKB1, NRTN, RHOA, TGFB1, TNF
N	Cell Morphology	size	size of muscle cells	1.56e-06	IL4, IL6, MYC, NFKB1, TGFB1, TNF
N	Cell Morphology	size	size of normal cells	8.62e-06	DLK1, IL4, IL6, MYC, NFKB1, NRTN, TGFB1, TNF
N	Cell Morphology	size	size of cell lines	1.46e-05	CSF2, IL4, MYC, RHOA, TGFB1
N	Cell Morphology	size	size of dendritic cell lines	2.85e-05	CSF2, IL4
N	Cell Morphology	size	size of cardiomyocytes	4.02e-05	IL6, MYC, TGFB1, TNF
N	Cell Morphology	permeability	permeability of colon cancer cell lines	5.97e-07	IFNG, IL4, TNF
N	Cell Morphology	shape change	shape change of tumor cell lines	3.51e-06	EDNRB, HTR4, IFNG, IL6, LGALS8, RHOA, TNF
N	Cell Morphology	shape change	shape change of eukaryotic cells	6.8e-05	CSF2, EDNRB, HTR4, IFNG, IL4, IL6, LGALS8, RHOA, TGFB1, TNF
N	Cell Morphology	cell rounding	cell rounding of tumor cell lines	1.44e-05	EDNRB, HTR4, RHOA, TNF
N	Cell Morphology	cell rounding	cell rounding of eukaryotic cells	2.56e-05	EDNRB, HTR4, RHOA, TGFB1, TNF
N	Cell Morphology	transepithelial electrical resistance	transepithelial electrical resistance of colon cancer cell lines	2.85e-05	IL4, IL13
N	Cell Morphology	conversion	conversion of leukocytes	4.12e-05	CSF2, IFNG, TGFB1
N	Cell Morphology	morphology	morphology of bone marrow cells	5.22e-05	IL4, TGFB1, TNF
N	Cell Morphology	transmembrane potential	transmembrane potential of mitochondria	5.38e-05	CSF2, IFNG, IL4, IL6, MAPK9, MYC, NFKB1, TGFB1, TNF
N	Tumor Morphology	proliferation	proliferation of sarcoma cells	4.13e-08	CSF2, IFNG, IL6, MYC, TGFB1, TNF
N	Tumor Morphology	proliferation	proliferation of cancer cells	1.75e-07	CD70, CSF2, IFNG, IL4, IL6, MYC, TGFB1, TNF
N	Tumor Morphology	proliferation	proliferation of leukemia cells	1.95e-07	CSF2, IFNG, MYC, TGFB1, TNF
N	Tumor Morphology	proliferation	proliferation of tumor cells	2.39e-07	CD70, CSF2, IFNG, IL4, IL6, IL13, MYC, TGFB1, TNF
N	Tumor Morphology	proliferation	proliferation of acute myeloblastic leukemia cells	1.75e-05	IFNG, TGFB1, TNF
N	Tumor Morphology	sensitization	sensitization of cancer cells	5.36e-08	CSF2, IFNG, IL4, TNF
N	Tumor Morphology	sensitization	sensitization of leukemia cells	2.85e-05	CSF2, IL4
N	Tumor Morphology	stimulation	stimulation of cancer cells	5.16e-06	CSF2, IL4, IL6
N	Tumor Morphology	development	development of large-cell diffuse lymphoma	2.85e-05	IL6, MYC
N	Tumor Morphology	development	development of plasmacytoma	2.85e-05	IL6, MYC
N	Tumor Morphology	morphology	morphology of colon carcinoma	2.85e-05	TGFB1, TNF
N	Tumor Morphology	vascularization	vascularization of papilloma	2.85e-05	MAPK9, MYC
N	Embryonic Development	remodeling	remodeling of pulmonary alveolus	5.36e-08	IFNG, IL13, NFKB1, TGFB1
N	Embryonic Development	apoptosis	apoptosis of trophoblast cells	3.18e-05	IFNG, IL6, TNF
N	Lymphoid Tissue Structure and Development	size	size of T lymphocytes	5.36e-08	DLK1, IL4, IL6, TGFB1
N	Lymphoid Tissue Structure and Development	development	development of bone marrow cells	1.51e-07	CSF2, CXCR4, IFNG, IL4, IL6, IL13, TNF
N	Lymphoid Tissue Structure and Development	development	development of Th17 cells	1.59e-07	IFNG, IL4, IL6, TGFB1
N	Lymphoid Tissue Structure and Development	development	development of myeloid cells	1.95e-07	CSF2, CXCR4, IL4, IL13, TNF
N	Lymphoid Tissue Structure and Development	development	development of helper T lymphocytes	3.68e-06	ICOSLG, IFNG, IL4, IL6, TGFB1
N	Lymphoid Tissue Structure and Development	development	initiation of development of Th17 cells	2.85e-05	IL6, TGFB1
N	Lymphoid Tissue Structure and Development	development	development of granulocytes	5.22e-05	CSF2, IL4, IL13
N	Organ Development	remodeling	remodeling of pulmonary alveolus	5.36e-08	IFNG, IL13, NFKB1, TGFB1
N	Organ Morphology	remodeling	remodeling of pulmonary alveolus	5.36e-08	IFNG, IL13, NFKB1, TGFB1
N	Organ Morphology	morphology	morphology of organ	5.97e-05	IFNG, IL1F6, MYC, NFKB1, TGFB1, TNF
N	Organ Morphology	hypertrophy	hypertrophy of ventricular myocardium	0.0107	IL6
N	Organ Morphology	hypertrophy	hypertrophy of atrium	0.016	MYL2
N	Organ Morphology	hypertrophy	hypertrophy of kidney	0.0266	TGFB1
N	Organ Morphology	hypertrophy	hypertrophy of myocardium	0.0575	IL6
N	Organ Morphology	hypertrophy	hypertrophy of heart	0.494	TNF
N	Organ Morphology	dilation	dilation of left ventricle	0.0143	RHOA, TNF
N	Organ Morphology	dilation	dilation of kidney	0.0422	EDNRB
N	Organ Morphology	atrophy	atrophy of kidney	0.0213	EDNRB
N	Organ Morphology	enlargement	enlargement of atrium	0.0213	RHOA
N	Organ Morphology	regeneration	regeneration of liver	0.0924	IL6
N	Respiratory System Development and Function	remodeling	remodeling of pulmonary alveolus	5.36e-08	IFNG, IL13, NFKB1, TGFB1
N	Respiratory System Development and Function	stimulation	stimulation of bronchial epithelial cells	2.85e-05	IL4, IL13
N	Organismal Development	production	production of mucus	7.6e-08	CSF2, IL4, IL13, TGFB1, TNF
N	Organismal Development	hematopoiesis	hematopoiesis of organism	2.2e-06	CSF2, IFNG, IL6, MYC, NFKB1, TNF
N	Organismal Development	neovascularization	neovascularization	3.08e-05	CSF2, IFNG, IL13, MYC, TGFB1, TNF
N	Organismal Development	vascularization	vascularization	3.75e-05	CSF2, IFNG, IL13, MAPK9, MYC, TGFB1, TNF
N	Infection Mechanism	replication	replication of HIV-1	1.03e-07	CXCR4, IL4, IL6, MYC, N-arachidonoyl-dopamine, TGFB1, TNF
N	Infection Mechanism	replication	replication of virus	2.22e-07	CXCR4, IFNG, IGTP, IL4, IL6, MYC, N-arachidonoyl-dopamine, TGFB1, TNF, ZFP161
N	Infection Mechanism	fusion	fusion of leukocytes	1.76e-06	CXCR4, IFNG, IL4, IL6
N	Infection Mechanism	fusion	fusion of macrophages	5.22e-05	IFNG, IL4, IL6
N	Infection Mechanism	activation	activation of HIV	3.55e-06	CSF2, IL6, N-arachidonoyl-dopamine, NFKB1, RHOA, TNF
N	Infection Mechanism	activation	activation of virus	6.56e-06	CSF2, IFNG, IL6, MYC, N-arachidonoyl-dopamine, NFKB1, RHOA, TNF
N	Infection Mechanism	activation	activation of HIV-1	2.2e-05	CSF2, IL6, N-arachidonoyl-dopamine, NFKB1, TNF
N	Infection Mechanism	quantity	quantity of virus	7e-06	IFNG, IL6, IL13, RHOA, TNF
N	Infection Mechanism	production	production of virus	1.03e-05	CSF2, IFNG, TGFB1, TNF, ZFP161
N	Dermatological Diseases and Conditions	dermatitis	dermatitis	1.42e-07	CSF2, CXCR4, DUSP2, ICOSLG, IFNG, IL4, IL13, MYC, NFKB1, TNF
N	Dermatological Diseases and Conditions	dermatological disorder	dermatological disorder	1.3e-06	CSF2, CXCR4, DUSP2, EDNRB, ICOSLG, IFNG, IL4, IL6, IL13, IL1F6, MYC, NFKB1, RGS1, RHOA, TGFB1, TNF, TRPS1
N	Dermatological Diseases and Conditions	dermatological disorder	dermatological disorder of mammalia	1.41e-05	CSF2, ICOSLG, IL4, IL13, NFKB1, TGFB1, TNF
N	Dermatological Diseases and Conditions	dermatological disorder	dermatological disorder of mice	2.51e-05	CSF2, ICOSLG, IL13, NFKB1, TGFB1, TNF
N	Dermatological Diseases and Conditions	contact dermatitis	contact dermatitis	1.86e-06	CSF2, ICOSLG, IFNG, IL4, IL13, TNF
N	Dermatological Diseases and Conditions	allergic contact dermatitis	allergic contact dermatitis	4.12e-05	IFNG, IL4, IL13
N	Dermatological Diseases and Conditions	eczema	eczema	4.12e-05	IFNG, IL4, IL13
N	Cellular Function and Maintenance	regulation	regulation of blood cells	1.57e-07	CSF2, IFNG, IL6, TGFB1, TNF
N	Cellular Function and Maintenance	regulation	regulation of antigen presenting cells	1.49e-06	CSF2, IFNG, IL6
N	Cellular Function and Maintenance	regulation	regulation of leukocytes	6.37e-06	CSF2, IFNG, IL6, TGFB1
N	Cellular Function and Maintenance	regulation	regulation of erythroid progenitor cells	2.85e-05	IFNG, TNF
N	Cellular Function and Maintenance	respiratory burst	respiratory burst of monocytes	3.73e-07	IFNG, IL4, TGFB1, TNF
N	Cellular Function and Maintenance	function	function of normal cells	1.44e-05	IFNG, IL4, IL13, SEMA4A, TGFB1, TNF
N	Cellular Function and Maintenance	function	function of leukocytes	3.94e-05	IFNG, IL4, IL13, TGFB1, TNF
N	Cellular Function and Maintenance	phagocytosis	phagocytosis of tumor cell lines	3.19e-05	IFNG, IL4, MYC, TGFB1
N	Hypersensitivity Response	activation	activation of eosinophils	1.57e-07	CSF2, IFNG, IL4, IL13, TNF
N	Hypersensitivity Response	quantity	quantity of eosinophils	3.81e-07	CSF2, IFNG, IL4, IL6, IL13, TNF
N	Hypersensitivity Response	adhesion	adhesion of eosinophils	1.24e-05	IFNG, IL4, IL13, TNF
N	Hypersensitivity Response	stimulation	stimulation of eosinophils	3.18e-05	CSF2, IFNG, IL4
N	Neurological Disease	experimental autoimmune encephalomyelitis	experimental autoimmune encephalomyelitis of organism	2.51e-07	DUSP10, IFNG, IL4, IL6, RT1-B, SEMA4A, TGFB1, TNF, VTCN1
N	Neurological Disease	experimental autoimmune encephalomyelitis	experimental autoimmune encephalomyelitis of rodents	2.22e-06	DUSP10, IFNG, IL4, IL6, RT1-B, TGFB1, TNF, VTCN1
N	Neurological Disease	experimental autoimmune encephalomyelitis	experimental autoimmune encephalomyelitis of mice	1.41e-05	DUSP10, IFNG, IL4, IL6, TGFB1, TNF, VTCN1
N	Neurological Disease	edema	edema of white matter	5.97e-07	IL6, TGFB1, TNF
N	Neurological Disease	demyelination	demyelination	1.34e-05	CSF2, IFNG, IL6, TGFB1, TNF
N	Neurological Disease	demyelination	demyelination of cells	4.12e-05	IFNG, IL6, TNF
N	Neurological Disease	neurological disorder	neurological disorder of mammalia	2.2e-05	ALK, BDKRB1, DUSP10, HIPK1, HTR4, IFNG, IL4, IL6, MAPK9, MYC, N-arachidonoyl-dopamine, NRTN, RT1-B, TGFB1, TNF, VTCN1
N	Neurological Disease	neurological disorder	neurological disorder of mice	3.41e-05	BDKRB1, DUSP10, HIPK1, IFNG, IL4, IL6, MAPK9, MYC, N-arachidonoyl-dopamine, TGFB1, TNF, VTCN1
N	Neurological Disease	neurological disorder	neurological disorder of rodents	3.92e-05	BDKRB1, DUSP10, HIPK1, IFNG, IL4, IL6, MAPK9, MYC, N-arachidonoyl-dopamine, RT1-B, TGFB1, TNF, VTCN1
N	Neurological Disease	cell death	cell death of microglia	2.83e-05	IFNG, IL13, TGFB1, TNF
N	Neurological Disease	cell death	cell death of neuroglia	3.57e-05	IFNG, IL13, MYC, RHOA, TGFB1, TNF
N	Neurological Disease	growth	growth of brain cancer cell lines	3.67e-05	IFNG, IL4, MAPK9, TGFB1, TNF
N	Neurological Disease	disease	disease of nervous tissue	5.47e-05	CSF2, IFNG, IL6, TGFB1, TNF
N	Neurological Disease	cerebral hemorrhage	cerebral hemorrhage	0.00326	IL6, TNF
N	Organismal Injury and Abnormalities	organismal abnormalities	organismal abnormalities of cells	3.01e-07	ANTXR2, IFNG, IL6, MYC, TGFB1, TNF
N	Organismal Injury and Abnormalities	organismal abnormalities	organismal abnormalities of lung	3.19e-05	IL4, IL13, NFKB1, TGFB1, TNF
N	Organismal Injury and Abnormalities	edema	edema of white matter	5.97e-07	IL6, TGFB1, TNF
N	Organismal Injury and Abnormalities	edema	edema of tissue	1.35e-06	IFNG, IL6, TGFB1, TNF
N	Organismal Injury and Abnormalities	cytosis	cytosis	5.35e-06	CXCR4, IFNG, IL6, IL13, MYC, NFKB1, TGFB1, TNF
N	Organismal Injury and Abnormalities	cytosis	cytosis of mice	2.97e-05	CXCR4, IL6, IL13, NFKB1, TGFB1
N	Organismal Injury and Abnormalities	leukocytosis	leukocytosis	1.46e-05	CXCR4, IFNG, IL6, NFKB1, TNF
N	Organismal Injury and Abnormalities	injury	injury of liver	2.2e-05	IFNG, IL4, IL6, MAPK9, TNF
N	Organismal Injury and Abnormalities	fibrosis	fibrosis of lung	3.59e-05	IL4, IL13, NFKB1, TGFB1
N	Organismal Injury and Abnormalities	fibrosis	fibrosis of liver	0.00094	IFNG, IL4, NFKB1
N	Organismal Injury and Abnormalities	fibrosis	fibrosis of heart	0.181	IFNG
N	Organismal Injury and Abnormalities	necrosis	necrosis of liver	0.016	IFNG, TNF
N	Gastrointestinal Disease	permeability	permeability of colon cancer cell lines	5.97e-07	IFNG, IL4, TNF
N	Gastrointestinal Disease	injury	injury of liver	2.2e-05	IFNG, IL4, IL6, MAPK9, TNF
N	Gastrointestinal Disease	digestive system disorder	digestive system disorder of mice	2.64e-05	CSF2, IFNG, IL4, IL6, IL13, TNF
N	Gastrointestinal Disease	epithelial-mesenchymal transition	epithelial-mesenchymal transition of colon carcinoma	2.85e-05	TGFB1, TNF
N	Gastrointestinal Disease	morphology	morphology of colon carcinoma	2.85e-05	TGFB1, TNF
N	Gastrointestinal Disease	transepithelial electrical resistance	transepithelial electrical resistance of colon cancer cell lines	2.85e-05	IL4, IL13
N	Gastrointestinal Disease	fibrosis	fibrosis of liver	0.00094	IFNG, IL4, NFKB1
N	Gastrointestinal Disease	tumorigenesis	delay in tumorigenesis of liver	0.0107	MYC
N	Gastrointestinal Disease	necrosis	necrosis of liver	0.016	IFNG, TNF
N	Gastrointestinal Disease	cancer	cancer of liver	0.016	MYC
N	Gastrointestinal Disease	hepatitis	hepatitis of liver	0.016	TNF
N	Gastrointestinal Disease	degeneration	degeneration of liver	0.0676	TNF
N	Gastrointestinal Disease	hepatocellular carcinoma	hepatocellular carcinoma	0.266	MYC, TNF
N	Lipid Metabolism	quantity	quantity of 15(S)-HETE	5.97e-07	CSF2, IL4, TNF
N	Lipid Metabolism	quantity	quantity of 5(S)-HETE	5.97e-07	CSF2, TGFB1, TNF
N	Lipid Metabolism	quantity	quantity of leukotriene B4	3.18e-05	CSF2, TGFB1, TNF
N	Lipid Metabolism	synthesis	synthesis of leukotriene B4	2.25e-06	CSF2, IL4, IL13, TNF
N	Lipid Metabolism	production	production of prostaglandin E2	2.8e-06	IFNG, IL4, IL6, IL13, NFKB1, PLAA, TGFB1, TNF
N	Lipid Metabolism	production	production of eicosanoid	3.23e-06	CSF2, IFNG, IL4, IL6, IL13, NFKB1, PLAA, TGFB1, TNF
N	Molecular Transport	quantity	quantity of 15(S)-HETE	5.97e-07	CSF2, IL4, TNF
N	Molecular Transport	quantity	quantity of 5(S)-HETE	5.97e-07	CSF2, TGFB1, TNF
N	Molecular Transport	quantity	quantity of calcium	2.53e-05	BDKRB1, CSF2, CXCR4, EDNRB, IFNG, IL4, IL6, MYC, NFKB1, RGS1, SPINT2, TGFB1, TNF, TRIM21
N	Molecular Transport	quantity	quantity of leukotriene B4	3.18e-05	CSF2, TGFB1, TNF
N	Molecular Transport	quantity	quantity of Ca2+	4.37e-05	BDKRB1, CXCR4, EDNRB, IFNG, IL4, IL6, MYC, NFKB1, RGS1, TGFB1, TNF
N	Molecular Transport	uptake	uptake of D-glucose	1.48e-05	DUSP9, IL4, IL6, INSRR, MAPK9, MYC, TNF
N	Molecular Transport	absorption	absorption of sodium	6.5e-05	IL4, IL13, TNF
N	Small Molecule Biochemistry	quantity	quantity of 15(S)-HETE	5.97e-07	CSF2, IL4, TNF
N	Small Molecule Biochemistry	quantity	quantity of 5(S)-HETE	5.97e-07	CSF2, TGFB1, TNF
N	Small Molecule Biochemistry	quantity	quantity of leukotriene B4	3.18e-05	CSF2, TGFB1, TNF
N	Small Molecule Biochemistry	synthesis	synthesis of leukotriene B4	2.25e-06	CSF2, IL4, IL13, TNF
N	Small Molecule Biochemistry	production	production of prostaglandin E2	2.8e-06	IFNG, IL4, IL6, IL13, NFKB1, PLAA, TGFB1, TNF
N	Small Molecule Biochemistry	production	production of L-proline	2.96e-06	IL4, IL13, TGFB1
N	Small Molecule Biochemistry	production	production of eicosanoid	3.23e-06	CSF2, IFNG, IL4, IL6, IL13, NFKB1, PLAA, TGFB1, TNF
N	Small Molecule Biochemistry	formation	formation of anion	7.61e-06	IFNG, IL6, IL13, TNF
N	Small Molecule Biochemistry	formation	formation of hydrogen peroxide	3.18e-05	IFNG, IL6, TNF
N	Small Molecule Biochemistry	formation	formation of nitrite	6.5e-05	IFNG, IL13, TNF
N	Small Molecule Biochemistry	uptake	uptake of D-glucose	1.48e-05	DUSP9, IL4, IL6, INSRR, MAPK9, MYC, TNF
N	Small Molecule Biochemistry	modification	modification of amino acids	2.09e-05	DUSP2, DUSP9, DUSP10, DYRK2, IL4, IL6, MAP4K2, MAP4K3, MAP4K5, MAPK9, MINK1, STK17A, TGFB1
N	Small Molecule Biochemistry	phosphorylation	phosphorylation of amino acids	4.37e-05	DYRK2, IL4, IL6, MAP4K2, MAP4K3, MAP4K5, MAPK9, MINK1, STK17A, TGFB1
N	Gene Expression	binding	binding of interferon-gamma activated sequence	9.84e-07	IFNG, IL4, IL6, IL13, TNF
N	Gene Expression	binding	binding of synthetic promoter	3.55e-06	IFNG, IL4, IL13, NFKB1, TGFB1, TNF
N	Gene Expression	binding	binding of STAT binding site	4.34e-06	IFNG, IL4, IL6, TNF
N	Gene Expression	binding	binding of Stat3 binding site	1.75e-05	IL4, IL6, IL13
N	Gene Expression	binding	binding of Cp1 binding site	2.85e-05	IFNG, TNF
N	Gene Expression	expression	expression of Sp1 binding site	9.36e-06	IL4, MYC, SP3, TGFB1, TNF
N	Gene Expression	expression	expression of NFkB binding site	5.47e-05	IFNG, IL4, IL6, NFKB1, TNF
N	Gene Expression	stabilization	stabilization of reporter	2.39e-05	CSF2, MYC, TNF
N	Gene Expression	induction	induction of RNA	2.85e-05	IFNG, IL4
N	Gene Expression	regulation	regulation of RNA	2.85e-05	IFNG, TNF
N	Gene Expression	transactivation	transactivation of synthetic promoter	2.85e-05	CYTIP, IFNG, IL4, IL6, MYC, NFKB1, RHOA, TGFB1, TNF
N	Gene Expression	transcription	transcription of Sp1 binding site	4.02e-05	IL4, MYC, SP3, TNF
N	Respiratory Disease	apoptosis	apoptosis of lung cells	1.32e-06	CSF2, IFNG, IL13, TGFB1, TNF
N	Respiratory Disease	apoptosis	apoptosis of lung cell lines	1.92e-05	IFNG, MYC, TGFB1, TNF
N	Respiratory Disease	apoptosis	apoptosis of airway epithelial cells	6.5e-05	IFNG, IL13, TNF
N	Respiratory Disease	pulmonary fibrosis	pulmonary fibrosis	1.86e-06	CSF2, EDNRB, IL4, IL13, TGFB1, TNF
N	Respiratory Disease	pulmonary fibrosis	pulmonary fibrosis of mice	1.67e-05	CSF2, IL4, IL13, TGFB1
N	Respiratory Disease	organismal abnormalities	organismal abnormalities of lung	3.19e-05	IL4, IL13, NFKB1, TGFB1, TNF
N	Respiratory Disease	fibrosis	fibrosis of lung	3.59e-05	IL4, IL13, NFKB1, TGFB1
N	Respiratory Disease	sarcoidosis	sarcoidosis	4.99e-05	BTNL2, EDNRB, IFNG, TNF
N	Respiratory Disease	pulmonary hypertension	pulmonary hypertension	0.228	EDNRB
N	Hair and Skin Development and Function	transepithelial electrical resistance	transepithelial electrical resistance	1.35e-06	IFNG, IL4, IL13, TNF
N	Hepatic System Disease	apoptosis	apoptosis of hepatocytes	1.95e-06	IFNG, IL4, IL6, MAPK9, MYC, TGFB1, TNF
N	Hepatic System Disease	stimulation	stimulation of hepatoma cell lines	2.96e-06	IFNG, IL6, TNF
N	Hepatic System Disease	injury	injury of liver	2.2e-05	IFNG, IL4, IL6, MAPK9, TNF
N	Hepatic System Disease	hepatitis	hepatitis of mice	2.83e-05	IFNG, IL4, IL6, TNF
N	Hepatic System Disease	hepatitis	hepatitis of rats	0.0107	IL4
N	Hepatic System Disease	hepatitis	hepatitis of liver	0.016	TNF
N	Hepatic System Disease	necrosis	necrosis of liver cell lines	2.85e-05	MYC, TNF
N	Hepatic System Disease	necrosis	necrosis of liver	0.016	IFNG, TNF
N	Hepatic System Disease	hepatitis C	hepatitis C	0.0002	IFNG, IL4, IL6, TNF
N	Hepatic System Disease	chronic hepatitis C	chronic hepatitis C	0.000245	IL4, IL6, TNF
N	Hepatic System Disease	alcoholic hepatitis	alcoholic hepatitis	0.000588	IL6, TNF
N	Hepatic System Disease	fibrosis	fibrosis of liver	0.00094	IFNG, IL4, NFKB1
N	Hepatic System Disease	chronic hepatitis B	chronic hepatitis B	0.00249	IL6, TNF
N	Hepatic System Disease	chronic hepatitis	chronic hepatitis of mice	0.00537	IFNG
N	Hepatic System Disease	fragmentation	fragmentation of hepatocytes	0.00537	TGFB1
N	Hepatic System Disease	cirrhosis	cirrhosis	0.00684	IL6, TGFB1, TNF
N	Hepatic System Disease	cholestasis	cholestasis of humans	0.00729	IL6, TNF
N	Hepatic System Disease	tumorigenesis	delay in tumorigenesis of liver	0.0107	MYC
N	Hepatic System Disease	cancer	cancer of liver	0.016	MYC
N	Hepatic System Disease	fulminant hepatitis	fulminant hepatitis of mice	0.0524	IL4
N	Hepatic System Disease	degeneration	degeneration of liver	0.0676	TNF
N	Hepatic System Disease	hepatomegaly	hepatomegaly of mice	0.117	TNF
N	Hepatic System Disease	steatohepatitis	steatohepatitis	0.224	TNF
N	Hepatic System Disease	hepatocellular carcinoma	hepatocellular carcinoma	0.266	MYC, TNF
N	Liver Necrosis/Cell Death	apoptosis	apoptosis of hepatocytes	1.95e-06	IFNG, IL4, IL6, MAPK9, MYC, TGFB1, TNF
N	Liver Necrosis/Cell Death	necrosis	necrosis of liver	0.016	IFNG, TNF
N	Drug Metabolism	production	production of prostaglandin E2	2.8e-06	IFNG, IL4, IL6, IL13, NFKB1, PLAA, TGFB1, TNF
N	Cardiovascular Disease	cardiovascular disorder	cardiovascular disorder of mammalia	2.82e-06	CSF2, DLK1, EDNRB, FSTL1, IFNG, IL4, IL6, NFKB1, RETNLB (includes EG:84666), RHOA, TNF, TRIM21
N	Cardiovascular Disease	cardiovascular disorder	cardiovascular disorder of rodents	6.27e-06	DLK1, EDNRB, FSTL1, IFNG, IL4, IL6, NFKB1, RETNLB (includes EG:84666), RHOA, TNF, TRIM21
N	Cardiovascular Disease	inflammation	inflammation of heart	4.12e-05	IL4, NFKB1, TGFB1
N	Cardiovascular Disease	apoptosis	apoptosis of cardiomyocytes	0.00889	FSTL1, IFNG, IL6, TNF
N	Cardiovascular Disease	apoptosis	apoptosis of ventricular myocytes	0.167	FSTL1
N	Cardiovascular Disease	hypertrophy	hypertrophy of ventricular myocardium	0.0107	IL6
N	Cardiovascular Disease	hypertrophy	hypertrophy of atrium	0.016	MYL2
N	Cardiovascular Disease	hypertrophy	hypertrophy of myocardium	0.0575	IL6
N	Cardiovascular Disease	hypertrophy	hypertrophy of ventricular myocytes	0.0776	RHOA
N	Cardiovascular Disease	hypertrophy	hypertrophy of heart cells	0.136	RHOA, SP3
N	Cardiovascular Disease	hypertrophy	hypertrophy of heart	0.494	TNF
N	Cardiovascular Disease	bradycardia	bradycardia	0.012	RHOA, TRIM21
N	Cardiovascular Disease	enlargement	enlargement of atrium	0.0213	RHOA
N	Cardiovascular Disease	heart failure	heart failure	0.0216	EDNRB, IFNG, NFKB1, TNF
N	Cardiovascular Disease	diastolic heart failure	diastolic heart failure	0.0575	EDNRB
N	Cardiovascular Disease	cardiac fibrosis	cardiac fibrosis of mice	0.0875	TNF
N	Cardiovascular Disease	coronary artery disease	coronary artery disease	0.113	IL6, TGFB1
N	Cardiovascular Disease	aortic stenosis	aortic stenosis	0.149	TNF
N	Cardiovascular Disease	fibrosis	fibrosis of heart	0.181	IFNG
N	Cardiovascular Disease	pulmonary hypertension	pulmonary hypertension	0.228	EDNRB
N	Amino Acid Metabolism	production	production of L-proline	2.96e-06	IL4, IL13, TGFB1
N	Amino Acid Metabolism	modification	modification of amino acids	2.09e-05	DUSP2, DUSP9, DUSP10, DYRK2, IL4, IL6, MAP4K2, MAP4K3, MAP4K5, MAPK9, MINK1, STK17A, TGFB1
N	Amino Acid Metabolism	phosphorylation	phosphorylation of amino acids	4.37e-05	DYRK2, IL4, IL6, MAP4K2, MAP4K3, MAP4K5, MAPK9, MINK1, STK17A, TGFB1
N	Amino Acid Metabolism	quantity	quantity of essential amino acids	6.5e-05	IL4, IL13, TNF
N	Nervous System Development and Function	binding	binding of microglia	2.96e-06	IFNG, TGFB1, TNF
N	Nervous System Development and Function	proliferation	proliferation of microglia	4.34e-06	CSF2, IL6, TGFB1, TNF
N	Nervous System Development and Function	activation	activation of microglia	2.37e-05	CSF2, IFNG, IL6, TGFB1, TNF
N	Nervous System Development and Function	survival	survival of oligodendrocyte precursor cells	2.39e-05	IFNG, IL4, TNF
N	Nervous System Development and Function	sensitization	sensitization of microglia	2.85e-05	IFNG, TNF
N	Endocrine System Development and Function	hormonal stress response	hormonal stress response of organism	6.32e-06	DUSP10, MAP4K2, MAP4K3, MAP4K5, MAPK9, MINK1
N	Endocrine System Development and Function	activation	activation of hypothalamus-pituitary-adrenal axis	8.22e-06	IFNG, IL6, TNF
N	Endocrine System Development and Function	quantity	quantity of endocrine cell lines	2.39e-05	IFNG, IL6, TNF
N	Endocrine System Disorders	apoptosis	apoptosis of endocrine cells	6.77e-06	CXCR4, IFNG, IL4, MYC, TGFB1, TNF
N	Endocrine System Disorders	diabetes	diabetes of organism	6.98e-06	IFNG, IL4, MAPK9, MYC, NFKB1, TGFB1, TNF
N	Endocrine System Disorders	diabetes	diabetes of mice	3.57e-05	IFNG, IL4, MAPK9, NFKB1, TGFB1, TNF
N	Endocrine System Disorders	insulitis	insulitis of mice	7.61e-06	IFNG, MAPK9, TGFB1, TNF
N	Endocrine System Disorders	endocrine system disorder	endocrine system disorder of mice	1.26e-05	CSF2, IFNG, IL4, IL6, MAPK9, NFKB1, RETNLB (includes EG:84666), TGFB1, TNF
N	Endocrine System Disorders	cell death	cell death of thyroid tumor cell lines	4.99e-05	IFNG, MYC, TGFB1, TNF
N	Metabolic Disease	diabetes	diabetes of organism	6.98e-06	IFNG, IL4, MAPK9, MYC, NFKB1, TGFB1, TNF
N	Metabolic Disease	diabetes	diabetes of mice	3.57e-05	IFNG, IL4, MAPK9, NFKB1, TGFB1, TNF
N	Organismal Survival	survival	survival of rodents	7.33e-06	ANTXR2, CSF2, IFNG, IL4, IL6, IL13, MYC, NFKB1, RHOA, TGFB1, TNF, TNFRSF18, VTCN1
N	Organismal Survival	survival	survival of mice	2.07e-05	CSF2, IFNG, IL4, IL6, IL13, MYC, NFKB1, RHOA, TGFB1, TNF, TNFRSF18, VTCN1
N	Cellular Compromise	permeability transition	permeability transition of cells	1.23e-05	CXCR4, IL13, TNF
N	Cellular Compromise	depletion	depletion of podocytes	0.00537	TGFB1
N	Cellular Compromise	fragmentation	fragmentation of hepatocytes	0.00537	TGFB1
N	Carbohydrate Metabolism	uptake	uptake of D-glucose	1.48e-05	DUSP9, IL4, IL6, INSRR, MAPK9, MYC, TNF
N	Carbohydrate Metabolism	uptake	uptake of monosaccharide	4.59e-05	CSF2, DUSP9, IL4, IL6, INSRR, MAPK9, MYC, TNF
N	Post-Translational Modification	modification	modification of amino acids	2.09e-05	DUSP2, DUSP9, DUSP10, DYRK2, IL4, IL6, MAP4K2, MAP4K3, MAP4K5, MAPK9, MINK1, STK17A, TGFB1
N	Post-Translational Modification	phosphorylation	phosphorylation of amino acids	4.37e-05	DYRK2, IL4, IL6, MAP4K2, MAP4K3, MAP4K5, MAPK9, MINK1, STK17A, TGFB1
N	Liver Damage	injury	injury of liver	2.2e-05	IFNG, IL4, IL6, MAPK9, TNF
N	RNA Damage and Repair	stabilization	stabilization of reporter	2.39e-05	CSF2, MYC, TNF
N	RNA Post-Transcriptional Modification	stabilization	stabilization of reporter	2.39e-05	CSF2, MYC, TNF
N	Vitamin and Mineral Metabolism	quantity	quantity of calcium	2.53e-05	BDKRB1, CSF2, CXCR4, EDNRB, IFNG, IL4, IL6, MYC, NFKB1, RGS1, SPINT2, TGFB1, TNF, TRIM21
N	Vitamin and Mineral Metabolism	quantity	quantity of Ca2+	4.37e-05	BDKRB1, CXCR4, EDNRB, IFNG, IL4, IL6, MYC, NFKB1, RGS1, TGFB1, TNF
N	Liver Hepatitis	hepatitis	hepatitis of mice	2.83e-05	IFNG, IL4, IL6, TNF
N	Liver Hepatitis	hepatitis	hepatitis of rats	0.0107	IL4
N	Liver Hepatitis	hepatitis	hepatitis of liver	0.016	TNF
N	Liver Hepatitis	hepatitis C	hepatitis C	0.0002	IFNG, IL4, IL6, TNF
N	Liver Hepatitis	chronic hepatitis C	chronic hepatitis C	0.000245	IL4, IL6, TNF
N	Liver Hepatitis	alcoholic hepatitis	alcoholic hepatitis	0.000588	IL6, TNF
N	Liver Hepatitis	chronic hepatitis B	chronic hepatitis B	0.00249	IL6, TNF
N	Liver Hepatitis	chronic hepatitis	chronic hepatitis of mice	0.00537	IFNG
N	Liver Hepatitis	fulminant hepatitis	fulminant hepatitis of mice	0.0524	IL4
N	Cardiac Inflammation	inflammation	inflammation of heart	4.12e-05	IL4, NFKB1, TGFB1
N	Protein Synthesis	synthesis	synthesis of protein	6.12e-05	CARD9, CSF2, ICOSLG, IFNG, IL4, IL6, MYC, NFKB1, TGFB1, TICAM1, TNF
N	Developmental Disorder	developmental disorder	developmental disorder of mice	6.83e-05	CSF2, DLK1, HIPK1, IL6, MAPK9, NFKB1, TGFB1
N	Developmental Disorder	hypertrophy	hypertrophy of ventricular myocardium	0.0107	IL6
N	Developmental Disorder	hypertrophy	hypertrophy of atrium	0.016	MYL2
N	Developmental Disorder	hypertrophy	hypertrophy of kidney	0.0266	TGFB1
N	Developmental Disorder	hypertrophy	hypertrophy of myocardium	0.0575	IL6
N	Developmental Disorder	hypertrophy	hypertrophy of heart	0.494	TNF
N	Liver Fibrosis	fibrosis	fibrosis of liver	0.00094	IFNG, IL4, NFKB1
N	Hepatic System Development and Function	proliferation	proliferation of liver cells	0.00263	IFNG, IL6, MYC, TGFB1
N	Hepatic System Development and Function	proliferation	proliferation of hepatocytes	0.00882	IL6, MYC, TGFB1
N	Hepatic System Development and Function	proliferation	proliferation of hepatic stellate cells	0.117	IFNG
N	Hepatic System Development and Function	hematopoiesis	hematopoiesis of liver cells	0.016	IFNG
N	Hepatic System Development and Function	regeneration	regeneration of liver cells	0.0213	IL6
N	Hepatic System Development and Function	regeneration	regeneration of liver	0.0924	IL6
N	Liver Proliferation	proliferation	proliferation of liver cells	0.00263	IFNG, IL6, MYC, TGFB1
N	Liver Proliferation	proliferation	proliferation of hepatocytes	0.00882	IL6, MYC, TGFB1
N	Liver Proliferation	proliferation	proliferation of hepatic stellate cells	0.117	IFNG
N	Cardiac Hemorrhaging	cerebral hemorrhage	cerebral hemorrhage	0.00326	IL6, TNF
N	Renal Nephritis	nephritis	nephritis	0.00514	IFNG, IL4, TGFB1, TNF
N	Renal Nephritis	lupus nephritis	lupus nephritis	0.0127	IL4, TNF
N	Renal Nephritis	lupus nephritis	lupus nephritis of mice	0.0776	IL4
N	Renal Nephritis	glomerulonephritis	glomerulonephritis	0.0251	IFNG, IL4, TNF
N	Renal Nephritis	glomerulonephritis	glomerulonephritis of mice	0.0285	IFNG, IL4
N	Renal Nephritis	focal glomerulonephritis	focal glomerulonephritis	0.0575	TNF
N	Renal and Urological Disease	nephritis	nephritis	0.00514	IFNG, IL4, TGFB1, TNF
N	Renal and Urological Disease	depletion	depletion of podocytes	0.00537	TGFB1
N	Renal and Urological Disease	hyperplasia	hyperplasia of kidney	0.00537	MYC
N	Renal and Urological Disease	damage	damage of kidney	0.00852	BDKRB1, TGFB1, TNF
N	Renal and Urological Disease	lupus nephritis	lupus nephritis	0.0127	IL4, TNF
N	Renal and Urological Disease	lupus nephritis	lupus nephritis of mice	0.0776	IL4
N	Renal and Urological Disease	apoptosis	apoptosis of glomerular cells	0.0168	TGFB1, TNF
N	Renal and Urological Disease	apoptosis	apoptosis of podocytes	0.0422	TGFB1
N	Renal and Urological Disease	apoptosis	apoptosis of mesangial cells	0.145	TNF
N	Renal and Urological Disease	atrophy	atrophy of kidney	0.0213	EDNRB
N	Renal and Urological Disease	glomerulonephritis	glomerulonephritis	0.0251	IFNG, IL4, TNF
N	Renal and Urological Disease	glomerulonephritis	glomerulonephritis of mice	0.0285	IFNG, IL4
N	Renal and Urological Disease	hypertrophy	hypertrophy of kidney	0.0266	TGFB1
N	Renal and Urological Disease	focal glomerulonephritis	focal glomerulonephritis	0.0575	TNF
N	Renal and Urological Disease	hydronephrosis	hydronephrosis of mice	0.0825	IL4
N	Renal and Urological Disease	dysfunction	dysfunction of kidney	0.154	TNF
N	Liver Degradation	fragmentation	fragmentation of hepatocytes	0.00537	TGFB1
N	Renal Depletion	depletion	depletion of podocytes	0.00537	TGFB1
N	Renal Hyperplasia/Hyperproliferation	hyperplasia	hyperplasia of kidney	0.00537	MYC
N	Liver Cirrhosis	cirrhosis	cirrhosis	0.00684	IL6, TGFB1, TNF
N	Liver Cholestasis	cholestasis	cholestasis of humans	0.00729	IL6, TNF
N	Renal Damage	damage	damage of kidney	0.00852	BDKRB1, TGFB1, TNF
N	Cardiac Necrosis/Cell Death	apoptosis	apoptosis of cardiomyocytes	0.00889	FSTL1, IFNG, IL6, TNF
N	Cardiac Necrosis/Cell Death	apoptosis	apoptosis of ventricular myocytes	0.167	FSTL1
N	Cardiac Hypertrophy	hypertrophy	hypertrophy of ventricular myocardium	0.0107	IL6
N	Cardiac Hypertrophy	hypertrophy	hypertrophy of atrium	0.016	MYL2
N	Cardiac Hypertrophy	hypertrophy	hypertrophy of myocardium	0.0575	IL6
N	Cardiac Hypertrophy	hypertrophy	hypertrophy of ventricular myocytes	0.0776	RHOA
N	Cardiac Hypertrophy	hypertrophy	hypertrophy of heart cells	0.136	RHOA, SP3
N	Cardiac Hypertrophy	hypertrophy	hypertrophy of heart	0.494	TNF
N	Liver Hyperplasia/Hyperproliferation	tumorigenesis	delay in tumorigenesis of liver	0.0107	MYC
N	Liver Hyperplasia/Hyperproliferation	cancer	cancer of liver	0.016	MYC
N	Bradycardia	bradycardia	bradycardia	0.012	RHOA, TRIM21
N	Cardiac Dilation	dilation	dilation of left ventricle	0.0143	RHOA, TNF
N	Liver Hematopoiesis	hematopoiesis	hematopoiesis of liver cells	0.016	IFNG
N	Renal Necrosis/Cell Death	apoptosis	apoptosis of glomerular cells	0.0168	TGFB1, TNF
N	Renal Necrosis/Cell Death	apoptosis	apoptosis of podocytes	0.0422	TGFB1
N	Renal Necrosis/Cell Death	apoptosis	apoptosis of mesangial cells	0.145	TNF
N	Cardiac Enlargement	enlargement	enlargement of atrium	0.0213	RHOA
N	Liver Regeneration	regeneration	regeneration of liver cells	0.0213	IL6
N	Liver Regeneration	regeneration	regeneration of liver	0.0924	IL6
N	Renal Atrophy	atrophy	atrophy of kidney	0.0213	EDNRB
N	Heart Failure	heart failure	heart failure	0.0216	EDNRB, IFNG, NFKB1, TNF
N	Heart Failure	diastolic heart failure	diastolic heart failure	0.0575	EDNRB
N	Renal Proliferation	proliferation	proliferation of mesangial cells	0.0253	IL6, TNF
N	Renal and Urological System Development and Function	proliferation	proliferation of mesangial cells	0.0253	IL6, TNF
N	Renal and Urological System Development and Function	dilation	dilation of kidney	0.0422	EDNRB
N	Renal Hypertrophy	hypertrophy	hypertrophy of kidney	0.0266	TGFB1
N	Renal Dilation	dilation	dilation of kidney	0.0422	EDNRB
N	Liver Degeneration	degeneration	degeneration of liver	0.0676	TNF
N	Renal Inflammation	inflammation	inflammation of kidney	0.0676	NFKB1
N	Renal Hydronephrosis	hydronephrosis	hydronephrosis of mice	0.0825	IL4
N	Cardiac Fibrosis	cardiac fibrosis	cardiac fibrosis of mice	0.0875	TNF
N	Cardiac Fibrosis	fibrosis	fibrosis of heart	0.181	IFNG
N	Digestive System Development and Function	regeneration	regeneration of liver	0.0924	IL6
N	Cardiac Proliferation	proliferation	proliferation of heart cells	0.112	TGFB1
N	Cardiac Arteriopathy	coronary artery disease	coronary artery disease	0.113	IL6, TGFB1
N	Liver Hepatomegaly	hepatomegaly	hepatomegaly of mice	0.117	TNF
N	Cardiac Stenosis	aortic stenosis	aortic stenosis	0.149	TNF
N	Renal Dysfunction	dysfunction	dysfunction of kidney	0.154	TNF
N	Liver Inflammation	inflammation	inflammation of liver	0.203	NFKB1
N	Liver Steatohepatitis	steatohepatitis	steatohepatitis	0.224	TNF
N	Pulmonary Hypertension	pulmonary hypertension	pulmonary hypertension	0.228	EDNRB
N	Hepatocellular Carcinoma	hepatocellular carcinoma	hepatocellular carcinoma	0.266	MYC, TNF
N3	Cancer	cytostasis	cytostasis of neuroblastoma cell lines	6.77e-06	NME3, retinoic acid
N3	Cancer	cytostasis	cytostasis of squamous cell carcinoma cell lines	0.00136	retinoic acid
N3	Cancer	cell death	cell death of tumor cell lines	1.14e-05	ABCC4, CDC20, COX5A, FAU, GGT1, HOXB9, IGFBP6, MYCN, PDE1B, PTEN, retinoic acid, SAT1, SMOX, TMSB10
N3	Cancer	cell death	cell death of neuroblastoma cells	0.0038	MYCN, retinoic acid
N3	Cancer	cell death	cell death of acute myeloid leukemia blast cells	0.00612	retinoic acid
N3	Cancer	cell death	cell death of leukemia cells	0.0126	PTEN, retinoic acid
N3	Cancer	cell death	cell death of cancer cells	0.029	MYCN, PTEN, retinoic acid
N3	Cancer	apoptosis	apoptosis of tumor cell lines	1.41e-05	CDC20, COX5A, FAU, GGT1, HOXB9, IGFBP6, MYCN, PDE1B, PTEN, retinoic acid, SAT1, SMOX, TMSB10
N3	Cancer	apoptosis	apoptosis of embryonal carcinoma cell	0.00815	retinoic acid
N3	Cancer	apoptosis	apoptosis of lung cancer cell lines	0.0123	COX5A, IGFBP6, retinoic acid
N3	Cancer	apoptosis	apoptosis of non-small-cell lung cancer cells	0.0142	PTEN
N3	Cancer	apoptosis	apoptosis of ovarian cancer cell lines	0.0144	PTEN, TMSB10
N3	Cancer	apoptosis	apoptosis of lymphoma cell lines	0.0172	GGT1, HOXB9, retinoic acid
N3	Cancer	apoptosis	apoptosis of endometrial cancer cell lines	0.0209	PTEN
N3	Cancer	apoptosis	apoptosis of acute lymphoblastic leukemia cells	0.0249	PTEN
N3	Cancer	apoptosis	apoptosis of melanoma cell lines	0.0302	SAT1, SMOX
N3	Cancer	apoptosis	apoptosis of brain cancer cell lines	0.0333	PTEN, retinoic acid
N3	Cancer	apoptosis	apoptosis of germ cell tumor cell lines	0.0355	retinoic acid
N3	Cancer	hyperproliferation	hyperproliferation of hepatocytes	4.72e-05	PTEN, retinoic acid
N3	Cancer	hyperproliferation	hyperproliferation of normal cells	0.0134	MYCN, PTEN, retinoic acid
N3	Cancer	hyperproliferation	hyperproliferation of myeloid cells	0.0375	MYCN
N3	Cancer	G1 phase	arrest in G1 phase of cancer cells	0.000281	PTEN, retinoic acid
N3	Cancer	G1 phase	arrest in G1 phase of brain cancer cell lines	0.000313	PTEN, retinoic acid
N3	Cancer	G1 phase	arrest in G1 phase of leukemia cells	0.000682	retinoic acid
N3	Cancer	G1 phase	exit from G1 phase of leukemia cell lines	0.000682	retinoic acid
N3	Cancer	G1 phase	arrest in G1 phase of kidney cancer cell lines	0.00612	PTEN
N3	Cancer	G1 phase	arrest in G1 phase of endometrial adenocarcinoma cells	0.0109	PTEN
N3	Cancer	G1 phase	arrest in G1 phase of bladder cancer cell lines	0.0196	PTEN
N3	Cancer	G1 phase	arrest in G1 phase of prostate cancer cell lines	0.0289	PTEN
N3	Cancer	interphase	exit from interphase of tumor cell lines	0.000281	MXD4, retinoic acid
N3	Cancer	sensitization	sensitization of cancer cells	0.000521	MYCN, PTEN
N3	Cancer	sensitization	sensitization of neuroblastoma cells	0.00544	MYCN
N3	Cancer	sensitization	sensitization of glioma cells	0.0136	PTEN
N3	Cancer	binding	binding of germ cell tumor cell lines	0.000682	retinoic acid
N3	Cancer	clearance	clearance of leukemic blasts	0.000682	retinoic acid
N3	Cancer	colony formation	colony formation of melanoma cells	0.000682	retinoic acid
N3	Cancer	colony formation	colony formation of leukemic blasts	0.00612	retinoic acid
N3	Cancer	colony formation	colony formation of bladder cancer cell lines	0.0162	PTEN
N3	Cancer	colony formation	colony formation of squamous cell carcinoma cell lines	0.0229	retinoic acid
N3	Cancer	colony formation	colony formation of brain cancer cell lines	0.0289	PTEN
N3	Cancer	colony formation	colony formation of melanoma cell lines	0.0362	PTEN
N3	Cancer	conversion	conversion of carcinoma cell lines	0.000682	retinoic acid
N3	Cancer	conversion	conversion of lung cancer cell lines	0.000682	retinoic acid
N3	Cancer	maturation	maturation of lymphoma cell lines	0.000682	retinoic acid
N3	Cancer	proliferation	proliferation of mantle cell lymphoma cells	0.000682	retinoic acid
N3	Cancer	proliferation	arrest in proliferation of lung cancer cell lines	0.0129	PTEN
N3	Cancer	proliferation	proliferation of germ cell tumor cell lines	0.0156	retinoic acid
N3	Cancer	proliferation	proliferation of neuroblastoma cells	0.0156	retinoic acid
N3	Cancer	proliferation	proliferation of endometrial cancer cell lines	0.0276	PTEN
N3	Cancer	proliferation	proliferation of pheochromocytoma cell lines	0.0382	retinoic acid
N3	Cancer	morphology	morphology of brain cancer cell lines	0.00103	PTEN, retinoic acid
N3	Cancer	morphology	morphology of leukemia cell lines	0.0149	retinoic acid
N3	Cancer	morphology	morphology of tumor cell lines	0.0151	PTEN, retinoic acid, VIM
N3	Cancer	morphology	morphology of thyroid tumor cell lines	0.0256	VIM
N3	Cancer	morphology	morphology of tumor	0.0375	PTEN
N3	Cancer	accumulation	accumulation of lymphoma cell lines	0.00136	retinoic acid
N3	Cancer	tumorigenesis	tumorigenesis of carcinoma	0.00142	MYCN, PTEN, VIM
N3	Cancer	tumorigenesis	tumorigenesis of neuroendocrine carcinoma	0.00544	MYCN
N3	Cancer	tumorigenesis	tumorigenesis of pheochromocytoma	0.0115	PTEN
N3	Cancer	tumorigenesis	tumorigenesis of skin	0.0121	PTEN, retinoic acid
N3	Cancer	tumorigenesis	tumorigenesis of hepatocellular carcinoma	0.0183	PTEN
N3	Cancer	tumorigenesis	delay in tumorigenesis of mammary gland	0.0229	PTEN
N3	Cancer	tumorigenesis	tumorigenesis of prostatic intraepithelial tumor	0.0229	PTEN
N3	Cancer	tumorigenesis	tumorigenesis of melanoma	0.0289	PTEN
N3	Cancer	progression	progression of malignant tumor	0.00182	MYCN, SAT1
N3	Cancer	progression	progression of neuroblastoma	0.00544	MYCN
N3	Cancer	progression	progression of prostatic carcinoma	0.00951	SAT1
N3	Cancer	respiratory burst	respiratory burst of leukemia cell lines	0.00204	retinoic acid
N3	Cancer	survival	survival of neuroblastoma cell lines	0.00227	MYCN, retinoic acid
N3	Cancer	survival	survival of breast cancer cell lines	0.0194	PTEN, retinoic acid
N3	Cancer	survival	survival of ovarian cancer cell lines	0.0276	PTEN
N3	Cancer	antiproliferative response	antiproliferative response of cervical cancer cell lines	0.00273	retinoic acid
N3	Cancer	antiproliferative response	antiproliferative response of lymphoma cell lines	0.00476	retinoic acid
N3	Cancer	growth	growth of breast cancer cell lines	0.00307	PTEN, retinoic acid, SAT1, SMOX
N3	Cancer	growth	arrest in growth of neuroblastoma cells	0.00341	retinoic acid
N3	Cancer	growth	arrest in growth of ovarian cancer cell lines	0.00341	retinoic acid
N3	Cancer	growth	growth of prostate cancer cell lines	0.00578	PTEN, retinoic acid, SAT1
N3	Cancer	growth	growth of lymphoma cell lines	0.0105	GGT1, retinoic acid
N3	Cancer	growth	growth of lymphoblastoid cell lines	0.0122	retinoic acid
N3	Cancer	growth	growth of ovarian cancer cell lines	0.0162	retinoic acid, TMSB10
N3	Cancer	growth	arrest in growth of neuroblastoma cell lines	0.0203	retinoic acid
N3	Cancer	growth	growth of ovarian cancer cells	0.0209	retinoic acid
N3	Cancer	growth	growth of mammary tumor cells	0.0243	retinoic acid
N3	Cancer	growth	growth of tumor cell lines	0.0262	GGT1, PTEN, retinoic acid, SAT1, SMOX, TMSB10
N3	Cancer	growth	growth of rhabdomyosarcoma cell lines	0.0263	retinoic acid
N3	Cancer	growth	arrest in growth of pheochromocytoma cell lines	0.0283	PTEN
N3	Cancer	growth	growth of leukemia cell lines	0.0318	PTEN, retinoic acid
N3	Cancer	growth	arrest in growth of breast cancer cell lines	0.0335	retinoic acid
N3	Cancer	growth	arrest in growth of lymphoma cell lines	0.0362	retinoic acid
N3	Cancer	differentiation	differentiation of squamous cell carcinoma cell lines	0.00341	retinoic acid
N3	Cancer	differentiation	differentiation of embryonal carcinoma cell	0.00408	retinoic acid
N3	Cancer	differentiation	differentiation of acute myeloblastic leukemia cells	0.00476	retinoic acid
N3	Cancer	differentiation	differentiation of brain cancer cell lines	0.0115	retinoic acid
N3	Cancer	differentiation	differentiation of acute promyelocytic leukemia cells	0.0156	retinoic acid
N3	Cancer	differentiation	differentiation of neuroblastoma cells	0.0156	retinoic acid
N3	Cancer	differentiation	differentiation of colorectal cancer cell lines	0.0309	PTEN
N3	Cancer	quantity	quantity of germ cell tumor cell lines	0.00341	retinoic acid
N3	Cancer	quantity	quantity of endometrial adenocarcinoma	0.0068	PTEN
N3	Cancer	quantity	quantity of lung cancer cell lines	0.0169	IGFBP6
N3	Cancer	quantity	quantity of follicular cyst	0.0196	SAT1
N3	Cancer	quantity	quantity of carcinoma cell lines	0.0223	IGFBP6
N3	Cancer	quantity	quantity of tumor	0.0323	PTEN, SAT1
N3	Cancer	response	response of neuroblastoma cells	0.00476	retinoic acid
N3	Cancer	aggression	aggression of neuroblastoma	0.00544	MYCN
N3	Cancer	G0/G1 phase transition	arrest in G0/G1 phase transition of tumor cell lines	0.00563	PTEN, retinoic acid
N3	Cancer	G0/G1 phase transition	arrest in G0/G1 phase transition of leukemia cell lines	0.0102	retinoic acid
N3	Cancer	G0/G1 phase transition	arrest in G0/G1 phase transition of lymphoma cell lines	0.0102	retinoic acid
N3	Cancer	G0/G1 phase transition	arrest in G0/G1 phase transition of brain cancer cell lines	0.0269	PTEN
N3	Cancer	G0/G1 phase transition	G0/G1 phase transition of breast cancer cell lines	0.0362	retinoic acid
N3	Cancer	cell cycle progression	cell cycle progression of leukemia cell lines	0.00577	PTEN, retinoic acid
N3	Cancer	cell cycle progression	arrest in cell cycle progression of endometrial cancer cell lines	0.00612	PTEN
N3	Cancer	cell cycle progression	delay in cell cycle progression of breast cancer cell lines	0.00612	PTEN
N3	Cancer	cell cycle progression	cell cycle progression of breast cancer cell lines	0.00957	PTEN, retinoic acid
N3	Cancer	cell cycle progression	arrest in cell cycle progression of prostate cancer cell lines	0.0302	PTEN
N3	Cancer	cell cycle progression	arrest in cell cycle progression of brain cancer cell lines	0.0329	PTEN
N3	Cancer	anoikis	anoikis of brain cancer cell lines	0.00612	PTEN
N3	Cancer	cell viability	cell viability of skin cancer cell lines	0.00612	PTEN
N3	Cancer	chemotaxis	chemotaxis of bladder cancer cell lines	0.00612	PTEN
N3	Cancer	development	development of endometrioid carcinoma	0.00612	PTEN
N3	Cancer	development	development of papilloma	0.0162	retinoic acid
N3	Cancer	development	development of tumor	0.0214	MYCN, PTEN, retinoic acid
N3	Cancer	endometrial intraepithelial neoplasia	endometrial intraepithelial neoplasia	0.00612	PTEN
N3	Cancer	hyperplasia	hyperplasia of urothelium	0.00612	PTEN
N3	Cancer	hyperplasia	hyperplasia of epidermis	0.00907	PTEN, retinoic acid
N3	Cancer	hyperplasia	hyperplasia of lymphoid tissue	0.00951	PTEN
N3	Cancer	hyperplasia	hyperplasia of lymph node	0.0142	PTEN
N3	Cancer	hyperplasia	hyperplasia of alveolar epithelium	0.0236	PTEN
N3	Cancer	incidence	incidence of endometrial carcinoma	0.00612	PTEN
N3	Cancer	invasion	invasion of papillary thyroid carcinoma	0.00612	VIM
N3	Cancer	invasion	invasion of prostate cancer cell lines	0.00874	PTEN, VIM
N3	Cancer	invasion	invasion of neuroblastoma cell lines	0.0122	MYCN
N3	Cancer	invasion	invasion of thyroid tumor cell lines	0.0256	VIM
N3	Cancer	invasion	invasion of mammary tumor cells	0.0342	retinoic acid
[truncated: 976 more rows]

## Sheet: TableS8
BTA	Size in Mb	Number of SNPs	SNP density	Marker Spacing
[truncated: 31 more rows]
