# Supplementary material for: A whole genome Bayesian scan for adaptive genetic divergence in West African cattle
Source: BMC Genomics. 2009 Nov 21;10:550. doi: 10.1186/1471-2164-10-550 (PMC2784811; doi:10.1186/1471-2164-10-550)
Supplement: Additional file 3 — Genotyping Data. This file is a bzipped archive containing the genotyping data (437 individuals and 36,320 SNPs) in the Haploview format (see Methods). [file 1471-2164-10-550-S3.BZ2]

Archive with 14 entries (13 files):
- DATA_HVIEW
- DATA_HVIEW/HVIEW_BAO.ped
- DATA_HVIEW/HVIEW_ZFU.ped
- DATA_HVIEW/HVIEW_ZMA.ped
- DATA_HVIEW/HVIEW_AUB.ped
- DATA_HVIEW/HVIEW_BOR.ped
- DATA_HVIEW/HVIEW_KUR.ped
- DATA_HVIEW/HVIEW_LAG.ped
- DATA_HVIEW/HVIEW_ND2.ped
- DATA_HVIEW/HVIEW_ND1.ped
- DATA_HVIEW/HVIEW_OUL.ped
- DATA_HVIEW/HVIEW_SOM.ped
- DATA_HVIEW/HVIEW_ZCH.ped
- DATA_HVIEW/MAP_HVIEW.info
