# Supplementary material for: A whole genome Bayesian scan for adaptive genetic divergence in West African cattle
Source: BMC Genomics. 2009 Nov 21;10:550. doi: 10.1186/1471-2164-10-550 (PMC2784811; doi:10.1186/1471-2164-10-550)
Supplement: Additional file 3 — Genotyping Data. This file is a bzipped archive containing the genotyping data (437 individuals and 36,320 SNPs) in the Haploview format (see Methods). [file 1471-2164-10-550-S3.BZ2 › DATA_HVIEW/HVIEW_ND1.ped]

ND1_292 292 0 0 1 0 T T C C A A G G T T G G A T A A A G A A T C A G A A G G A A T C G G A G G G T C A A G G G G A A C C T T A A C C C C G G C C C C G G T T A A C C T T T G T C T G A G C C T T A A G G A G T C T T T T G G A G T T G G T C A G G G T T T T T C A C T T T C A G T C T C T C C C A C A A A A C C C C G G T A A A C C T T C C T T T T T C T T A G C C A A C C C C A G G G G G A C G G C C T T T C C C G G C C A G T C G G A C T C T T C C G G C C A G T T A A T G T C A A C C G G T T C C T T A A G G A G A G C C A A G G A A T T G G C C T T G G G G C C G G C C G G A A G G T T C C T C T C G G A C A G A G T T A A A G T T G G C C G G T T A C G G A A C C C C G G A A A A A A G G G G C C A A T C C C T T G G C C G G G G C C T G C C C C G G G G C C G G T T A A C C A A C C C C C C A A T T T T A A A A T C T G T C T C A G G G C C G G C C A A G G C C G G G G C C G G C C T T C C G G A A T C G G C C T T A G A A A A G G T T A C G C C C A G T T T T A A T C G G A A A A C C G G T T A G T T A A A A T T T C T T A A T C T C A A A A C C T C T C T T A A C C C C A A C C T T C C A A A A G G C C T T T C G G T T A A C C G G G G A A T C T C G G A A C C T T T C G G C C A G C C C C G G A C A A G G A A T T T C T C T C T C A T G G A G C C A A A A C C G G G G A G G G A A A G A G G G T G T T A G C C T T A G A A A G A A A A T T A A G G T T A A T C C C A A G G T C A G C C A A A G T T C C T T A A T C G G G G C C T T T T T C A A C C C C T T G G A A C C T T G G T T A G T C T T T T A G T C G G G G T C G G C C T T A A A A A G A G A A T C T T T T G G C C A A C C G G A A G G C C C C C C C C C C C C T T A A T C T T C C A A A A T C G G G G A A T C T T T C A G C C A A C C A A T G C C G G A A A G A G T T A A A G T G G G A C T C T T C C G G T G T C T T C C A C A A T G C C T T G G A G T T C C G G T C A G G G C C A A T T C C A G G G G G C C G G G G G G A A T C A A G G G G G G A A C C A A T G A G A G T G A C T C A C T T C C G G T T A G A G A G C C C C A G G G G G A A T G T C A A C C C C A C T G C C G G A C G G A C T T G G G G A G C C A A T T T T A C A G A G T T C C G G T T T T C C T C A A A A A G T G T C G G T T T C T T C C C C A C G G A C G G G G G G A G T G A A T T A G C C T C A A T C T T T T A A C C G G T T C C T T T T T C C C C C T T T C A G T C A C T C A G A G A G C C G G A G G G T T T C T C A G G G A G A A T T C C C C C C T C A G T G T T G G A A A G A C A A C C C C T C A A C C G G G G T G G G A G T T G G G G C C T G A G C C A G A G C C G G T T T T A A A G T C T C G G T C T T T T A G T C G G C C A C T T T T A A A C A G C C A A G G T T A A T T T G T C G G C C G G G G T C G G C C C C A A G G T T T T T C A G A A A A T C A G T T C C G G A A C C G G A A A C C C C C A G G G A G C C G G C C A T T C T C T C A A A G A A T C T T G G A C A G C C T C A G T C G G C C G G G G A A C C T C C C A G T T C C A G G G A G T T T T G G T C A C A A C C T T T T C C C C T G T C C C A A A A T T A C T C G G G G G G T C T T G G A A A A G G T G G G G G G C A G A A T T C C T C A G G G C C A A A A G G G G A G T T A A C C G G G G T C T C T T A A G G C C G G C C T C T C T T A G A A T T G G G G T T T T T T A A C C A A G G G G A G G G G G T T T T A A T T A A T T C C T T T T T T T T C C C C C C A A G G A A A C A G T C A G G G T T A G T C T T A C C C G G A A T T C C T G A A T T G G T C G G T T A A T T G G G G G G G G G G G G C C G G C C T T G G T T A G C C T T C C G G A A T C T C A A A G C C C C T C C C G G G G T C G G G G C C C C T C A A A A A A A A T C T C T C T T T T A A G G A A A A G G G G C C G G G G G G A G T C T T A G A A A A A A G G T T A A G G T T A A T T A A G G A A G G T T C C C C A G T C C C A G A G A A A A G G C C G G C C A G G G G G A A C C C C C C T C C C C C A A T C T T A A A A G G A A T G T T T T G G T T G G T C C C C C A A G G G G T C T T T G A A A C T C A A A A T C T A T T A G A A C C A A C C A A T T A A G G A G C C A G T T A A C C G G G G A G A A G C A G A G G G C C G G T G A G T A A G C C T T A A C C A A C C G G C C G G C C A A C C T T T T T T A G T C A A G G C C C C T T A G T C A G T C A A T C A G T T T T A G C C C C A G G G C C C C C C G G T T C C A A G G T T G G G G G G C C G G G G C C C C A A C C G G G G T G C C A C G G G G G G A A G G A A T T C C C C C C A C A A A G A A T C G G T T A A A G C C C C A G A C A G G G A A T T G G T T C C C C A G A G T T G G T T T T G G A A T T A G C C A G A A G G T T A G A G C C A G T C G G A A G G A A T T T G C C C C A G A A C G A G G G T T A A C C G G A G C C G G G G A G T T A A C C A A T C T C C C G G T C A G T C C C A A T C A G T T T C A G C C C C T T G G C C T C T T G G G G G G C C G G A A A G G G T A T T A A C C A A G G T T G G A A G G A G A G G G G G T T T T G G C C G G A A C C G G T T A G A A A A A A C C C C G G G G G G C C A A C C T C A A G G A A T C C C C C T G T G A C G G T T T T T T T T A C G G A A T T T T G G A A A A C C C C A A T T G G C C C C T T C C C C C C A A T G C C G G C C C C G G G G C C A G T G A G T G A A C C G G G G G G G G T T G G T G A G A A G G A A T C T G T C C C A G C C C C A A T T C C T T A G T C T T G G A A T C T C T C A G A G A A C C A G T C T C C C T C T C T T T T G G G G A A T T G G C C T T T T C C T T C C A G T T C C C C T T A A G G G G A A A G C C G G C C A A A G G G G G A G T T A G T C T T T G T T T T T T A A C C C C T C A G A T T G C C T T A A A G A A G G T T G G G G G G G G C C T T A A C C G G T C A C T C G G T C A A T T G G A G T C G G A G T G A C T C T T A A C C T T A G T G T C T T C C T C T C T T A A C C A A A A C C G G A G T C T C A G T C T T C C G G A A G G G G A A G G T T T T A C T C A G T C T C C C T C T C T G C C C G G G A G T T G G T C C C C C A A C C T T A A A A T T C C T C A G A A A A C C G G A C A G T G G G A G A A C C C C A A A A T T A G T T C C C C C C A A T T T T C C G G A G A G T T T C A A A G T T G G T T G G T C A G G G G G A A A G T T T C T T A A T G T G T C A G A G C C G G G G C C C C A A G G G G A G C C T C G G A A T T C C C C C C C C G G A G A A T C G G G G A G T T C C C C T T A C T G T G T G G G A G G G C C G G G G T T T C G G G G G G A G G G G G C C G G C C T T C C A C C C T T T C T C G G C C C C A G T T G G A C A G A A C C T T A C A A C C C C C C A G A G C C A G C C A A G G T T A G T T A A A G C C T C G G A A G G T C T T A A T C C C A A A G G G T G G G G G T C A A T T T T T T C C T T A A A C A A A A A A A G T T T T G G T T C C G G G G A A A A T T A A G G G G G G T T G G A G C C T C A C G G A G T G G G C C A A T T C C A A A A T T C C T T T C T T C G C C A G G G G G C C C C G G G G C C T T A A G G T C G G C C A A G G T C T C G G G G C C T C C C C C T T A A A A A A A C A G C C G G G G T T A G T C G G T C G G G G C C C C G G A A G G G G 0 0 C C C C C C A G G G A A T C T C T C T T A G A A G G A C C C A A G G C C T T A A A A G G T T G G T T G G G G A G C C A A T T G G A A T G A A C C C C G G A A A A T T C C C C A A G G T T A A C C G G C C C C C C A C T C C C G G T T T T G G G G G G A G G G T T A A G G G C C C A G C C C C T T A G C C A A A G C C A A T G G G A G A A A G T T C C T C T T A G A A T G G G G G A C G G A A C C A A C C C C G G C G T T G G G G A G C C C C A A T C A G T C A A A A A T G G C C C C T T T C A G A G C C A G T T C C A G T C T T C C T T C C T T T T C C C C T T G G C C G G C C T T G G T C G G G G A A C C G G G G A G G G G G G G A G C C A A G G A G C C A A G G A A A G A G G G A A A A C C C C T T G G A G A G A G T G A A A C G G G G A G T C C C A G A A C C T T T T C C C C C C A A A G T T T C T G C C C C T T C C A A C C A A A A A A T T G G G G C C T T T T G G C C C C T T G G T T T C T C A G T G C C C C C C A A A A G G A G A G A C T G T T G G T C A G A C C C A G A G T T T T A A A A A A T T C C G G C C A G A A T T G G C C C C T T T C G C T C A G C C T C T T T C A A G G G G C C A G T T A A T T A A T C C C T T A G T C C C A A A G G G C C A G T C A G A G T C C C A G A G T G C C A G G G C C T T C C A G G G C C C C T C T G G G T T A G A A C C C C A C G G T T A G G G G G A A T T A A A G G G A G A A A A C C A G T G T C A A T T A A T C T C T G T T A A C C T C T C C C G G T T C C G G T T T T A A C C G G G G C C C C T T G G T T A A G G T T G G T T C C A A C C T T G G T T T T T T T C T T A A G G C C T G T C C C T C T C G G G G A A G G T G A G C C T T C C T T A A A G C C G G T T G G T T T C T C C G A G T C G G T T A A A G T T A G A A C C C C G G A A C C A A T T T T C C T T G G T T A A T T C C G G A G A C C C A G C C A A T T A A G G A G C C T T A A A C A G A G C C G G A A T T G G A A A A A A C C A A C C C C T T T C G G C C G G A G A A A A C C C C T C T T C C C C A A C C T T G G G G A C T G C C T T T C T T A T G G T C T T C C T T T T T T G G A G T C T G G G G G A A G G A A C C C C T T A A T T A A A G A A C C A G T C G G T T T T A G C C G G C C A A A A A A T C T C T T C C A G G G T C T T A C A G T T G G A A C C A A A A T T A G A G G G A G T C T C T C T C C C T C A A T T G G T T C C A A G G A A A A G G G G A A C C G G A A T T A A T C A A A G G G G G A A T T T T A A T T T C A G A A C C G G G G A A C C G G T T A A G G T T A A G G C C G G T C G C A A T C T A C C A G T T T T T T C C A G T T C C A C A G T G T C G G A A C C T T C C G G T C A G T C T T C C A A A G A A C C T T T C T T G G A A T T T T A A G G T C T T A A A G G G G G A A A A T C C C A G C C C C C C C C G G A A C C A G T C T C T C T G G G A A A A T G C C G G T C A C T C G G T T A G A A G G A G T C A A A G T T A A A G C C T C G G G G C C C C C C G G A A T T A G T C A C G G A G A G A G C C T G C G A A T T C C C C A A T T T T C C C C G G C C A A T C T C T T A C T T G G C C C C C C C C G G C C C C A A T C T C G G C C T T T T A G A A T T G G T C C C T A A A C C C C T C T G A A T C T C C C A C C C A G A A G G C C T C A A G G G G A A T T A G T T T C A G G G G G A G A G G G T C A A T T T C C C A A T T T T C C A A C C T A G G A G A G T G A G G G G G G G A A A A A A C C G G T T G G A A A A G G A G T C G G A G T T C C A A C C T T C C A A G G G G A A C C T C T C A A T C A G A A T C C C T T A A A C T T A A C C C C G G A A A G A G A A T G T G T T G G A G G G T T A A G G A G G G T T A A C C G G C C G G A A A A A A A G T T G G T C C C G G T C T C A G A G G G C C A A C C A G C C C C C C T C A C T C A A C C A A A G A A C C G G A G A A G G C C T T C C T T A C T G A A C C T T T T T T C C G G A A A A C C T T G G T T C C C C G G G G C C T G G G A C T T C C A G T C C C T T G G C C G G T T C C T T T T A G T T G G T G G G G G G G T C T T T T C C G G C C C C G G C C A A G G A A G G T T T T G G A A T C C C T T G G T T T C G G T C A A C C G G A G T T T T T C A C G G A A T C A A T C G G A G T T C C T T T T A A C C A G T C T C T C G G G G T T T T T T T C C C A A T C T G G G T T A A T T T T T C T C T G G G A G T C T C G G T T T T T C A G T T T C A G G G T C G G T T T C A G T C A G C C A A T C A G A G C C T T A G G G C C A A T C A G A G A G C C T T T C T C A G T T C C C C T T A G A C A G A C T T C C G G G G T C G G T G G G C C G G T T A G G G G G C C A C T C T T G G G G A G T C T T C C A G A G A G A G G G C C T T A A T T T T T C G G G G G G T C A G T T T C T C A G T C A G T C T C T T A A G G C C G G A G T C T C G G T C T T C C A G G G A C G C A A A G T G T T A A G G A A A C G G T T G G A C A A G G C C T T A A A G A C C C T C A A C C A C T C A A A A A A C C G G C G T C T G G G T C G G G G C C T T G G A G A G A A C C T T T C C C C C A G C C A G G G T G A G T C T T T T T C A A C C T C T T A G G G G G T G A G C C C C T C A A G G T T T C T G C C T G C C C C T C T G C C C C T T T C A G T C G G C C T T T T A A T T A G G G T G A G C C T C G G C C T C G G C C G G T T G G T T T T C C T C T C A G T T G G T T C C T C A A A G C C T C G G G G T C T T G G C C A A C C C C T G T G A G T C A G A C A C T G T G T T G G G G A G A C T T G G G G T T C C A A C C A A C C C C T T A G G G T T T C T C C C T T C C T T A A C C C C T T C C T T G G A A T T A A T C G G C C A A C C C G T T A A G G A A T C T C G G C C A G T G G G C C C C A A G G G G A G A A T T T T T G C C A A G G T C T T T C A G T C T T A G T C T T T T A G T C A G C C G G C C G G T T T T G G T C G G G G C C G G G G G G A G C C T C A A T T A C T T A G C G A G C C A G A G G G G G T T T T C C T T T T G G G G T T G G T G C C A A T C G G G G A A A A G G A G A A C C T C G G T G C C T C C C A G T T C C A A T T G G A C G G G G G G G G A A T C A C T T A A T C T C A G T C C C T T A G T C A G A G A C T G A A A G C C G G A A A A T C A A G G T T A A A G A G T G A A C C C C G G G G C C T C A G C C A G A G C C G G A A A A T C T T A A T T C C G G C C A A T C G G A A T T T G T C G G G G T C A A A A A A C C T T A A G G T T T G A A C C A A A A T T C C A A T T G G T T A A C C A G C C A G T C A G C C C C T T T T A A C C C C T A C C C C G G C C G G G G A G C C A G A G A A C C T T C C C C C C T T G G T T A A T C T C A G T T A A A A G G C C T T C C G G T G C C T G A G G G T C A A A G T T A A A A C C C C T T C C G G A G G G T C T C T G A C T G T G A G A A G G C C C C C C T C C C T T G G A A G G G G A A A A C C G G T A A G G G G G T C T C T T C C T C A A C C A G T T C C T T G G G G A G C C C C C C A G A A T G T C C C A A A A C C T C C C T T A G C C A A A A G G A A G G G G G G T T A C T T A A C C A A G G C C A A G G T T C C G G G G A A C C G G T T A G T G T C A C A A G G T T C C G G T T T T A A A A G G T T A A G G G G G G A A C C T T C C A A C C C C G G T T C C C C T T A A C C G G C C C C T C T C A A C C A G G G T G A A A A T T G G A A A A A A C C C C T T T C G G C C T T T T A G T C T C C C T C G G G G A A C C T T G G A A T T G G G G A A A A C C T T T C T T C C A G T T A A T T T C A G C C C C T T C C A A T T C C A G C C G G A A T T G G A A G G T C G G C C T T C C C C G G T T G G A A T T C C C C G G G G T G A G A G A A A A A G T T G G A A A G A G T C G G A T A A G G T C A C A G A C T C A G T T C C A A T C T G T C G G G G G G A C C C T C A G T C G G G G T T T T A A A A A A G G T C A G A A A A T T C C A A A A A G G G A G T T A G T C A A C C G G A A T T G G G G G G A A C C G G A A C C A A A A G G C C C C T T T T G G T T A A C C G G G G A A C C C C T T C C A A A A C C C C C C T G C C A A T C A G T T A G A G A A C C A A A G T C A A T T C C A G C C G G C C A A A A C C T T C C A C A A C C A G A A G G G G G G G G T C T T A C T T T T C C A G A C T C T T T T C C T T T C T T G G A G G G G C T C G G G G C C A G G G T C C C A A A G G C A C A A T T G G T T A A C C T C T C G G G G C C A G A G C C T T A A T T A A G G A A G G G G T T C C G G T T G G T C T C T T A G G G A G T C A G A G T T A A T G T T C C G G T T C C C C T G A G G G G G T T T C C C G G A C T T A G C C A A G G G G C C C C G G A A A A T T T T C C A A T T C C C C G G T T T T A A T T C C A A G G T T A A T T A A G G T T T T C C A A G G G G T T T T T T C C A A T T A A T T G G C C G G C C C C C C A A C C T T G G G G A A C C A A A A C C T T T T G G T T C C G G T T T T T T G G C C G G C C T T G G A A T T A A C C G G C C A A G G C C T T C C T T T T A A C C C C C C C C G G A A A A G G T T T T G G C C T T G G A A G G G G G G C C C C T T G G C C T T G G G G G G G G G G T T T T A A G G A A A A A A C C A A A A C C A A G G A A A A G G T T T T G G G G T T A A T T T T T T T T A A C C T T A A C C A A G G T T A A G G G G A A G G G G T T G G G G C C A A G G T T G G A A T T A A G G T T G G A A G G C C T T C C A A G G T T G G C C A C A A T C T C A A A A C C A G T C T C G G A C A G C C G G C C G G C C C C T T G G A G A C C C C C C C A C T C T C T G G G T C A A A G A G A G C C A A G G T C C C G G A A A A G G C C C C G G C C A A G G A G T T C C G G A G C C A A T C A A T C T C G G T C A C T C A G G G G G T T T G T G G G A A T T T C G G T C C C A G G G T T T T G G T T G G G G A A A G G G G G A A A G C C A G T C C C G G A A A A T T T C A G C C C C G G C C T C A A T T A G C C A A A A T T T C G G G G T G T T G G A A T T C C A A T T G G T C T C C C A G T T T C T C T T T C C C G G C C G G T C A A G G A A T T G G A A G G T C T C A C G G T C T T C C T G T T G G T G A A T C A G A G A G A C A G T C C C T G T C A A A G A A T T A A C C C C C C T T A G C C C C G G T C G G G G C C C C A G A A G G T T C C A G T C A A T C A G A A A A A A T C T C A G A A C C G G C C T T A A C C T G A G T G C C T G T C A G A G T C A G C C A G C C T C A G A C A G A G T T G G T T T T C C A A G G A A G G C C T T A C A A G G G G G G T C A G C C T A A G A G A C T T C C G G G G T C A G T C A A G G T T A G C C A A A G T C T C T T T C C C T T A A C C A G C C G G C C C C T T A G T C C C G G C C T G T T G G G G T T A G T T C C A A A A T T G G A A G G A A T C T C G G A A T T C C T C A A C C C C C C G G A G C C A G A A G G T T T T C C A A A A T T C C G G G G A G A C A G A G A A T T T G A A A C A C C C A G T C T G T C C C T C C C C C A G A G A A A A G G C C A A T G A A T T G G T T T C G G A G G G A A A A A G T C T T A A T T A G A G G G T T C C A G T C G G T C G G T T T T C C T C A G G G G G G G T C A G G G A G T T A G G G T C A A C C C C T C A A A G A A T C T C A A T T A G A C T C A G G G A G T T T G G G C C A C C C A A A A A G C C T G C C C C A A T C G G G G A A C G T C A C G G T T A G C C T C C C A A G G G G C C A A A A G G A A G G G G C C G G G G T T T T G G A A C C T T A A A A A A A G T G G G T T G G A A C C A A T C G G T C G G T C C C A C C C A G C C A C G G G G T T G G A A T C A G C C A G T G T T A A T C C C A C C C T T T C C C A A C C A G A C G G T C G G T C G G T T T T C C A A A C T A G G A A A G T G T C A A T T T C G G C C A A G G T T G G T T A G C C A A C C T C T C T C A A G G T T T T C C A G T T G C T G A G G G G G T G A G T C C C G G T C A C A A G G C C G G A G C C A G A C A A A G C C C C T A G G A G C C G G G G T C T T C C T T A G A G A G T T G G G G C C A C C C A A G G T C T T G G T C C C A C T T A G T T C C T C G G C G T T C C A A T C A A G G G G G G C C A G G G T T T T A A G G A A T T G G G G C C T C T T A A A C T T G G G G T C T T A G A G A A A A C C A A A C A G A A C C T C T C G G G G T C A A A A T C T T T G C C A G A C T C G G G C A G T C C C T C G G A A A A A A A G T C T G C C A A A A A G C C A G T G T C T T C C C C C C A G C C T T C C G G A G C C T C G G A G A G C C T T G G G G C C C C C C T T A G A G G G A G T C T C G G T C T C A C C C C C T T G G C C G G T C G G G G A A C C T G A A T G G G A A T C A G G G A A T C C C G G T C A A G G T T C C G G C C C C C C T T G G C C G G A A T C A A G G T C T T A A A A C C T C G G A G T C T T G G G G T T C C C C G G C C A A G G G G C C A A C C C C A G C C T C T C A A C C T C A A T T T T C C G G T T G G G G A C G G C C T T C C G G T T T T G G A A T T T G A G T T A A A A C C G G G G A G C C T C C C A A A G T G T C C G T T A A G G G G C C A G C C C C A C C C T T T T G G G G C C A G A A C C A A G G C C C C A A G G T T T T G G T G T C A G G G C C A G C C G G T G T T G G T T G G T T G G T T T C C C A G C C C C C C T C G G T T G G A C A C T T G G A A A A C C T C T T A A C C G G T G A C T T A G G G G G G G G G A A A G T C T C A G T T T T C C T T G G A G T G T C A G A A A A C C G G C C T T A G G G T C A A A A A C A C T C T G C C T C C G A G T C G G A C T T C C T G A C T C T T C C A C A C A G G G T T A A T C C C G G G G G G G G T C T C G G T A T T T C G G G G A G T T G C T T T C T C A A T C T C A A G G T T A A T C C C C C C C C C T T A A C C A G T C G G T T C C C C G G A A T T T C G G A G T G A G T C G G A A C C G G A G G G A G T T T C T G T T A G T A A G A C A G A A C C T T G G A G C C A G A G G G A C G G A G A G A C G G T T G G C C T T G G C C C C G G T T A A C C T T C C T T T T A A T T C C T C T C A A T T C C C C A A T T A A A G T T T C G G A G G G T T C C A C G G A G A A T T T T A G T T C C A A C C T T A A G G G G A A G C A G A G T T A G C C A A T T C C T T A A C C C C C C A A T T A A T T C C C C A A A A A A A A T C C C G G T C G G A G A C T C T T A A A G T T C C G G A G A A A A A A C C A A G G T T C C C C G G T T T C G G A G T C G G G G C C C C T C G G T T T G C G C C T C T T C C T T G G A A T C A A T C T G C C A A G G A G T G A G A G A C C C G G A G T T T C A G C C C C G G G G C C T T G G G G G G T C A A T T T T A A C C T T T C G G G G T T A G A A C C T T G G G G A A T G G G A A C C A A T T T G T T A G A G G G C C G G G G A A T T C C A A T T C C T C T T G G G G T T T A A G A G T C C C G G A A A A C C A A A A C C T T T T A A G G T C A G T T T T T G T C T C C C G G T T C C T C G C C C G G A G T C A G G G A A T C T G T T C G A A A G A A C C T C A C T T G G G G G G A G A C A A A A C C C C C C G G A A A G G G T T T C C C A A C C C C C C G G G G G C G G G G G G C C C C G G T C A A A G G G G G A A A G A G C C A A G G C G T T A A C C A A A A A A T C C C A G C C A A T C A C T T G G C C A A C C A A A G C C A A G G G G A C C C T C T C T T C C A A T G T T A A A A G G G G C C C C C C G G T T T C T C A A A A A A G G G G C C G G C C A G C C C C T T C C T C A G C C C C G G A A A A A A A G C C G G G G G G C C C C C C G G A G T C G G C C C C G G T C T T A G T T A A C C A C A A T C T C C G T C A A T T G G T T G G A T G G C C C C A C C C G G A A G G T G T T A G T T T T T G A A A A A A A G A T T C T C A A T T C C C C 0 0 T C T C G G C C A A A A T T G G T T T C T T G G A A A A G G C C T T A A A G C C G G T T G G T G A G T T T C C C C C A A C C T T G G C C T T T T C C T T T C G G C C A A A A A A G G G G T T T T T C T C T G A C G G G G T C C C T C C C T T G G G G A A A A A A A C T C G G A A A A A G A G C C T G C C T C T C T C A C G G A C A C T G T C A G A T A A A A C C G G A A T C A A A A A G A G A G T T T C G G T G C C T T T T T T A A G G T T T T T T A A A A C C G G C C T C A G T C T T G G A A G G A G A A A A C C G G G G C C T T T T T T C C T T G G C C G G G G C C A C A A C C T T C C A A C C C C G G A A C C G G A A T T G G A A A A C C T T G G G G T T T T G G C C G G A A G G T T A A G G A A T T A A A G A A G G T T A A G G A A C C T C A C C C A C T T A G A G C C A G T T T C G G T C G G G G T C A A T C A G C C T T A A C C G C C C C C C C T T A A T T A A C C G G C C T T A C C C A A C C G G T T A A T G T T C C G G C C T C C C T C T T A A A C C C C C G G A A C G C G C C G G A A T T T C A A T T A A C C C C C C G G A G T C G G T C T C C C T T C C A A C C T C T C T C A A A A T C A A T A G G G G A A G G A A C C C C A A G G C G T T T T G G A G C C C C G G C C A G A A C C A A A A G G A G C C T T T T T T T C C C C C C C T T G G A G T C A G A G T T T T T T A G T C T C T C A A C C T C A C A A A A T C A C C C C C A G C C G G A A C C T C T C T T C C G G T T A A C C T T C C C C T T G G T T T T A A C C A G A G A A C C T A T T A G T T G G G G T T G G G G T T A A A G A A T T T T G G T T T T A A C C A A C C G G G G T C T C A C A A C C G G A G T C G G T T T T A A C C C C C C A A T T T G T T T G T T T T G C G G A A G G G G C C C C T T T T A G T C T T A G A A 0 0 G G T G T C C C G G G G T C T T T T G G A G A C C C T G A G G C G G G G A A A A T C G G C C A A C C G G T T G G T T G G A G A A T C A G G G C C T T T T A A T T C C T T A A C C G G G G T G C C C C C C G G C C T T C C G G A A C C T G T G G G G G A A A A T C A G G G A G T T T T T T C C T G C C A A C C C C A A C C G G A A A A T T T T G G T C G G T T G G C C A A G G C C A A G G A A A A G G A G A G A G C C T C C C C C C C G G C C T T A A A G A C A A T C G G T T T T G G A A A A A T T T G G A G T C G G A G T G A A A A C C T T T T A A A G C C T T C C G G C C A G C C C C T T A A C C T C G G C C T T A A G G G G A A C C T C A A C G G G T T G G C C C C G G G G C C T C G C A G C C T C T C C C A G T C A A T T G G C C G G A G T C T T G G A A A C C C C C T C A A T G A G C G T C A A T C A A C C A A A A C C C C G G C C T C G G A A G G T T C C A A C C T T C G T C G G A A T G A A T T C C T T T T T T C C A A G G A A G G T T A A G G A G A G A G C C G G T T A A T T T T G G T C T T A A G G A A A C T G C C A A A A A A C C A A A C A A T C G G A A A G T T A G A G C C G G A C T C C C T T A G C C G G G G A A C C C G T T A G T C A G A C T C G G G G G G T C A G G G G G T C G G A A A G G G T T T T C C C C C C C C G G G G T C G G G G G G G G C C A G T C C C A A T T A G G G C C T C T C T T G G T T A C A G A A G G T T G G C C C C T T A G G G G G T C A G A G A C T T A C T T C C G G A G A G G G T T C C A G A G G G A A T T C C T T T T A G A G C C A G G G T T G G T T T T A A T T C C T C A A G G T C T C A G T T G G C C T T T T C C T T G G A A G G A A T T A A A G T C G G A A T T T A C C C G A G A A A A T C A A G G G G G G C C G G A A T G A G A G T T T T G G C C T T G G A A A A G G C C C C T G A G G G G G A A C C A A T C A G T T G G A G G G A A T T T T A A T C A A G G A A T C T C A G A G T C T T A G T C A G T T C C A A A A T T G G A A T C A G C C A G A G G G T C T T C C C C A G C C A A T T T T C C G G T C A C A G A A A A A A A A G G T T A G A A T C T C C C C C C C T C C C G G T C A G G G T C C C C C T T T C A C A A A G C C A G A G A A T A T T C C A G T C C C C C T G G G T T G G G G A G T G G G T T T G T G A G G G C C C C T T G G A A T C A C A G C C A G A A A G T C A G G G A G T C G G A A C C A A G G T C A G G G A A C C T C T G G G T C G G C C C C G G A G A G T C T C A A C C A A T T C C A G A G T G T C G G A A C C C C G G A A C C G G T T A A A A C C C C C C A A A A T T A A C C A A A A T T C C A A A A T C A A G G T C A G G G G G A A T T A A T T T C A A G G C C T T T C T T T T T T C C T T A A A A G G A G T T A G T C T C A C T T T C T T A A G G G G A A T C G G A G A A A G A G A A A C G G A T T T G G G G A C T C T T A A A G G G T T C C A A A A T C A A G G G G C C A A C C C C C C T T T T T T T T G G A A C C T T A A A C C C C C A G T C A A A A G G G G C C T C A A A A C C G G T C A G T C A A T T T T T T G G A G A A A A T T A A C C A G T C C C T T A G T C C C T C T T C C A A A A T C G G T T A G C C A G C C C C T T G G G G A G A A T C C C A G T T T C A G A A T C A A T C A A G G G G T T G G A A T T T T T C A G T C C C G G A A A G A T A A A A A G C C T T A A C C T G T C A A A A A G T T T T A G T G C C C C G G T T G G C C A G T C G G A C T T T T G G T C A G G G T C A A T T T T A C A A T T A G C C A C T C G G T T A G G G A A A G T C T T T T A A A G T T T C T T C C A A C C C C T C A G T C T T A G T T T T A G C C T C G G C C T T T T C C T T C C T T T G T T A A C C C C T C C C C C T T G G T C G G T G A G T C A G A C C C T C A G T C A G A G C C A G A A C C A A A G A C A G A G C C A A T T A A T C A A A G A A T C A C C C G G A C T G G G T C T T A A A G T T G G G G C C A G G G G G T C C C C C A G A A T C T T A C C C T T T T A A G G G G G G A A A G T C A G G G A A C C G G A G G G T T G G G G G G A C A G T C T C C C C C C C T T T C A G A G A A T C G G C C C C T T A A C C A G T C A A A A A G T C A G T C G G G G A A C C C C C C C C A A C C T T A A G G C C G G A G T T T T A G A T T T T C A A C C A G C C A A T T T T T C A G T C G G A G A A C C C C A G C C A C T T A A G G T G C C A C C C C C G G T T C C T T T T G G A A T T G G G G A G A G A A G G A G G G G G C C T T C C A G A A G G A A T C C C G G T C T T T T T T T C C C C C C C C C G G G G A A G G A A A G C C A A A A A A C C C C C C C C T T T T T T G G C C G G C C G G T T G G G G G C T C A A G G T C G G C C C C A G G G G G T T G G G G G G T T T T G G G G C C T T G G A A G G T C T C T T A A A G T T A A C C T T G G C C A A C C A A T C T T A A C C A A G G G G A A A A G G A A A G A C A G A A A G G G T C T C T C G G C C A G T C A G T C A G T C A A G G C C G G C C C C G G A A T T T T C C C C A A C C G G C C A G A C A G A A A A T G C C C C G G A A T C T C T C T G T C C C C C A G A A C C A A A G A C C C A G C C G G A A A G G G G G G G G G T C C C A A A A C C A A G G A G G G T T T C G G A G T T T C G G C C A G G G A A G G A G G G C C G G G G G G G G A A A A G G A A A A C C T C G G T C A A G G G G C C T T C C T T A G T T C C G G G G T C C C A A T T C C A A C C G G C C T T T T A C C C A G T C A G C C A A C C A A G G G G A C G G G G T T G G G G C C T T G G T T T T C C G G A A G G G G T C G G G G T T T C C C T T T T C C C C T T T T C C G G T C G G T T T C G G T C A A A G C C T G C C T G A A C C A A C C T T A A A G T C G G A A A A A A 0 0 C G T C C C T C T T G G T T C C T T A A A A C C T T A A T T A A A G A A T T T T G G A G T T T C A G A G C C G G G G T C A T A G A A A A G G A A A C G G T C G G T T T T A A T T G G C C T T C C C C A A A C T C T T A A T T A A T T A A T T A A T T T T T T T T T C A A G G C C A A T T G G T T C C A G T T A A G G G G T T C G T T T C G G C C T C T T C C G G A A A A T T C C T C A A A A G G C C A A G G T T A A T T G G T T A G G G C C G G G G T T A G T C T T C C C C T T A G T C T A G G T C C C G G A A C C A A T T G G A G A A G G C C A A C C T C T C T C A C A G T C T C G G A G A A A A C C A C C C T C A A G G A C C C A G C C A A C C A G C C G G C C C C G G A A A A G G C C T C G G T T C C C C T C A G A A A G C C A C A G T T A G C C G G G G G G G G G G G G A A G G T C G G C C T T T T C C A A G G A A T C A G A A T T A A G G A A G G A G G G G G G G A G A G A G A A C C T T T C A G A A C C G G C C T T C C T T T T A A T C A A A G G G A G A A T T G G G G T C C C A G G G C C C C A A G G A A T T C C A A T C G G T T T T G G A A A A A A A A A A T T A A G G C C T T C C A A T G T T A A T C G G C C G G T G A A C C T T A A C C C C G G A G G G A G T T A G A A G G A A A G C C A G T C G G T C C C G G G G A A G G T T A G C C C C A G T C G G G G G G A A A G T T C C G G A G C C G G T C C C G G T T T T T G A C A G T C G G G G A G A C C C G G G G A G C C A G T C C C C C A A C C C C T C A C C C T G C C G G T T A C C C T T C C C C T C G G G G A A C C C C A G T T C C C C C C A A C C G G A G A G G G A A T C C C T T C C C C A A C C T T A A C C G G G G A A C C G G A A C C C C A G A G T C C C C C T C T T A G G G A A A C A A A A A A A A C C G G T T T T A A T T C G C C A A T T G G A A T T G G C C T T A A T T T C G G C C A A T C A A A A C C G G C C G G T C A G A G C C C C C C C C A G T T A A T T G G A G G G T C A G G G A A A A C C T T C C C C A A A A C C T C T C A G A G C C G G A A G G A A C C G G C C A G A A T C G G T C T T T T A G A A A A T T A G A G G G T T T T T C A A G G A A A A A G G G T T C C G G G G T C C C T C A A G G C C G G C C C C A G T C A G A G G G C C T T G G C C T C A C G G A A A A C C A A T T C C T C C C G G A G C C A G T T C C G G G G C C T T C C A A G G C C T T A C T C G G T T G G G G A G A A G G C C A G A A A A A G A G G G T T T T A G T T T T C C G G A G A C T T A A C C A A T T C C A A C C A A A G A A T C A G T C T C T T T T T C T G A G T C A A C C A A T C A C T T A A T C A G C C A A A G T T G C T C C C T C T C A G A A A C G G A A T C A C C C A G T T T T A G C C T T G G T C A G G G T C A G T C G G A A G G A G C C A G G G A A A A A A A G A G G G A G C C C C A A A A T T G G G G A A T C A G C C C C C C A G T T G G A A G G A A G G C C C C A A A A T C A A A G A A T T G G G G C C G G C C C C G G T T C C A G T C T C A C C C A A C C A A A A T T C C C C C C T C A G C C G G A G G G A A G G G G T C T T T C C C G G C G A A T T T C T C C C T T T C A G G G T T T T T T C C C C G G T T G G T T C C A A C C T G G G A A A A C C T T G G T T A A T T A A A A C C G G A A A A T T G G A A G G A A A A T T T T C C G G T T C C C C T T G G T C T C T T C C G G C C G G G G G G T C C C G G A A A A A A A G A A T C A A T T A G T C A G A A A G C C T C A C C C G G A A T T T T C C C C C C G G G G T T A A T T T T G G C C A A A A C C A G A G G G A G T T T C C C A A A A A A G G G G T T G G G G G G T T T C T A G G A A C C T C G G A A A A G G T C T C C C T C T G C C C C A G C C T T C C T C C C G G G G G G A A A A G G A A C C C C G G C C A G A G A A G G A A A A C C T T T G A A A G A G A G T C A A G G G G G G C C A A T G T C T C A A G G C C T C T T T T T T G G T T G G G G A G G G G G C C C C T C C G T C A A G G A A C C T T A C T C A A G G C C A G T C T C T T C C G G C C A G C C A A G G A G G G T C C C A G A G T C T T C C T T C C C C C C T C A G A G T C T A T C A G A T T T C C G G A A A G A A T C G G C C T T A G T C G G A A T C G G T T G G A A G G C C T G T C G G G G A G A A A A T T A G A G T C C C T T T T A A A A A G C C G G G G A A T T A A T T G G A G A A G G G G A A G G A A C C G G A A G G C C G G A A T T A G T C A A C C T T G G T T C C G G A G G G A A T C A G C C C C A G A A C C T T G G G G T T T T T T A A G G T T T T T T T T T T G G T T C C A A G G C C T T A A G G A A T T G G C C G G C C G G T T A A T T G G A A C C G G A A T T A A T T A A T T C C T T T T T T C C T T C C A G T C T T C C G G T T C C G G G G A A G G T T C C G G A A G G A A A G A A A G A G T G A G A A G G C C G G T G C C T T A A T C A A A A A G G G G G A A C C T T A G G G G G C C G G G G A A T T G G T T G G G G A A C C T C G G T C G G A A A G A G A G A A G G G G T T C C T C G G A G C C T T A C G G G G G G C C T C A G C C C C T C A A T C T C T C T T C C T T C C T C C C T T C C G G C C G G T T T T T T T T C C T T C C G G G G C C T G T T T T G G A G A G G G C C C C G G A G G G A A A A A C T T A A C C G G C C T C T T A A T T C C G G T T T T T C G G C C A G A A G G T T T T T T G G T C G G C C C C T G A G G G G G C C A A C C T C A A C C A G A G T T A A A A A G G G A A C C C C C C C C T T C C T G G G C G T G A G T T C C C C A G T C T G G G T T G G A G T C A C T C C C A G C C G G T T A G T C G G G G T T G G A A C C T G G G T T C C A G G G G G T C A A T T C C G G G G T T T T A A C C G G A G G G T C C C A G G G G G T C G G G G C C C C C C C C G G C C C C C C T T A G G G A G G G A A T C T C A C A C G G A C C G T C G G C C T C T C A C T T G G C C T C A A T C G G C C T C T C A G A C A A G G T T A A T C T C A G G G T T T C A G T C T G A G T T G G C C G G A G A C A A T T T C C C T C A C A G T C A A A G G G T C G G A A A A T C T G A A A A A A A A C C G G C C C C A G G G C C A G A G A G G G G G C C G G C C T T T C T T T C A G T C A A G G C C T T A G C C A A G G A A G G C C T T C C C C G G A A A A A G C C A G G G A G T T G G A A G G A C A A G G A G T C T G G G C C C C G G T T G G T G A A T C T T T C T C C C T T C C A C A G A A T C G G A C T T A A A A C C C C T T T T A A T G T C T C G G T C G G T G A G A A A A T C T T C C A A G G G G T T C C T G T C C C G G T T C C T T T T T T C C T T A A A A A A G G G G G G C C G G G G G G G G T T C C G G T C A G T T T A A G A C T C T C T C A G T G T C T C C C T T A A A G C C A A A A T T G G A A C C C C A A A A G G C C A G C C T T A A G G A A A A A A T T A A G G G G G G G G A A G G T C T C C C A A C C G G T T C C A A T C C C T T G G G G A G A A C C A G C C C C T T A A T T G G A A A A T C A T A A T T C C A G A A T G A G G G G G G G T G C C A G A G A C G G A G T T G G T C A A A G G G A A T T A A G G T T T T C C C C C C T T C C T T T T T T A A T T G G A A T C T T G G A A C C C C T T G G G G A G C C G G T T A A C C C C A A G G C C T G A G G G A G T T T T G G A G G G T C T G T C T C G G A A C C G G A A A G A G A A T G A A A G G G C C T T C C T G T C A C T C A A T C G G A A G G A A G G G G G G C C A A C C T T C C T T C C C C G G A C A A C C C C C C T T C C T C G G T T C C A C T C A C C C A G T C A A G G G G C C C C C C T C T G A G T C C C G G T T A C A G T T G G A C T C A G A G C C A A T G G G T T T G G G C C T T A A C C A A T T G G G G A C C C A G G G A A T T G G T C T G A G T C A A T C T T T C A A C C A G A G G G G G G G G G T T C C T T T C G G G G A A C C C C A A T C G G T T T T C C C C G G C C T C G G A A T T A A A G A A T G A C A A A C T C A A A G T C C C G G A A G G G G T T T C T T T T A A A A C C T C C C C C T T T T A A A A A A C C T C C C A A A A G G A G T T G G T C A G G G A G T T T T C C C C A A A A C C T T T C C C T C C C C C T T G G A G G G A A C C T T T C T T T G C C A G G G G G T C T C G G T G A C G G C C C C A G T T T C A A T T A A A A G G A C G G T T T T T T G G T T T G G G A A A A T C G G A G C C A G T T A A A A A A G G A G G G A A G G T C T C G G A G T G G G G G T C A A G G G G A G G G A A T T C C A G G G A A A G C C G G T T A A A A T T A A G G T C A G G G T T T C A G T T A A G G T T T T T T C C A A T C C C A G A G T C T G T C A A T T A C G G T C A A C C C C T C C C T T T T C C T C T C G G G G C C A A A A G G C C A A G G A A C C G G G G C C T T T T C C T C A C A A A A T C A G G G A G T C T C G G G G G G C C C C T C A G C C G G A A C C A G T C A A A G T C C C A A T T A C G G T C C C C C C C G G T G A G T T A G C C A C A A G G A A T T C C T T G G T G T T A C G G A C A G T C T C T C C C A A A A C C C C T C T T C C T C A A A C T C A G T C A C A A T C C C C C C C C C A C T T T T T T T C C C G G C C T T A G A A T T A G A G C C G G A G A A A A C C A C T C C C G G C C G G G G A A C C A A G G T T T T C C C C G G T C G G C C A C T C A A G G A A T C G G T C A A A G A A A A T T A A A G G G T C A G T T C C C C T C A G C C A A A A C C G G A A G G G G A G T G G G G G G G C C A A A A T A T T A A T T T C T C A G G C T T T T T T G G T T T C C C T T G G T C C C A A A A C C A A A G T C C C A A A A G G T C A A A A A A C C A A T T G G A A A A A G A G C C T C C C G G G G G G G G A A G G G G A A G G T G A G G G G G T T T T A A A A A G C C C C A G T C G G A A A A C C G G G G G G A A C C T C G G C C A A T C T C T T C C T C T C A G A G A C A G T C T T T C T G T T G G T C A G C C C C G G T T C C G G G G T G T C C C G G A G A A T C A G C G A A C C A G A G G G G G A A G G T T T C A A T C T C T C A A A G T C G G T C A G T G A G T T A G A G G G T C T C T C A A G G T T G C C C A A G G A G C C T G G G A A G G G G C C C C T T G G T C C C A G T C A C A A C C T T T C C C T C A A A G G G A A T T T C A G T C T C A G G G A C C C C C T G A C T C G G C C G G T C A G A A T C T C A A C G T C T C T T T C A A A A A G T T A G C C T C C C A G G G G G A G T C G G C C A G A G A G A G A A C G C C A A A A A G T G A G A G A G T T T C C C T C T C A G A C A G G G A G T T T G A G C C C C A A T G A G T C G C T C C C A C A G A C C C A A T A G G C C A A C C T C C C A G T T G G A G C C A G A A A G A G T C A G A A A G G G T C G G A G A C C C G G T C T C A G A G A A A G A A T C C C G G G G A A A G T C T C G G A G T C G G C C A A A A C C A A T C T T C C C C A G T C A G T T A A C C A G A G A G G G G C T T G G A A C C T C T C T C T C T C G G A G A A G G T G T T T T T C T T T C G G T C C C T C G G A G T C T T A G T C A G A G A G T C A G T C C C C C T C A G T C T C A C G G T C C C A C A G T C G G G G C C G G A A A A T T T C T T A G T C T G T C C C T C T G T T G G T T T T T C C C T C A G T G C C T T A G T C A A T C C C C G A G A G T C T G G G A A T T C C A G T G T T C C A A T G C C T G T T A G G G G G T G G G T C T T G G A G A G A A T T A G T T T G A G A A C C C C C C T C A A C C T T A G C C G G A A G G G G G G T G C C A G C C A A T T A A G G G G A A A A G G T C G G A A G G C C A G T T A A A A T T A A A G A A T C A C A C C C A A A A A A A C C C T A G G C C A A G G C C C C C C G G A A G G T T A A C C T C A A C C A G A A A A A A T T T T T T C C G G T C T T C C T C A G T C A A T C G G A A A C A C T C A G A G A A A A T T C C A A A G T G G G T T C C C C A A T T T T T T A A T T T T T T A A T T C C G G C C A A G G C G A G A A A A T T G G A A G G A A G G G G T T T T T T A A A C C C A A C C C C T T C C A C A G G G T T T T G G C C A A C C G G T T A G T G C C A A A A A A A A T T T T T T A A C C T G A A T C T T G G A G C C A G T T T T C C T T C C C C C C C C C C A A A A T C T G T C C C C C G G C C T C C C A A T T C C C C G G T C T C T C A G A A T C T T T T T G A C C C A G T C C C C C A G A G A G A A G G T T T T T T G G T C A G G G T T C C T T A A A G A G T T C G A G A G A G C C A A C C T T G G G G G G T T C C A A C C C C A A A A T T C C A A A A A G A G T T A C T G A A C C T T T T G G T G A G A T A G G G G G A A T C A A A G T C C C A A A G C C G G T C A A A A T T T C A A G G G G A G C C G G G G T T C C G G C C T G G G T T T T G G A G T T A C A G A G C C G G A G A G C C G G G G A A A A G G T C C C A G A G A G T T T C C C C C T C C C C C G G T C T C C C T C G G T C T C A A G G G G A A G G A A C C C C C C T C T T G G A A A A T T G G T T A A G G G G A A A A A C T C T T G G A A T T C C A G A G A G T C T A T C G G T C T G A A G G A A G G T T G G C C T C C C C C A A T G T T A G T G T T G G T T C C A A C C T C A G A C T T A C C C C C T C A C G G T T A A T C T C G G A G T C G C C C C C C C A G G G A A T C A G A G A A A A A A T C T A T T G G C C G G A C A A G G A G G G A G T T G G G G T T G G G G A G G G T T T T C C G G T C T T G G T T C C A A T C T C T G A A G G G G T T G G T T A G C C A A T C A A A G A G G G T T T C A G G G T T T T A G A G C C G G T T T T G G C C T T A G G G T C C C G G T C G G G G A G A A A G G G A A G G T C C C T T A A C C A A T T T T T T T G G G G G A A T C A A A G C C A A A G T C C C G G G G A G A G C C T C C C T T C G A C A G T C A A C C T C A A G G T C A G G G T C A G G G A A A A T T C C T T G G C C T T T C G G C C C C A G T C A A C C G G C C G G C C T C A C T C G G T C C C G G C C G G C C A A A A C C A A A G T C T C A G G G T T C C G G A G A C C C A C T T T C A G T C T C A G G G A A A G C C G G C C T C T T G G G G T G A G T T A G T C C C A G C C T T G G C C C C C C T C T T C C A A C C A G G G C C C C A A T C A C G G A A A G T C A C T T C C T T T T G G G G T C T C A G T C G G T T T T A A G G A A T T T T G G G G T T A G T C T G A A T T C C T T C C T T G G T T T T A G T T T T A A T C G G A G T G C C A A C C A A A A G G A G A G T C A G T C C C C C C C A G T C T C T C T T G G A C C C C C T T G G G G C C C C T T C C C C A A T C T G C C A A A A C C C G A A T T A A G G A G A G A G T C G G A A T T T T C C A A G G G G G G C C G G A A C C C C A A T T A A A A T T C C G G T T A A G G A A T T A G T C T C G G A G G G T T C G C C G C A G C C A G A T C C G G G G T C T C T C G G G G G G G G A A G G T T C C A A A G T G C C G G T T T C T T A G T T A G A A A A A A T T T C C C T T G G A G T G A A T C A A T C C C C C A G G G C C A G G C T G T T G G G G A A A A T T C C A A T T T C T C T C T T C C A A T C C C T G T T T C T T T T T T G G C C A A G G A G A G G G T T G G C C G G T C C C A C T C A G A G C C T T A A A G G G G G T C A A T T C C G G A G A G T C T G T C T T C C T C G G C C T T C C C C T T T T C C T C A A G G A C A A G G G G T C T G A A A G T T A A T C T T A G T C G G A G T C A G C C T T G G A G A C A G T G C G T T T T T C C C T C T C A G G G T T T T A A A A G G T C A G A A T C C C T T G G C C C C C C T G A A T C G G A A A G G G C C C C C C T T A C G G A G G G T C T T A C G G G G A G A G T C A A A A G G T C T C G G T T G G G G T G G G A A T C C C T T G G A G T C G G C C G G A A T T T C C C T T C C C C T G G G T C A A A A A A G G C C C C T T T C A A C C G G C C T T C C A C A A C C A A A A A A T T T T G G G G A C C C T C C C G G G G T T C C C C C C T C A G T T G G G G A A C C A G G G A A C C A G G G A A C C A A C C C C T C C C A A A A C C A G A G T C A G A G C C C C T T T T C C T T A A A A G G C C A G C C A G T C C C A A C C T T A A G G T T C C C C A G T C C C T C C C T C A C A G C C C C T C A G G G A A T T C C A A T T T C T C C C T C A A A G T G A A T T C G G G T T T T C C A G C C G G A A T C C C T T C C A A T C T C C C T T A C G G A A G G A C G G G G T C C C C C C C C C C C C C A C A A C C G G T T G G C C T C A G T T T C T C G G T G T T G G A C C C G G A A A G C C C C A G G G T C T T C C A A C C A G A A T T G G A C T C G G G G T T T T G G A G C C A C G G T T G G T C T G C C T C A A A C T C C C A C C C C C A A C C A A A G C C T T C C T T G G T T T T G G C C C C T C A G G G C C C C A G C C A A C C C C A A G G C C A G G G C C C C C C G G T T G G T C C C A A G G T G C C A A A C T T A A A G T C A G A A T C G G C C A A A G A G T T T G G G A A G G C C T T T G T C T T T T C C C C A G T T A A G G G G T T T C T T T T T C T T A G T C G G A A T T A A T T T C A G A A A A G G T T C C T T G G T T C C T T A A T T A A T C T C T G C C T T T T T T A G A A A G A A T T C C T G A G T T G G G G A G A G C C C C A A A G A A A G A A T C C C T C T C A A A A C C T G C C A G T T A C T T T C A A C C A A T T A G G G G G C C A G A A C C G C C C G G A A T C A A G G G G T T A G C C T T G G 0 0 A G C C C C C C G G G G A A T C A C T C A A T C A G A A A A G G C C G G G G T T A G A A T C C C G G G G A A A A T T A G A C G G T G T C A A C C T T A A A A A A G G T T G G C C T T A G A G T T A C C C G G A A C C A A C C T G T A T T C C T T A G A G C C A G G G A A A G T T T C G G A A A A A A A G C C T G T C A A G G C C A G A G T G A A A G T T T T T G T T C C G G A A A G T T C C A G G G C C C C C C A A A A G G C C T G C C C C A G A G G G C C A A C C A A C C T T A A C C C C G G T T C C T T G G C C T G T C T T A A C C A A T C A G T C C C C C G G G G T C C C T T T G G G T T A A A C A A T C T A A C G G T T G G T G A A T G C C C C A A C C G G C C A A C C G G C C G G C C C C C C G G G G C C A G A G A G T G G G T C A G A C C C T C A G A A C C C C A G A G A A G G G G C C A A T T G G A A C C G G G G T T T T A A C C A A G G A G G G G G G G C C G G A A T T T T A G A A A A A G A A A A G G A C G G T T A A A C T C A C T C T C C C G G T T T C A A C C A G T C A G G G C C T T A G A A G G G G A G C C C C T T A A C C C C T T C C T G A A A G T C T T A G T C T C T C A A A G T G A A T C A G A G T C T C C C G G G G T A G G A G G G T C G G G G T T G G C C A G C C A C A G T C G G G G T T A C T C T C T T A A A C T C C C C C T C G G A G T T T T A G C C G G T T T T A A G G T T A A T T G G C C A A T T A A G G C C T C G G A G G G G G A G T G T T T C C C G G C C C C C C T T C C G G T C A C C C A A A G C C C C A C T T T C G G T T A G A A A C C C A G A A A A T C A C C C T T T C T T A G A G C C T C A G T T A G T C A A C C T G G G A A A G T T T T G G T C A A A G A G C C G G T G A A T T A G A A T T A G G C A A C C T T T C G G A G A G G G T C T G T C A C A G T C T G T C T T T C G G T C 0 0 T C A A T G T G T C A G C C C C A A C C G G A A T C C C T C A G C C G G A A T C T C T C T C T C A G G G A A T T A A T C C C C C A A T T A G A G A T C C T T G G C C G G A A G G G G A G G G T C T T T T C C T C A G T T A G A A G G T T A A T C G G A G G G G G C C C G G G A G A A C C A A T T A A A A C C T T T G C C A A T G T T A A A G T C C G T T T T A A A G A G T T G G A C T T T C A C T T A G T G T T T T A A T T G G C C G G C C T T C C A A C C T T C C A A G G T T T T T C T T A A G G G G A G T C A G C C C C A A C C C C A A A G C C C C T G T C A G T C A G A A T C C C A A C C T C G G C C T T A G C C T C A G A A G G G G T G G G C C T C G G T G G G A A T C A A A G C C T C G G T C C C T C T T C C G G G G C C G G T G T C T T A A A G T C A A G C T T C C A G A G A G A G A G T C G G A A C C G G A G A G A A C C A G A G A C A G C C A A T T T C A C T T C C T T G G T C G G T T A A A G A G A A G G G G C C A G A C T C A A T C T T C C A G G G T C A G T C T G G G C G T G A G C C C C G G T T A G T C A G G G T C C C C G C C G G A A G G T T A G C C T G A A C G C C A A T T A G G G A G T G C C T C A A T T A C T G T T A G C C G G G G G G C C G G A G A C C C A G C C T T A G G G G G A G T T A G G G A C A G G G T T G G G G C C G G C C T C C C A G A A T C T T A G A C A C T C A G A G T G A G G G A G A G C C T C A G T T T T T C G G C C T C A A C C T T A A T T C C T C T T T T T T C C T C C C T C C C G G G G C C T C T T T C T G T C G G A A G G G G T T G G C C T T C C A A T T C C G G A C G G A G C C C C C C C C C C G G T G T C C C C C T A A G T T A G A C T C G G T T G G C C C C C C T T T G A G T C A G G G C C C C T T T T A T C C A A C C G G A A C C T T G G A A G G G G C C T C A A C C A A G G T C A G T C G G T C G G T T T G T T G G G G G G T T A G A C A G A G A C T T G G A C G G T C C C T C A A T C A G C C A G A C A A C C A G G G T C C C A A G G T C T G T C T T T C C C A A A G A A T C G G T C G G T C A G A G T C C C G G G G A A G G G G C C G G A G G G A G A G T G T T T C G G C C C C A G A A A A T G T C T C A T G G A G T C C C C C A A C C T G G G G G A A A A A A T T T C T T A C A G C C T C T C G G T A G G C C T T G G C C T T G G G G G G A A T T C C T C A G C C A G T C T T A G A C G G A G C C C C T C T G C C A G T C T G T C G G T T T T C C G G T C T T T T T T T T G G A G A A A A A G T T A G C C A A G G A A A A T T G G G G C C T T C C A A C C G G T T A A C C T G A G C C T C A G T C A A C C T T C C T T G G C C T C A G C C C C T T G G C C T C T T T C C C A A C C A G T G A A A G C C T T T C A A G G A G T T T C T T G G G G G G G G C C T T C C G G G G T T C C A A T T G G A G G G A A G G T T T T C C T C A T T G A G A G G G T C T C A A T T T G G C C C T C T T A G T T G G T T A A C C A A T T A A C C A A A A T T T T T T T T C C T T A G G G C C A A T T T G C C G G T T C C T T G G G G G G T C C C G G C C A A C C G G C C T C T T C C T C G G A G A G G G T T A A A G T C C C C C A A G G G G G G A A T T A G A A T T G G A A T C T T A G T T C C T T A G A G T C A A A A G G T T G G A C T T T C A G T G A A C C C C T T T T C C T T C C A A A C T T A A T G G G G G C C G G A A G G A G G G A A A A C C C C T T C C A A G G T T G G A G G G T T C C T C T T T C T C A G A A A G A A C C A A T C C C A G A C A G T C A T T G G G C C T C T C A C G G T C T C G G T C A A T T A G G G C C C C T C A G T C A G A A A G A A T C T T C C G G T C C C A A T C A A A G A G T C A G A C A G T C C C T T C C T T C C G G T C T C T T T T T T C C T C A A A G A G A G A G T C T G T T T T T T A G T T T T C C C C T T T T T C C C T T C C G G C C G G C C C C A A T T A A C C A A G G T C G G A A C C T T T C A A T C A G A C A G A G A G T G A C T C G G A A A C T C T C A G T C T C G G A A T T G G G G C C T C G G A C T T G G T C G G T T T T T T T T C C C C A C T C T C A A A A A A A A T T G G C C G G C C C C G G T T T T G G G G C C T T A A T T T T C C A A C C G G G G T T C C T C C C T T A A C C T T G G T C G G G G A G G G C C C C T T G G A C A C C C A A G G C C T T C C T C C C T T T C T A A G A A A A T C T T A G A G A G T T A A A A C C C C G G C C A G T C A A C C T C C C C C T T T T G G T T A A A A A G G G C C G G G G T T G G G G G G T T G G C C G G T T T G A A T G G G A C A G T G A G T C A A A A A G G G A A A G C C A G A A C C G G C C C C C C A A A G G G T C T T A G A G T T C C A A T T C C C C A G A C T A C C A G G G T C A G G G A A T G T C A A T T T G T C C C T C C C G G C C G G C C T T T T A A A G T C A C A A T T 0 0 G G T T G G G G A A C C G G T T G G G G T T C C C C T T T T T T T T T C A G A G T T C C T T A A C C C C T T A A A A C C A A C C A A G G G G G G C C G G A A G G G G T G A C A A C C A A A G G G T C A A T T G G T C C C G G C C T T G G A A C C T T G G C C A A C C T C G G C C T T C C C C T C G G C C C C T C A G G G C C T C A A T T A A A A G G C C C C C C G G A A A A G G G G G G G G T T C C C G G G T T A A A A T C T T G G C C G G G G T T G G T T G G T T G G G G G G C C G G T T G G G G A A T T G G A A C C T T C C A A A G T T A A C C G G C C A G C C A G A G A A A A T T C C T G A G G G T T A C C C T G T G T G C C T T C C T T A A A A T T T T T C G G T T T T A A T T T T T T A G T T C C G G A G G G C C T T G G C C G G G G C C C C C C C C C C T T T T A A T T G G A C A G T T A G T T T C T C G G T T A G C C G G C C G G C C C C C C C C T T C C T C A A A A G G C C C C A G A G T T A G A A A G A G A C A G T T A A T T C C A A A G A A T G C C G G A A T C C C A A A A A G A A A G T T C C T T G G A A T C A G A A G G T C A A G G G G G G A G A A G G C C T T C C G G T T C C C C T C C C A A T T A G T T C C C C T T T C A C T T T C A G T C A A T C T C A G A A T T T T A G T G C C A A G G G G A A C C T T A G T C T T G G G G G G A A T T A A A A T C A G A G A A A A T T T C A A A G A C T T C C A A C C C C T T T T T T A A T C T T A A G G T T C C C C C C T T G G T T A A T T G G C C T T A G T T G G C C G G A A A A C C T T A G T T A A A G C C T C A G G G T C T C C C A G C C A A A G T C G G C C A C G G C C T T T C T G G G G G C C G G C C A A G G C C T T A A A A T T A A G G T T T T T T G G C C C C A G T C T T A G T T T C T T A G A G 0 0 A G G G G G T T A A G G G G T T A A T T G G G G G G A G A G T T A A G G T C G G A A C C T C C C G G T C C C C C A A A A T T A G A G A G T C T C A C C C C C T C C C A G T C G G G C A A G G A A T T A A A A A C A A T C T C G G A A T T T C C C T T G G T C G G T T T T T T A A C C C C C C A A C C T C A G G G C C A G G G G G T C A G C C C C C C T C T C A G C C C C T C T C C C C C A C C C A G A G T T G G A G A A C C G G C G T C C C G G G G A G C C T T T C T G C C C C G G G G A G C C A G A G A G T C T C A G G G G G A G C C A C A G C C C C T G A A T C T T A A A A A A T C A G A G C C T T T T G G A G T T G G A G C C T T A G C C C C A A T C A G A G C C A G T T A G C C G G C C A A T C T T A A A A T C A G T G A G T T C C G G A A T C T C T T A A T T C C G G A A A G A A T C A G T T A A C C T T G G T T A G C C T T G G T T T T G G C C A C T T T T A C T C C C A G T T C C C C G G T C C C A A T T G G C C G G A G A G T C G G T T C C G G G G A G C C G G C C A A G G T C A G T T C C A A A A T T T T G G A A A A T T A A G G C C C C A G T C A G A A T T G G A A C C A G T T A G T C A A A G A G T T T T T T T T G G C C C C A A G G T G A G C G A A A A A A T T G G T T A A T T G G G G T T G G C C A A A A C C C C G G G G G G T T T T C C C C T T A A G G A G G G T T T T G G G G G G A A T C A G A A T T A G C C A C T G A C T G T T G G A G A A G G G G G G T T A A A A A A A A A A A A T T C C C C G G A A A G C C A A T T A G A G T G A G A A A G T C A A G G G G G G A A T T C C T T T C G G T C G G A G T C T C C C A A G G G G G G C C C C C C T C C C T T T T G G A A G G C C G G A A G G T C G G A G A G A C A A G G G G A A A A A G G G T C T T T C A G T T T C A G G G A A A G A C A T C C G G A A T C C C C C G G A A C C T C T T G G C C G G C C T T C C T C A C A A T C C C C C A T A A G G C G T C A G G G C C A G T C A G C C T T T C T T T T T T T T T C A G A G C C A G G G T T T C A C A A T C A A T C A A A C T C T C T C C C T C T C A C A G A G A G A A A A A A T T G G G G G G G G T T C C T T A A C C A A T G C C A A T T G G A A A A C C T T A G A A A A G G G G A G G G G G A A T T A G T C C C C C T T A G A C A G A C C C G G G G T T G G G G C C C C G G T T G G T T T C A C C C A A G G T T A A A C A G A G A A T C T C A A A A A G A A T C G G C C T T G G C C T T A A G G A G A C T T G G T C A A A G A G G G A G A A C C T T A A C C T T T T T T A A A A T C T G G C C C C C G G T C T G T C T C A G T C T G T C T C A A T T G G A A A A T C G G C C T T T C T C A G C C C C T C A G A A A A G G C C T T G G T T T T A A T T A A A G T T G G T C A A C C A G T T G G T T C C T T A A C C T T C C C C C C C C G G A C G G C C T C A A G G T C T T C C T C A A C C G G A G T C A A T T A G G G T T A A T C T T T T C C G G T T C C A A C C C C T C G G A A T C T T T T A A C G A G A A A C G G T T C C G G C C C C T T T T G G G G C C A A G G A G G G A G T T T G T C T T C C T T A A G G A A G G T T T C T C C C C C T T A A T T A G A G T C A G A A G G A G G G T C A G T C C C A A T C G G A A A A G G G G G G C C C C T T G G T T T C T T C C T T C C C C T C A C A G G G T C A C G G G G C C A A A A C C C C C C T C C C T T G G G G T C T T G G A A A G C C T T C C G G T T G G A A T T C C T G G G T T A A C C A C T T G G A A G G T T G G T T A G A A A G T C A A C C C C C C T T A A T C A C T C T C A A A A C C G G T T G G A A T C C C T T C C G G A G C C C C G G A G A G A C G G T T A G A A C G G G T C T T A G A A T C T C T G G G T G C C C C C C A G G G T C A G T C A A T C T C A G T C A C T T C C G G T C A G T C A C A G A A A G A A A C G G C C G G T T C C A G A A T C A C G G T C C C T C T G T G G G C C T C T C G G T C A A G G A G T T A G C C A G A A G G A G T C G G G G A A T T A A C C C C T C T C A G A G T T T T G G G G T T T G A A A G A A A A C C A A G G G G A A C C G G T A T C A A A G A G A G T C A C C C C C A A G G A G C C T G A C A G T T A G A A A C T T C C A G T T T T T G A G G G C C T C C C T T G G C C A G G G G G T T A A A G T C A G A G T G T C G G A A G G A G T C T C T T C C T T G G G G T T C C T T T G G G C C C C T T T T T T T T A G C C T C T T A G T T A A T C T C A G A A T G T T A C A A T T T C T T T G C C A G T T T G T T A A A A C C G G A C T T A G A G A A G G T A T C A A A A C C A G T T G G A A C C G G A G C C A G T C A G C C T C C C G G T C T T G G G G A A T T G G C C A A T T T T C C T T A A C C C C A G C C G G T C A G T C C C A G C C G G C C A G C C T C T T T C A A T T A A G G T T C C G G C C A G T T T T A G T G A G A A T C G G G G G G T C T C T G T C C C A G A G G G G G C C C C A A C C C C C C A A G G G G C C C C C C A G T T C C T C T T T C 0 0 A G A G T C T T G G C C T C A A A A A A A A G G A A C C C C G G G G C C A G T C A G A A T T C C T C C C T C T C A A G G C C T T T C A G A A A G T G A A A A T T A G A C G G A G G G G G G G C C 0 0 A C G G A C G G G G A A G G G G T G C C T T T T A A C C G G T C G G A G A G A G A G A A C C A G G G C C C C A A A G G G C C G G A A A A T T T T G G A A T T A A G G G G T T T C T G A A C C A G T C A G T C C C C C T G T T T C A G T C A G A A A C A A C C A A A C G G C C G G G G C C T T C C C C G G C C C C C C G G T T T G A G A G T T G G T T A G T C A A T T A A A A A A T C A A C C G G G G C C A A A A G G G G G G T A A G T C T T C C T T T T G G A A A G A G A C A G C C T C T C T T T C T G G G G G C C T T T C A G T G C C G G T T T T T T C C T T G G C C T C C C G G T C T C A G A A C C G G G G G G T T T T A G T C T G T T T G G G T T G G C C A A G G T C T T T T T T A G T C G G A A C C T T C C A G A G T C A A C C G G C C T C A C A G T C A A C C C C A G C C A C T T A A C C G G T T A A C C C C G G A C C C T T A A C C G G T T A A T T T C C C T T C C T T C C C C T T A A A G T T G G T C T C A G C C T T A G G G G G T T A A G G A A A G A G A A C C C C A A C C G G G G C C A A T T A G T T A C A A C C C C C C C C C C A A T C G G A A G G T T A G G G T C A A G G G G A A C C A A T C T C T T C C G G T T T T T C T G A A T C A G A A C C A G C C A G C C A A G G C C A A T T G G C C T C T T A A T C A A T T A A C C G G A A G G T T A A G G A A A A G G A C A C T C A G G G T T A G C C G G A C T T A A C C C C C C A A A G C C A A T C T T C C C C T T A C A A T C C C C C A A T C A A T T T C T C A G G G A A T T C C G G C C A A T C A G T T G G A A G G G G G G C C A A C C A A A C A G C C G G T T A A T T A A G G G G T T G G C C T C A A A G T T C C T T C C C C A A A G T T T C C G G G G G T C G G A A G G G G A A G G G G T T A G T T A G G G A A T T A G A C A A G G A A T T T T T T T T T T T C C C A G G G T C A C G G C C G G G G C C A G G G A A C C T G C C A G A G A G T G T C G G G C T C T T A A A G C C C C A A T T C C A A T C A G T C A G G G A G T G T C A G A G C C T T C C C C G G T T T C C C T C A G A A T T T T A A T T A A C C A A G G A A A G A G G G T T T T C C A T A C C C T T A A C C C C A A T C A G C C T C T C A A T C G G A A G G G G T G T T A G A G A G A G G G T T A A A A C C T T A A C C T C T C A G C C G G C C T T T T C C C C C C T T T T C C A G A A C C A A T T G G G G A A C C G G T C A A C C A G T C G G C C T G G G T C A C T C A C G G A A T G A A T C T T C C A A A A A G T T T T G G T T T T C C A A T T T G T T C C C C G G A A A A T T A A C C C C A G T T C C A A G G T C A G T G T C T T G G C C A A T T A A G G G G A G T C T C G G T C T G G G G G T T C C C C C C A A G G T C C C A A C C G G C C A A C C T T A G T T C C A G T C A G T C T C A C T C T G T T T C A G T T T T G G A A T T C C G G T T A C T C C C T T A G G G G G C C A C A A T C T C T T A C T A T T T C G G C C T T C C T C T C A G A A C C T C T C T C C C T G T A A G T C T C C C C C C C G G T T G G T T C C C C T T A A T T C C C C G G G G A A A A G G G G G G T T G G G G C C G G A G C C A G C C C C T C C C T T G G G G A A G G T T A A T T A A C C A A T T T T T T A A A A G G G G T C G G A G G G A A A A A A T T T T G G G G A A T T G G G G T C A G C C G G T T T T C C G G T C T C T C T C T T A C T C G G A A T T T T C C G G A A G G C C T T T G A G A G A G G G A A A G T T T C T T G G T T A A T T A A C C C C C C T T G G A G T C T T A G T T A A A G G G A A A A C C T G G G A G C C A A A G A A G G T C A A T T A G A A A A T T T C G G C C A G A A G G C C T T A A T T G G T C C C G G A A C C A A A A T G T G G G A A C C G G G G C C T T C C T T A A C C C C A A A G G G G G C C A A G G A A G G C C A C T C C C A A T G T C G G C C T T A A A G T C A A T T C C C C C C A G A A C C C C A A T T T T A A G G G G G G G G A A G G T C T C G G A G C C T C T C T T G G C C T T G G A G C C T C C C A A T T A A C C A A G G C C G G T T T T A A T T C C A A C C T T A G G G A A C C C C T C T T C C A G T T T C C C A G C C A C T C A G C C A G G G G G A C T C A G T C T C C C T T G G G G C C A A A A C C T G A A C C G G C C A A A G C C A G G G C C G G A G A G A G T C C C A G G G T C A A T C T T T C G G T T G G A A G G T T G G G G G G A A C C T C T T C C A A T C G G A G A G C C T C C C T C G G A G C C T C T G C C G G A G A A T T C C A A T G A A G G T C T C C C G G C C G G A A C C A A T C C C T C G G T C C C C C A T C C C C G G G G C C A G G G T T G G A A T C C C T G G G G G G G C C G G A G A A A G A G C G A A T T T T A G A A A C G G T C T C C C T T T C T C A G A G A G T C T G G G C C T T G G G G A A A G T T T T T C C C T T T T T T T T C C T T A A T T T T A A G G G G T C A G G G T C G G A T A A C C T T A A C G G G A G A A C C T G G G G G T T A G A G C C T C A A T C T C C C G G G G A C A C A A C C G G C C T T G G T C T C A A A G T G T C T C T T G G A G T T G G T C T C C C A G T C G C A G T C T T A G A A T T A C A A T C A G T C G G A C A A T C G G A A A A A G T T G G A G C C G G A G T G C C G G C C C C C C G G T C T C G C A G T C G G G G C C C C T C C C T C A G T T C C G G A A T T A G C C G G C C T T T C A T A G T C A G C C G G T C G G A A G G G G T T T C T C T C C C G G A A T A A G A T T C G G C C G G C C A A A A G G C C A A G G G G A A A A C C G G G G C C G G G G T T T T T T T C A A T C G G T T A A G G G G T T T T T T T C T C T T A A C C C C A A C C C C A G G G T T A G T T A A A A G G A A C C C C A A C C G G C C T G G G A G C C G C G G C C T T G G C C T T C C T G T C A G T C A A G G A G T C G G G G A G A A C C T C G G A G A G A G A G G G G G C C T C T C T C C C C C A G A G G G G G A A G G G G G G T T G G A A C C T T T G T T T T C C T C G G T T G G T T T T A A A G T C A A A G G G A A T G T C A T A A C C C C T C T C A G A G T C A G A A A A G G A C C C C C A A G G A G A G T T A A C C C C T T T T G G A A G G G G T T C C A A G G A A A A A A C C C C A A A G G G T T T T T C G G G G G G T T C C C C A A C C A G T C T T C C T C A G G G A C G G T G G G T C T G G G C C A G A A G G A A T T C C C C T T T T C G T C T T A A T G T C T T G G T T G G T C G G A G A G C C 0 0 T C G G T C T C C C T C G G A G A T G G T T A G A C A G C C C C A A T T A G C C A G G G A G C C A A C C C C T C G G G G A G T C G G T T G G T C A A T T C C G G T T A A A G A A A G T T T C T C T C A G G G G G C C G G T G C C T T T C A G A A A G T T T T A G A G A G T C G G G G T C T C C C C C A A C C G G A A T T T C A A C C G G C C A A T T A A T C T C A G G G G G T C G G A A G G C C C C T T G G C C T C T G A A T C T T T T T T A A G G T C C C T C A G G G G G C C A G A G C C A A A A T C A G G G T C C C C C C C A G A G T C G G A C T T T G A A T C A A C C C C A A A G C C T T C C A A A A G G G G T T C C A A T C C C T C A A C C T C T C A G G G G G C C C C G G T T G G G G A G T C A G A G T T A A G G T T G G C C T T A A G G A G T C A A G G G G T T A A G G G G G G A A C C A A A A C C T A A G C C A A T C A G G G C C A A T C G G T T T T C C T G C C A A T T T C T T T T T T C C A G A A T C A A G G A A A A A A A G A A G G G G A C G G G G T C C C A G C C G G T C C C G G A C C C G G C C A G A A T T A A A G A G T C A C A G T C A A T T G G G G A G G G A G T C T C A A C C G G T C C C T C T G C C A A A A A G A G G G G G T T G G G G T C C C A G T C C C A G T G A G T C T C G G A A T C A A A G G G T T T T A C A A T G G G G G G G A G T T C C A A T C A A A A A A G G A A C C G G A A A A C C T T A A G G G G C C G G T T A G G G A C T T T C A G T T T C A G T C C C A A A G T T G G A G C C T C C C G G T C C C C C T T A G T C G G T C C C C C A A A G G G C C A G T G G G A A G G T T C C G G T G C C G G G G C C C C A G T T A G A A A A T C T T C C A G A A G G C C G G T T A G T G T C C C C C A A T C T T T C A A T T G G A G T C C C T T A A A A G G G G T C T C G G T T A A G G G G A G A A T T A G G G A G A A A A T T A A G G G G A A C C T C T T T T C C C C G G A A G G T T G G A A A G A A G G A G T C A C A G T T G G A A T T T T G G C C A A G G C C T T C C A G C C T C T C A A G C A A T C A G T C T T T C T T C C A G T C G G C C A G C C C C T T T C T C A A A A T T C C A G T C C C C C A A G G G G A A T G C C A A T C A G C C A A G G T T A A A C T C A G A G G G G G G G A A A G T T A G C C T T T T T T G G T C A G T T C C T C C C A C C C A A C C C C C C G G A G T C A A T T C C T T A A C C T T A A T T A A G G T T A A A G T C C C T T T T A A T G A A T C A C A G G G A C C C A A G G T T T C T G A G C C C C T G T C C C T G A C T C T T G G T C A C T C A G T C T T A G C C G G G G C C T C A A G G A C G G A A T T G G A A T T A G A A T T A G A A G G G G G G A A G G A A A A T T G G A A C C A A T C C C G G G G T C A G T T C C T T A C T C C C A T G G A A G G T T G G T T T C T T A G T T C C A A A A A G G G G G A A A A T T G G G G G G A G T C C C A G C C C C A G A A A G C C T T G G A C G G A G A A T T C C A A T G A G A A T C A C T C A A T T T T G G G G G G T T A A G G G G A G C C A A G G A A A G C C T T G G A A T G A G A G A A C C A A C C C C G G T C G G T C G G A G A A C G A A A C G G A G G G T T T T G C A A C C T T A A T T T T C C T T G G G G T T T T G G T G C C G G T T T T T T T C G G A A A A G G T T T G T T T T T T G G C C G G A A A A G G C C G G A A C C T T C C T T C C G G G G G G A G G G A G A G T G A G T C C C A G C C A C T C G G G G A G T C T T T T T T G G C C A A G G C C T C A A G G T T C C T T C C C C A G T T A G A G T T T T T T T T A G C C A A T T A G A A T T A G G G T T C C T T A A G G C C G G G G T C G G A G A G T T T C T C C C A G A T T T C C T T C C C C A G A G T T T C G G T T T T G G G G C C A A T C C C A A T T G G C C A A T T T G T T A A A A A G T G A A G G C C A G G G T T T T G G C C T T A A C C T T A A T T G G A A G G T T T C A G G G T T T T A G C C T T T T A A T C G G G G C C A G T C C C T C A G A G A G G G T T C C C C A A T T T C A A C C C C A A C C A A A A C C G G T C C C G G C C G G T C T T T C T C T C T C T C T T A G A A A G A A A G G G G G T C A G C C A G A A A A A G T C A G T T C C A G T A G G A A T G T C C C T C G G T G A G C C T T T T C C T T A A T T C C T T A G T T T A G G C C T T A A T T C C T C A G T T C C T T T G T C G G C C C C A A A G A C C C A A A A A G G G C C T T G G A A A G A A C C A A C C T G C C A A T T G G G G C C G G T T G G C C A G T T G G T C A G G G G G G G A A A A A A C C A A T C G G A G G G G G T C G C A G T C T C T C G G A A T C A G C C G G T T T T A G G G T T A A A A T T C C T T C C A A A A A C T T A C T T T T G G A G G G T C A G T T T T C C C C T T A A T T T T A A T G G G G G T T C C G G T T A T T T G G T T C C A A A A T T T T T G G G C C T T G G A A T C A T A G T T C C A A A G G G T C T C T G T C G G T C G G A A T C A A A G T C A G G G C C A C T T G G A A G G A A T T G G A A A A A A A A A A G G G G G G G G A A T T A A A G T C C C A A T T G G A A C C T T C C C C T C A C A G C C A G A A C C T C C C T G C C G G G G T C T C T T T G T C C C T G T G A A C C T C A A T G A C C C T T A A A A T T A A T C A A T T G G G G A A T C T T T T A G A G T G A G A A G G T T A G A G T T G G T T T G C C C C G G A G A G A G A A A G T C C C G G T T C C T C C C A G T T A A T G A A A G C C T G A G A G T G A A G G C C G G T T C C G G G G A G A A T G T T T G G G T C C C G G A G G G C C T T A A A A G G A A A A G G G G A G A G G G G G G G C C C C A G T T A C C C T G T C A A G G A A A A C C A A T T A A G G A G T T G C T C A G T C T C A G C C A G C C G G C C T C G G A C T C G G T C A G T T A A G G G G T C A G A G T C T T A G C C T T T T A G T C C C T T C C A G T G C C A G C C C C A A G G T G A A G G T T A A A A T T G G G G T T T T G G G G G G T T A A G G C C A A G G G G C C T T T T A A C C A A G G C C G G G G T T G G T T T T T C A G T T T T T G A G T G A G A G A G T T C C G G C C T T C C A A A A G G G G T T A G C C T T T T C C G G A A G G G G T C G G C C A A G G C C T G C C A A G G A G A G A G G G T T T T G C A G T C T C T C C C G G C C T T A G A G A A T T A A T T T G A A T A C C A A A G A C A A C C A A A A T C A A T T G G C C T T A A C C A A T T A A T T C C T T G G C C C C A G A A T C A C G G A A T T G G T T G G T T C C A C T C T C T G T C C C A G A G A G T C A G T C T C T G A T T T C C T C T T C C G G G G T T A A C C A A G G C C C C C C G G T T A A A A T T A A G G A G C C C C G G C C C C T T A G T T T C G G C C G G G G T G T T T T G G G G C C C C T A T T A A G G G C T C A G G G G G C C T C C C A A A A G G T C T G T T G G T T A G A A A A C C C C C C G G A A A G A G A C A G T C T C T T G G G G G G G G T T T T T T G G A A A A T G A A C C C C T C C C A G C C T C G G T T G G C C T C G G A G A G A G A A A A T T C C A A C C A A A A A A T T A A T T T C A A T G T G C C T C G G C C T T G G T A T G G G C C G G C C C C A A T T T C C C G G T C A A C C A G T C A A A G A A A G T T T T T C T C T T C C C C G G A A G G A A A A G G A A T T A A T A C C A A T C T C C C T C C C G G G G A G T T A G T C A G T C A A C C C C T G G G T C A C C C C G A G G G G G 0 0 T T A A T G C C G G A A A G A G T T A G A A C C T G A A G G C C G G T C A G G G T T C C A G T C T G A G A A C C G G T T T T T T G G T C T C G G T T C C T T T G C C T T T T G G A G T T A A A A A G A A A G C C T C A G A A G G T T C C G G G G G G T T C C T T G G G G G G A A G G G G G G T T C C A A A A G G G G C C A A C C A A A C T C T T T T A A A G A A T T G G C C C C T T G G A G G G A A C C C C A G C C G G C C T T C C A G T T T G G G C C T C A G C C A G T C A A A A T C A C G G G G A G G G A A G G T T A A G G T G A G A C C C C C A G G G T C T T T C T T A G G G G G A G T C A A G G T T A A T C A G T T T C T T G G C C T C A A G G A A T T C C A A C C G G C C A A A G A A C C A A T T T T A A G G A A A A G G A A G G T T G G C C G G A A A A C C C C T T T C C C A A A A A G A G A A A G T T A G T C G G A G A G A G C C C C G G A A A G T T A G C C G G A G T T A A A A C C C C T T C C A A A A C C T T C C A A A G C C C C A A T C A G A G C C G G G C T C G G A C G G T T C C T C T T A G A A G G A A C C G G T T A A G G T C G G A A A A G G T G C C G G C C C C C C T T G G T C T C G G T T T T T C C C G G A A C C C C G G C C C C T C C C T T A A T T G G T C G G A G T C A C T G T C T T C C A G A A T T G G A C G G T C A A A A T T T T G G T T G G A A A G C C T T C C A A C C G G C C T T A A C C G G T C G G T T C C C C G G T T G G T T T T A A T G C C A G A G T G C C C C C C A G G G T C A A T G A A G G C C G G T C G G T G A G G G C C C C A A C C T T G G T T C C C C T C C C G G T T T C C C A C A A T C A G A A T G T C G G G G T T T T T C T T T T T T A A C C G G T C A A G G C C C C C C C C G G T T T C A A T T C C G G T T A C T C A G C C A G C C G C T C T C A A T C T C T C A G G G A G G G T T A A C C C C G G G G A A A A T C T C T C C C A G C C C C A G A G A G C C G G C C G G A A T T A A G G C C T T T T G G T C G G G G G G A G A G G G G G C C T C A A G G C C A A G G C C A G A G T T T C G G G G T T T T A A C C A G A A T T C C A G A A G G A A G G T C A G A C T C T G A G A G T C C C A A C C T T A G A G T C G G A G C C A A C C C C A A A G A G A G A G C C A A G G A G G G T T A A A A C C C C T C A G A A G G G G A A G G G G A A T T G G A A A G T T A G G G A C C C T T C C T T A A A G A A A G A A G G C C G G G G C C T C A G T C A C T T C C A A C C C G G G C C G G T C A G A A T C G G T C A G A G C C C C A A T G T C C C T C T G C G A G G G T C T C A C G G T T C C A A G G G G A G T C G G C C T T T G A G G G T T T T A A C C T C G G C C G G A G A G T C A A T T C C A A A A A A G G C C C C A G A G C C G G T T C C T T C C G G T G T T A A C G A C G G T T T T T T G G T T G G A A C C G G C C A G T T C C G G G G T T G G G G G G A A C C A A T C A G T G T C A C G G A A C C T C A C T T T G A C C C A A T C A G T C G G C C A G T C T C A G C C A A G G T C G G T T T G C C G G T T C C A C A A T T C C A A A G A A G G C C A G A A C C C C A G A G A A T T G G G C T G G G A A A A G G C C T T T G C C A C T T C C A A A G T C T G A A G G T C C C C C A T T C T T T G G G A G T T A G T T C G T C T C A A A G A A G G G G T G G G T G T C G G A G A G A G A G A G A A C C A G A G G G T T T T A G A G T C A G A C T T A A T T A G A G T G T T G G C C G G C C A A A A G G G G G G A A G G G G A G A G T T A G C C T T T C T C A G G G A G C C A G A G C C C C A A A A A A T T A A A G A A A A C C G G A A A A C C C C G G T T G G T T C C G G A A T T T T T T A A T T T T A A C C 0 0 T T C C C G A G A G A G C C G G T T A A T C A G T C G G T C T T T T G G G G A G A G C C T C G G T G T C A T T G C C T C A G C C T T A G G G T C A A T C T T A A G G T T G G C C G G T C T C T T C C A G T T G G G G A A G G T C T C C C T T G G G G G G A C T G A G T C A A C C T T T T A G T T T T G G A G C C C C A A G G C C T C A G C C A A A G A A G G G G G G C C T T T C G G A A T G T T A A T C C C A G T C T C T G T G G G T C T T G G G G C C T T A A G G T C C C A A T C A C C C G G C C T T T C C C A G C C G G T C A G G C C C A G T T T T C C T T C C T T A G G G A A A G G G A G T C A A A C A A T C T C T T A G A C C C 0 0 A A T T A A C C A G A T A G A A A G T C T C T T C C A A C C G G A A T T G G T C C C G G C C T T G G G C G G C C T T A A C C G G T T T T G G T T A G A C T C T C G C A A A A T T C C A G A G G G G G G G T T A A G G C C A G A G C C T T A G G C T C A G T A G G A G G G A G C C T C T C G G G G A A C C G G G G G G A A A G A C C C T T G G A C A A T T T T A C T T C C G G T T G G T C G G A A G G G G G G G G T T G G A A T T A A A A A A C C G G A A A A T T G G C C C C C C A G T T G G C C A A A A A C G G C C A A T C T T G C C C A G T C C G C C A A T T G G C C T T A G T G T C A A A A T T C C C C G G T T C C A A G G A G A A A A A G G G A A T T G G T T A G G G A A T C A A A G A A T T G G T C T C T G C C A G T C G G T C T T G G T T G G G G T C C C A A A G G G T G C C T C A A A C A A A A T T A A A G T A A C A G A A T C A G A G G G C C T C T T T T T T T T A A C C A G C C A A T C T C G G T A C C G G T T T T T T A G T T T T A C T T T T G G G G C C A A G G T T T T T T C C T G T C T T T T G G T T A A A G A A G G C C T T C C G G A A G G A A A G C C T T T T T T A G T T A G C C G G C G T T C C A G T G G G A C G G T C C C A A C C T T A C C C A A A G T T C C T C A G T T A G G G C C A A A A C C A G T T A C A G T T A A C C C C A C C C G G C C C C G G A G T C T T T A A A A A A G G G C C T T A A A A G G A G T T T T A G G G A A T T A G C C C C T T A A C C A A G G A A C C C C A A T C T G A G A A C C A G G G T T A A C C G G A G A A A A A A G G T G A G T C T C A C G G G G G G T T T T A A T T T T A A C C A A G G T C A G T C G G A A G G A G A G T C T C C C T T C C A C G G C C A C T T C C A G T T C C T C T C G G C C G G G G A G A G A A T C C C T T C C G G G G G G T C T C C C C C A A C C C C A A C C G G A G C C G G A G A G A A C C C C A A T C T G C C A G T C C C T C T T T C A C G G T T A G C C G G G G G G G G T T C C G G A C C C C C A A A A A C T C G G A A A G T T C C G G C C A G C C C C A G T T T C T T A A C C C C T T G G A A C C A G G G G G A C C C T C G G C C A A T T G G A A T T T T T T T T T C C C T T A G T C T G T C C C C C T C G G T T G G G G T C C C C C A G A C C C C C C C A G C C C C A A T C C C A C G G C C G G A A G G G G A A G G A G C C A A G G G G G G T T G G C C A G G G C C G G T C T T A G A G T T A T A A C C C C T C C C C C T G T C A G T T C C A A G G T T G C G G A A C C C C C C T T C C A G T T C C A A C C A A C C C C A A A A G G G G C C A A A G T T G G A A G G G G A T T C A A T G T C A A G G A G C C G G G G C C T T T T A A A A T T A A A G T T C C T T A C G G A G G G T T T T G G G G C C A A A A T C A G T T C C G G G G T T A A C C T T C C C C G G G G A G T T C C T C G G C C C C T T A A T T T T C C A A T T C C T T G G T G A A T T G G A A A A A A T T C C T G T C T T C C A A T T A A T C A A A A A A G G A A C C C C A C C C G G T C C C A A T C T C G G G G A A G G A T C C C C A A A G C C A A G G C C G G C C A A G G G G A A A G C C C C T C G G C C T C G G A A G G C C G G G G C C G G T T A A G G T C T C G G T T C C T T G G G G A G C C A G T C G G T T T T A A G G T T A A T G A A C C A G C C C C C C A G A A A G A G C C G G T T A G A G C C C C T C G G A G A A G G A G A G A A T C T G T C C C A C G G A G G G C C C G A A G G C C T C T G A A A G T G C C C C G G T T T C C C A A A G G G T T T G G G T G T C T C A A A G T C A C A G A G A G A G A A T C C C G G T T C C G G G G A G A A G G G C A G G G T T A C A A G G A G G G T T G G T T A A G G G G T C G G C C T T T T C C A T A C T T T C T T T C C C C C T T C C G G T T T T C C C C A T A G C C A A C C T T A C T T A G T T T T C C T T A A A A T T C C C C G G T T T C T T T T T G C C T C C C C C A A C C A A G G A G C C C C A A A G T T G G G G T T G G A A C C G G T T C C G G C C T T T T A A C C T T C C C C A A T T C C A G C C T T A C A A A G A G C C G G T T A A T C C C T C A G A G T T T G T T G G A G T T T T A G G G G G A A C C C C C C A A C C G G T G G G C C T T C C T T G G T T C C T T C C G G C C C C T C T T T T A A A G G G T T G G G G T C A G G G T C A G A G A G C C A A A A A A T T T C T C T C T C A G G G G G A A T T C C A A A A T T A G G G G G T C A A C C A G G G T C A A C C A A G C A G G G T G T C T G A A T C C C T C C C T C C C T T T G T T A G T T G G G G G G T T A C T G G G T G C C G G C C A A A A T T T C T T C C G G C C T G A A C C A A G G C C G G G G T T G G A G A G T T C C A G A G T T T T C C G G C C A A A G T C T T C C T C A A G G A A G G T T A G A A T C T C G G T C A G G G A G T T T G C C A C G G G G G G T T A G A G G G A G G G C C T C C C T C A G G G T T G G C C T C A G G G T C T C G G A G G G A G A A A A A A T C G G A C T T A G T G C C T C G G A G A A T T T C T T A A G G T T G G A A A A C G T C C C T C C C T T G G C C G G T T C C T C T C G G A G A G A C A G C C T C A A C C A G C C C C A A G G A C A G A G T C T C A G A A T T T T T C C C A A A A T T A A T T T T C C A G A G A G G G T T A A C C G G A G C C G G A C T C G G G G A C A G T T C C T T A C A G C C A G A A C C T G A G T T C C A G A A G G A A T C A G C G G G T T C G G G T C A A C C G G T C T T A G A A G G T C A A A G A A C C G G A G T G T G T C C C A G G G C C A A T T T C C C A A G G T C T G G G A G C C G G A A A A C C T C T C T C G G T T T T G G C C T T G C C C C C G G C C C C C C T C T T A G T G A G A A A A T T T C G G T T T C T T T T A G G G T T T T T T T C A G C C A A T C T T A C G G A G G G C C A A T T T T G G C C T T C C T A T T A A C C C C A C T T A G C C G G C C A A A A G G T T T G T G A G A A T T T C T C A A C C G G G G T T G G G G T T T G A G T A T T C C A G T C C C A G A A A G T T A G A G T T T T C C C C A A T T A A T T T C T G T C A C A C T C G G A A A G T T A A C C C C G G A A T T T T A G T C A C C C A A C C A G A A G G A G G G A A T T A A A G C C C C A A G G G G G G G G T C T G C C A A C C G G G G C C T C T C A G G G C C A G C C C C A A C C A A A A T C T G C C A A A A A G G G A A G G A A C C T T A A T T T C C C G G T T A A G G C C T T A A T C A G C C C C T G C C C C C C T T T C A A T C C C A A G G A C T C G G T G T G T G G G T T T T C C A G G G C C T C A G G G G G A G C C C C T T A A C C T G A A T C C C A G T T G G G G G G A G C C C C A G G G T C A A A G A A T G G G A G G G A A C C A A G G C C G G A A T T A A C C T G T C A G T C G G G G T C T T C C G G G G A C T G C C T C A G T T T C A G A G G G T T T C T T G G G G G G G G G G G G T C A C T T A A A A T T T T T T C C G G T C A A A G A A A G C C A G C C A A A G G G C C T T A A A G A G A A A A T T A A A A A A A A T T T C C C A A C C C C T T T T T T T C C C G G T T T C A A T T C C T C G G T C A G A G C C C G C C C C A G C C G G T T C C A G T C C C A A C G A A C C G G T T G C C C T C G G A A G G G G C C G G G G T T G G A G A C A A T C T T C C T T T T T T A A G G A G A A A A A A G G C C C C A G G G C C T C T T G G T C C C A G G C T C G G A A C C G G G G G G T T A A T T G G T C T C T T G G G G T T C C A A C C T T G G G G G G G G C C G G T C T T T G A G C C A A G G C C A G T G A G G G T T A G A A C C G G C C C C G G A A G G G G G G A G C C T T A A T C A A C C G G A A G G C C A A G G T T T T A A T T C C G G G G C C T T G G T T T T T T T T C C C C G G T T A A G G T C T T C C C C T T T T G G T C C C A C A G C C G G C C T G T C A G C C T C T C A G A G G G A A T C T C A A T G T C C G C C A G T T G G A G A G C C T C T C C C T C A A A G A A A G G G A A C C A G G G T T A G T C C C T T T T C C G G A A T C A G T C T T A A T T T T G G A A G G A A A G G G A A A A A A G G T C G G C C C C C C C C G G T T T T A A G G A A A G T G A G C C G G T C T C T G A G T T A A C C T T T C A G T T A A C C A A T C T G A A T C T G T T T T T T A A A A G G A A G G T C A G C C C C C C A G T T G G C C C C G G G G C C G G G G T T G G A A G G C C G G T T C C T T C C A A T T C C A A A G C C A T T G C C A G A G A G A G C C T C T C A G C C T T T T C C T T T C G G G G A G T C A A A G A G T T T C T T C C A G T T C C A A C C T T T T T C A G C C T G T C T T T C T C T T A A G G C C T T G G A A A G T T A A G G A G A G A C C C C C T C A A A A G G A G A G A G A C G G T T A A G G A A T C C C T C T C T C A A T T T C G G T T A G A A A A C C T T A A G G T T T T T C C C C C C C C C A A G G G G A A G G T G A C T C A G T C T T T T T T C C A A A C T T T C A A T T G G C C G G C C C C A G A G C C A G T G T T T T A A A G T G A A T C A G T G T T T T A C C C T T T T G G C C C C A A A A A G T T A C A G T C A A T T A G A G C C T T A A T T G G A A T C 0 0 A G A G A G G G C C T T T T A G T C A G T C A A A A A A C C A T G G T T G G A G T C T C T T T T T T C C A G G G T T A C G G G G T C T G A G T T G G G G A G T C A G C C T C A A T C T T T T C C G G A A T T A A A A A A C C A G G G A G T A A G T T A A A A T C A C G G T T T T C C C C A A A A C C T C C C C C A G A A C C A G A A T T G G G G G G C C G C G G A G A A C C A A C C T C G G T T A G A G T C T C T C G G T T T T A C T T A A T T A A C C C C G G G G G G A G T T C C T T G G A G A G A A T T G G C C A G A A T C T C T C A G A G G G T G T T G G T G C C A A A G A G T T G G A G C C G G A A G G G G G G C C T T C C A A G G G G T T C C T T C C G G A A T T A A G G C C T T T T G G T T C C T T C C C C C C C C G G C C A A A A C C C C T T T T G G C C C C C C C C G G T T A A A A T T A A C C A A T T G G C C G G T T C C T T A A G G G G G G T T G G A A C C C C G G A A C C C C G G A A G G G G T T C C T T T T G G G G A A T T C C A A T T G G C C G G A A T T A A T T A A A A G G G G G G T T C C A A A A G G A A T T A A G G A A A A G G G G G G A A G G G G G G T T A A A A T T G G A A C C T T C C A A C C C C G G C C T T A A G G C C G G C C T T A A G G A A C C T T A A A A G G T T T T T T T T G G T G A G A A C C G G A A A A T T T G A A T T T C A C T C T C A G T C C C T G A A C C T T T C T T T T T T G G A A C C G G T T A G G G G G T T A G A A G G T T A C C C G G T T T C T C C C G G A G T C T C T G G G G G T T G G G G G G G G C C T C C C T C A G A A C C T C T T C C A G G G T T A A G G T C T C C C C C T T T C T C T C A A T C C C G G C C C C A A T T G G T C T T G G G G T T G G T G T T T T C C C C T T T T G G A A A A C C C C T C C C C C A G C C T T A A A G A G A A A A C C G G G G A A T T C C A A T C G G T T T T G G T T T G A G G G C C T T A A T C T G C C A A T T G G G G A A T T T C A G C C T G T C G G G G A A A G T T C C G G A A C C A A T T G G C C G G T T T T T T T T C C A A C C C C T T A A G G G G G G A A C C A A A G T G G G G G C C T T A A G G T T A G A G A G A G A A A A G G C C G G T T A G T C A G C C T T A A A G G G C C A G T T C C A G T T A G A G T C C G A A A C A G A A T C A C A G C C T T C C A G T T A G G G A A A A C C T T C C G G G G A C C C G G T C A A A A T C T T A A C C T T T T C C G G G G G G C C T C T G A A C C T C A C A A A G G G A G T A A A T T C C G G T T C C A G A A T T C C A A T C T G G G G G T C G G T C A A A A A A C C C C C C A A T T T C C C C C C C T C C C A A T T C C T T T T T T T C G G G G G G A G T T T T A G G G C C T T C C C C T T T C A A C C T G C C A G A G G G G G T T T C T T T T G G T C A C T T A A G G C C C C T T C C A G T T T G C C C C T T C C C C T C T G T C T C T T C G C C A C A A T C T G T C G G G G T C C C G G T T A G T C T G A A C C G G C C T C A A C C A C G G T G G G G G C G C C G G T G A G A C G G T C T C T T T T T T T G C C A G T G T T G G G G T T T T A G T T T G A A C C T T C C T T G G T T T C G G A A G G C C G G G G T T T G C C A A T T A C G G C C C C A A G G G G A A A C A C T T C C T C A C C C C C T T C C A G C C C C A C A G A A G G A A A G T T A G G G A A T C A G T T G G T C T C G G A A G G T C A G T T A G A A G G T C G G T T G G T T G G T G T T G G A A A A A A C C A A C C G G C C A A C C C C C C T T C C T T C C C C T T C C C C T T T C T A C C G G A G A A T C G G G G A G T T A G A C A G T C G G C C G G G G C C A G C C G G A C G G T C T T A G A G G G C C A A G G A G A G A G T C A G A G A G T C G G G G A C A G T C T C A G A G T C T C G G T G T T C C A G T T T C T C T T A G T C A G A A A A G G A G A G A C A A A G T T G G T C T C A G A C A G A G G G A A A A A G G G A G T C C C T C A A C C G G T T C C T T T T T T T C T C C C A G T T T C A A A G A A G G A G A C T T A A T G T T A G C C C C G G 0 0 T T G G A G A G A C G G C G A G A G T T T C T C C C T G A G C C G G T G C C C C G G T T A G 0 0 A G C C T T G C T C A G T C A G A G G G T G C C T T T C T C T C T C T C G G T T G G G G T T T T C C G G T G T T T T A A G G A A A A T T A A A G T T T C C C C C A A G G A G A C T C T T A C T C C C T A C C A G A G A A T C C C G G G G T C T C A G C C T C C C A G G G A G G G T T G G A A C C G G C C C C A A G G A A A A A A G G C C C C T C C C A G G G C C G G C C C C A G C C C C A A A G A A A G T G A A G G C C A G A G A A A A G G A G A G A A T T C C T T G G C C C C A G A C C C A A A G A G C C C C G G C C T C G G A C T T T C A A C C T T C C G G A G A A A A T T A G T T T C A G T G T T G G C C G G A G T C A G A G T C A A G G A A G G A A A G T T A A T T C C T C C C C C A G C C G G A G A A G G C C A A A A G G G G C C T C T C A C C C A A C C A A A G T C T T G G A A C C T T G G A G C C A A T T C C C C T T T T G G T G G G T T T T G G A C C C T T G G G G T G A G G G C C A A A A C C C C C C A A G G C C T T T T C C C C G G A A A A A A A A T T G G A A T C T T C C G G A A T T C C T T T C G G G G C C T C A G C C A A A A T C T C T C G G C C C C G G T C G G G G G G G G A G A C T C G G A C G G A A A A C C G G G G G G A C A T G G T T C C G G C C T T C C T T T T T T G G A A G G A C G G T C C C C C A A A G G G G G T T A A A C G G C C A C G G T T C C C C C C G G T T G G A A A C A A A A C C A A A A C C A A A A C C C C A A G G A G C C A A A A C C G G A A C C G G A G C C C C A G T T T C G G G G T C T C G G A A C C A A G G G G T T G G G G A A C C G G A G G G T T C C C C G G T T A A T T G G C C T T T C T C T C G G C C A C G G A A A A T T T C G G G G C C A G A A G G T T C C A A A A A C T C G G G G C C T T A A A A C C T T C C A G G G T T T T T T A A T T G G C C G G T T A A G G T T A A A G C C C C G G A A T T C C T T T T T T T T C C T T T T C C T T C C G G T T A A C C G G A A A G T T C C C C A G A A G G T T T C T T A A G G T T A A A A T T T T A A A A C C T T A A A G C C A G T T A A A G C C T C G G C C A A G G A A A A C C A G A G A G A A A G G G C C G G T T T T T T T C A A G G G G A A A A T T C C T G T T G G T G A G C C C C A G T T T C G G A A T C T T T T T C G G C C A C C C A A A G A G C C T C A A G G A A G G C C C C T C G G A G A A T T A A T T T T A A T T C C A A C C A A A A C C C C T T T T T C C C A G G G G G T C A G G G G G A G T C T C A A C C A G A G C C C C C C T T A A A A T T A A C C T T G G A C A T T T G G C C T T C C G G A G T C A G C C C C T T C C C C C C A A C C G G C C G G G G G G G G A G T T A C T T T T C C T T A G T T G G A C C C T T A A C G T T A A C C G G T T A A A A A A A G T T G G G G A G C C T C T C G G C C C C G G A A G G C C C C T G T T A C G G G G C C C C T C A C G G A A T T C C C C T T C C T T G G T T A A A A G G C C T C G G G G C C T C A A G G A A G G T C G G T C C C C C T G T C A A C C C C T C A A G G A G T C T C T T A G G G T C C C A G G G A A A A T T C C T C C C G G A A T C T T A A C C T C A G G G T T C C A G A A A G C C G G A A T T A G T T C C G G G G T C T C G G A A G G C C G G C C G G T T A C T T C C T G A G T C G G T T A G A A G G T T T C T C A A A A C C T T G G A A A A G G T T T T A A G G T T C C T T T C G G C C A C G G G G T T G G C C C C C C A A T T G G C C A A T C C C T C A A C C A G C C C C C C G G G G C G G G G G A A C C A A A A G G A A T T T T A A A A T C T G G G T C C C T T A G G G A A A C A A C C C C A A A A A G G G A G T T C C C C A G T T T C G G T G T C A A A A G G G G C C G G A A A A T T G G G G T T C C T C T C T C C C G G C C C C A G T G T C A C A A T T A A T C A A T T C C T T C C T T C C A A G G A A G G A A G G G G A A G G G G G G C C C C T T G G G G T C A G T T G G A A G G T T A G A A G G A C G G T T A G G G G G A G A C A A A T C C A G T T T T T C A A C C A A T T T T T T G G G G T C A G C C G G C C G G T T A A A C T G A A A A T T G G T T T T G G T C A G T C T C C C G G T T C C A A T T G G G G T C T T A A A G T T C C T C A G T C T T A A A G A C A G G G A A C C A G G C T T C C T T G G A A C C C C A C A A A A C C T T T C C C A A A G T T G G G G A A A A T T T T A A A A T C C C G G A C A G G G T T G G G G A A T T T T A G C C A T G G A A C C T G C C T T T C C C T C A G A G G G A C C C T G T C A A A G T C G G T T G G G G C C T C T G G G A G A G A A A G A C A A C C G G T C A G A G A G C C A A T T C C G G T A A C A G T T A A A G T T G G A A A G A C C C G G A G C C T T G G A A T C T C C C T T C C G G T C C C A G A C G G A A A A C C T C A G T C T T T C G G T C G G C C A A T A A A A A G G T T T T T C G G T A A G C C A A G G T C T C T T G G C C C C G G C C T T A A A G C C A A A A C C A G T T T C G G T T A G C C A A A C A C C C T C G G C C G G A A T T T C C C C C G G T C G G G G G G C C C C G G A A T C A G A G T C G G T C A A A G T C A A T C A C T C T C T C T T T C G G T G T T G G G G G G T T A A C C G G A G C G A A G G T C A A C C T T A A C C C C G G T T C G T T A G T C A G G G T T A A G G A A G G A C G G G G G G C C C C G G C C A G G G T C A G C C G G G G T C T T A G C C G G G G A A C C A G G G C C C C T C G G T C T T T G G G A A C C T T G G G G G G A A T G C C T C A A C C A A A A A G T A G G A A G G G G T C T C G G A A T C C C T T G G G G A G T C A C T C A G T T A A T T C C A G A A A A T C A G T C A A G G G G T C G G A G A A G G C C T T A A A A A A A G G G T T T T C C T C C C T C A G T C G G C C C C G G G G G G A A A G C C C C A A C C A A C C C C A G C C G G A A C C C C C C A A G G T C C C G G G G T C T T C C T C C C T G T C T C T C T T C C T C G G G G T C C C G G G G A A A A A G A G T C C C T C A A T G T C A G A A A G C C A G G G A A A A T T T C C C T C T C G G G G C C A G A A A G C C G G G G C C A A G G T T A A C C T T C C G G T T C C T T A A C C T T T T A A A G A G C C A G A A T T A A C C T T A G A G T C A G A G C C T C A A G G A G A G T T C C G G C C C C A A C C A G T T A C A G A A C C T T C C C C G G A A A A C C C C A G T G T T G G A G C C G G C C T G C C T T A A T T G G A G C C G G G G C C C C C C A G A A A C G G C C T T G G C C G G A G G G T T T C A G G G T C C C C C G G C C A A G G C C C C G G C C A G T T T T T C C C T T T T G G T C A C T C A A T T A G A G C C T T C C T T A A G G G G G G G G A C A C T C A G T G T T G G A A C C T T C C C C T G G G T T T T C C C C A G T C A G T T G G A A A G T G G G T T A G T T G G G G T T A A T C C C T C G G A A T G T T T T T T C C A A T C A A C C T T T C C C T T T C T T T T A A T G T C C C A G A G A A C C G G A G A A G G C C T T T T T T A C T G A C T C G G T T A A T T G G T C T G T G A G A G G G G G A A G G T T T G G G T T T T T T T C T T A G A G C C T C T G T T C C A A T T T T T G A G A G A G C C C C G C T C T C T T A G C C A A G G C C T C A G A A T T A G G G G G G G T C T G A A A T A G T T T G T T A A T T G G G G T T A A T T G G G G C C A A T C T T A A G G A A A A G G C C G G G G A A C C G G C C A C C C A G C C A A G G T T G G T T G G G G G G C C G G A A G G A G C C T T A A C C A A G G T T T T T T A G T T G G C C T C A A C C A G A A G G T C T G C G C C A A C C C C G G C C C C G G T T A G C C G G T T A A A A G G A A G G T C T T A A A A T C T T T T T T T C A C T G A G T T A G T C G G A A G G C C G G A G G G A A A A G G C C T T C C G G A A G G A C C C A A G G C C T T T C A A T T A A T T A A G G G G A A C G C C T G T T G G T T T T G G T T G G C C T T A A G G T C T T A A C C A A T T T T A A T C A G A G C C T T T T C C G G G G A A A A A G A A A A C C A A G G A A G G T G C C A A C C A A C C T C A G A G T C T T A A T C G G A G A C T C C C C C A A G G A A C C G G T C A A T G A A G G G C A G T T T T C C C C G G C C A G G G C C A G T G G G T T C C T T T C T T G G T C G G T C T C T T G G C C T T A A G G G G C C A A C C T C G G G G C G T T G G G G G G A A C C T C G C A G C C T T T C T T G G A C T T T G T C T C A A T T G G C C A G A C A G G G A A A A T C T C G G C C A G T G A C C C A G G G A G C C T C T C A G A G T T T T G G A A C C T T A G A A A G T C T C A A C C C C G G C C G G A G C C T T T C A G T C G G T T T T A G A C C C T C T T A G G G G G G G G G T C C C T T T G G G A G T T C C T C A G T G T T G G T T T T T T T C A A G G G G A G T T G G C C G G A A G G A A A A G G G G A A T C A G T C A G T T T C A C C C G G T G G G G G A G T C T C A G T C T C A G C C G G C C T T G G A A A A C C C C C C T C A G T T G G C C C C C C T C A A G G A A A A A C A A A A A C G G A A G G C C C C C C G G C C C C T T A A A A G G A A G G T T A A C C A A C C G G C C T T A A G G A A T T A A T T C C T C A C C C T T T T G G A G A G A G C C A A T T G G G G C C G G A A G G G G C C T T A G A A A A T T C C T G T C A G C C C C T T A A T T T G A A T C A G T C T C C C G G C C A G T C T T A A G G T C G G G G A G T C A A A A A A C C A A A A C C C C A G C C A G C C C C G G G G T T T T G G G G A G G G G G G G C C C C A A C C C C T C T C A A G G C C C C T C C C A G G G C C A A T T G G A G T G T C A G T C T T A A A A C C A A C C G G T T T T A A A A C C A A A A T G G G G G T G T T A A T T G G G G G G A G A C C C A A C C A G G G C C C C C C A A C C T T C C C C G G T T G G A A G G C C A A T T C C A G A G A C G G G G T C A G C C G G C C G G G G C C G G T C C C G G A G T C A G A A T G C C G G C C A A A A C C A A A G A A G G A G C C C C G G T T C C G G T T C C T T T T T T T C T C A A T T C C A C T G C C A A G G T T A A A A C C T C T T C C A A G G A A A G G G T T A G G G C C C C A A C C A A T T C C T T A G T C T C G G G G C C A A A A A G G G C C A A A A T C G G C C T T A A A A C C T T A G G G T T G G T C T G T C G G A A G C T C T C A G A A C C A G A G T T A G C C T G G G T T C C C C G G T T G G T C T C C C T T G G C C T T A C T C T C C C C C A G A G C C A A T T T C A G C C A C T C T T G G A C T C C C T T G G T C T G G G T C G G 0 0 G G T C G G T G A A T C C G G G A C A A C C G G C C T C G G T C A G C C A G A A T C C C T C T T T T T C C C T C A C T G C C C C G G A G T A C C T C C C A A G G C C G G C C A A G G C C G G A A T T A C A C G G A G C C T C C C T C A G A G T T A A G G T T C C T C T T A G T T T T T G A A G G C C T T G G G G T C T G A C A G T G A A C C T C G G G G G G T G A G T C C C T T C G A G A A T T G G C C A A C C T T T T G G C C T T G G C C A G C C A G C C G G T T C C G G T C T G C C G G G G T C T C T T G G G G A G C C T C T T G G T T T C A G C G T T T T G G G G G G G G C C A A A A A A C C G G C C A A T T G G A A T T C C C C T C A A C C A G C C A G G G T C T C G G A G G G G G A A A G G G C C A G T C A A A A T G A A T C T G A A A C G G C C T C G G A G A A C C A G T A A G A A T C T T A G G G A A T C T C C C T C T C A A C C A G T T T T T C A G A G G G T T A A A G T G A A G G A G G G C C C C A G A A A A T T T T A A C C T C A G T G A A A A T T G G A A G G C C C C G G C C A G C C T G C C A G A G T T T C A G T T C C C C A A A A C C T G A G A A A A G G T T G G T C A A A G C C A A A A G G A A A G C C A A T T T T A A A G G G T C A A G G T C A G C C A A A G A G C C C C G G C C C C T C T T C C G G C C T C C C A A G G A G G G C C A A G G T G A A A A T C C C G G C C A C A A A G C C C C G G T C G G A G A A C C C C T T A G T T A A T T G G A G C C A A A C A G A G C C G G T T T T G G A A G G A C C C T C A A T T A G A A A G T T T T G G A G C C T T T T T C G G A A T C T T C C G G C C G G T T T T T C G G C C C C A A C C A A T C C C G G A G A A A A T C A G T C A A T T G G A C T T A G T T T T C C T T A A T T T T T T T T A G T C G G T G A A C C T T T T T C T T T C A A G G A A T T T C A A T C G G T T G G A A T T A A G G G G G G C C A A T C G G T T T T A G T T T T C C G G T T G G G G C C C C A A A G A A A G T T A T A A T C T G T C C C A A C C A C A G T T C C A A C C A G A G G G G G G G C C C C T G A A C C T T T T T C G G C C A G C C A G A T A A C C A A T T A G T T G G G G A A G C A C G G A G A A G G T T C C A A A A T G G G G G T T T T T C A G T C G G G G T T C C C C C C A A G G T T T T G G A C T A C C T T A G C C T T A G C C C C A G C C T T A A G G T C T C A G A G T G T C T C C C A C A A A A T C G G C C T T A A T C T G G G A A G G C C T C C C A A A A T C T C T C A A G G A G A A G G C C G G A A A A T T A A A A C C C C A C A G T C T T G G G G C C A A C C A A G G C C G G G G T T A A T T T C T C A G T C T T G C G G A A C G C C G G A A T T A A A C T C G G G G A C C C A G C C T C G G G G A A T C C C A A C C A A G G G G T C A A T T C C G G C C T C A G T C T C G G A A C C A A G G T C T G G G T G T T A A A A G G C C G G T C G G T T A A C C A C A C T C C C G C G G C C T C C C A C T C A A A G C C T T A G C C A A C C A C G G C C A A G G A G A A A A G G A C G G A C G G T T C C G G C C G G A A A A C C A G C C C C A G A A A A A A C C G G A G A A T T A G G G T T G G A C T A A G A A T C T T T C T T A G C C T C A G C C G G A A C C A A C C C C A G C C C C T T A G A G G G C C T T T C T C T C T C A A A G A A A A C C C C G G T T T T A A T T A A A G G G T T A C G G G G A A A A A A A A A A T T C C T C T C G G A C G G A A C C G G T T A T C C C C T C A C A G C C A A A A C C A G A A T C A C G G T C T C A G T G G G T T T C G G A A T T G G T C T C A A T T T T A G A C A G A A A G C C T C A G A G T C A G T C T C T G A A G G A A A A T T A A G G T T C C A A T C C C G G C C C C C C T C T T C C A C T C C C C C C C A G A A T T C C C C T T C C T C G G G G A A T C A G C C C C A G A C G G A A A C G G A A A A C C A G T C G G T C A A A G A G T C C G T G A G A G G G A A T T T C A A C C C C A G T T A G A C A A C C C C G G A A A A T T G G G G T T A A C C T G A A G G A A C C A C T C G G G G A A T C T C T C A A A C A C T T T T T T T T C C A A G G A G A G T C A A T T A G A G A G T C A A T G C C C C A A A G T C T T A G A A T T C C A A T T T C T G A A A A A A G G A A A G A G T T A G T T T T T T C C G G A A C C A A A A A C T C A G A G T C T T A G G G G G A A T C A G A A C C A A A A G G T T T C A A A A T C A A T T A G A G A G G G T C A G T C A G G G T C C C T T A G G G A A T C G G A G C C T C T C T C T G A G A G T T C C T T C C C C A G G G T T T T C C C C T T T T T T G G T T T T C C T T C C A G A G A A G G A G T C G G G G C C T C A G C C A A T T A G A G C C C C G G G G T C T T C C T C A G T G C C G G T C T C T C G G A A C C T T T T C C G G A C A A A A A A A A A A T T A A A A C C G G G G T T T T A C A G C C C C A G T T T A T T G G T T C C A A G G A A T C G G T G C C T C T T T T A A G G A A T G C C G G A A A A C C T T T T C C T T A A A A A A A A A G C C C C C C G G A C T C A G G G C C A A G G T T C C T T C C C C C C T T G G T T A A T C C C T T T C T C A A T C A A A G T C G G G G A A A A A A A A G G T T C C T T G G C C A A C C A A C C C C C C T T G G C C T G A G T T G C A G A A A A A G G G T T A A G G A A T T A A G G C C A G A C T G C C G G A G T C A A A G A A A G C C T C T T T T A A A A G G A A C C G G A A A G G G C C A A G G A A A A T T C C C C G G T T T C A G A A C C A A T T C C C C T G T T T T C C C C C C T C T T T T T C A A G G A A A A A A C C A A T T T G A G C C G G T T T T A A T C G G C C T C C C A A A G T T T T A A C C G G T T T T G G T T T C T C A G A G A C T C T C T G G G G G A C A A T C G G A G G G C C A A T T T T A G G G A A C C G G G G T T T T T T A A G G T T C C G G A C T C A A C C G G T T C C T T G G T T C C A A T T T C C C T T T T C C G G G G A G C C C C A G T T C C A A T T T T T T T T G G G G A A A A A A A A A A C C G G C C G G G G T T T T C C C C T T G G A G A G G G A A A A T T T T T G A G T C T A C C T T G G C C A T T T A A C C T G T C A A T T T C A C C C A A C C T G T C T G A G A G A C G G C C A G A A T C A G T T C C C C A G T C T C C C C C T C T T G G T C T G C C T T T C C C T T G G T T T T C C A A C C T T C C C C C C G G A C G G G G A A G G T C T T G G G G A A G G T C C C A A C C G G C C A G A G C C T G T G G G G G A A G G A G T C A C T C T G A C C C T C G G A A A G C C T C C C C C A A G G G G A G A A T T C C A A A G T G C G G G A A C C A A A G T C T T C C T C T T T C A G A A A A G G T T G G A C T C T T A A G G C C C C T T A A T A A G C C T T A G T T T T A G T T A A A A C C T T A A G G A A G G C C T T A A A A A A G G C C A A C C T T A A T T G G T C A C T T A G T G T C C C A G T C G G T C A C T G T C G G A A A G T C T C C C C C C C T C C C T T A G C C C C A A A A G G A G C C G G A G A G C C A G A A G G T T A A A C A A A C T T G G T C A G A C A C A G G G G C G G G G G G C C G G C C C C G G G G A A G G A G T C A G T C T G A C A G C C T C A C G G A A G G T G G G A A G G A A C C G G A G A G T G C C A G G G C C T C T T G C C C G G C C T T T T A A G G G G A A C C T T T T A A G G C C C C G G G C T C T C C C A G A C A A T C C C G G C C A G A A A G G G C C T C G G T T A C A A A C T G A A A G A G G G C C C C C C T C C C T T T T A G C C A A G G A A C C T T G G C C T C T T T T A A G G C C G G G G G G A A T C T T T C A T A G T C G G A A A A A C T A T T G G A A C C G G A G A G C C T C T T C C G G A G T G A A T G A G G G C C G G A G A C G G A G A C T T A A G G G G A A T T A A A G G G G G A G C C T C G G C C T T T C C C T T A G G G T C A C T T G G A G A A A A G G G G T T T C T C G G T T T T G C A G C C T T A G T T C C C C T C A G A A A G A C A A A G C C C C G G C C A A A A G G C C A C C C G G A A C C T T C C C C T T A A A G A A G G G G T C A G G G C C G G A C A G A G G G G G T C A A A G A A A A T C C C G G T C A G G G A G T C C C C C A G A C A A C C A G A C T T T G A A A G T T A A T T T T T T C C A A G G G G C C G G A A C C G G G G C C C C C C A G A G A A T T T C A A T T C C T T C C A A A G A G A G C C T T A G C C A C A A C G A A A G A A T C A C T C A G C C G G G G A A A G C C T G T C G C T T C C C C C C A A T C T C T T A G T T A A C C A C T T C C A A C C A C T G T C C C A G A G G G G G T T G G C C A G T T A A A G T C T C C C A G A G T C T T A A A G G G T G A G T G A A A A G G C C G G T G A G C C C C A A T T G G A A C C C C A A T T G G G G A G T C G G A A A A C C G G A G C C C C G G G G T T G G T T A A T T T C G G A G T T G G C C A A C C A G A G T C C C C C A C T T A A T C G G A A A G A A A G A G T C G G G G A A G G G G T C G G T A T T T C A G T T C C G G C C T T T G G G C C T C G G G G G G T T T T T T C C C C T T G G A G T C T T T T T T G G T G C C A A T C G G C C A A T C T T A G A G C C T C A G T C A C C C G G T T T G T G T T T T G G G G T T G G C C G G C C C C T T A G T T C C C C C C C G C G A C G G G G T C G G T T G C T C T T C C G G A G T C A C T C T C A G T C G G T C A T T C G G G G G G A G C C A A T T A C T T T T T G T C A G T C T T T T A G T C A A T T C C A G G G A A A G T T G G A C T C T C A G G G C C A G T G T T G G C C T T A A T T A G G G A G G G C C A G A C T C C C C C A A C C T C T T G G T T T T A G A A A A A G A A A A A A T C T T G G T T G G A A A A T T A A C C T T T T G G A G A A T C C C T T C C A A C C A A G G A C A G A A T C A G T T A A A A G G A G A G C C G G A A C C G G A C A G T C A G G G T T A A C C T T T C C C T C G G T T C C C C A G C C C C A A A G C C A A A G G G T C C C G G A A G G A A T T A G C C T T A A T T T T G G C C T C T C A C A G A A A A A A A A G G T C T C G G A C C C T G A A T C G G T C T C C C G G A G T C T C T C A A T C G G A A A A A G A G C C G G T C T T A A T C T T C C G G C C A A A C A C T T G C A A G G G G C C T T C C G G T T A A A G A A C C G G T T G G T T A G G G T C T C T T G G C C A A A A G G G G G G A A C C A G T C G G A G T C T C T C A G G G C C C C G G A A G G C C G G A G C C A A C C T C A G G G C C C C A G C C A G A A A G G G A A T C C C A A T T A G G G G G A G G G A G C C A A T T T G A C T T T C T C A A A G T T G G G G G G C C C C T T A G T T C C T G T C A A T C T T G G A A T C T C G C T C C C A A T G C C C C T C T T G G A A C C T T A A A G A A C C T G A A T C A G A C A A T G A A A A C C C C T T A A C C G G A A C C A C A A C C A G A A A G T T A G T T T C C C A A C C T C T C T T A G C C G G G G A G G G A G T T C C A A A A T T T C C C T C T T G G G G A G T T G G G G T T C C C C C C T G T C A A A A T C C C T G T C A A A A G G T T A G A G T T A C C C T T C C A G G G T G T C G G C C T C T C C G C C G G A A C C G G A G C C G G G G G G G G T C A G G G T C T C C C A G A G T T T C A G C C A G A G A G A A T T A A T C T C C C A A A A A A A G T T T C T C C C T T T T A A G G T C A G A A T T C C G G T T C C C C G G A A A A C C T T C C G G A A C C T T A A A A T C A A G G G G A A A A G G G G T T C C T G A G T T A G C C A G A C A G T T T T T C C C C C G G T T C C C C A A T C C C T T G G C C C C A G T T C C T T T T T T A A A A C C T C C C G G T T G G A G C C C C A G T C C C A A T C T T T C T T C C T T C C G G C C T T T T T T C G C C G G T C T T G G A G T T A A A G T T A A A G C C T T C C T G T C T C A G A G C C G G C C G G A A C C A G A G T T A G T C T C T C T C T C G G A A G G C C T C C C C C T T A A T C G G G G G G T T A G G G G G A A C C G G T C A G T G A G A G A G G G T C A A A G T C T G T T A A G G G G T T A A A G T C T T A A A A T T T T T C C C G G T C A G A G T T G G T T A G T T C C T C T C T T A A A A G G T C G G T G G G T C T T C C A G A A C C C C C C A G G G C C G G G G A A A C C C C C G G T T T C G G G G A A G G G G C C C C C C T T T T A G A G T C G G T T G G A A A A T C T G G G T G A G C C T C A G A G T C T T G G C C A A C C G G T T A G A A T T G G T C A C T T A G G G T T A A T T C C G G A A G G C C A C T C T C A G T C A G C C C C T T T C G G G G T C A A T C T C T C G G G G C C G G T C A A A G A G G G G G T C G G A C G G C C T T T C T C T C T C A A G G G G C C C C T T T C A C T C T T T T T T T T T T T T G G G G G G A G A A T C T T T G T T C C C C A C C C A A G G C C G G G G G G C C G G C C A G G G T C A C A G G G T T G G A A A A C C C C T T G G C C G G C C A G A A A C A A T C A G G G C C T T T C A A T T A G T T C C G G C C A A A A G G T C T C A G G G T T A A A A T C C C C C T C A G T T T T T C A A A C A A A C A A G G T T A G A G C C G G T C C C T C A G A G T C G G T C C C A G C C C C A A T C T C T C A G A A A A A G A A T C A A C C C C C C A G G G G G T T G G C C T C A G A G A G A G C C A G T T T T A C G G T G C C C C G G G G C C A G T T C C A C T C C C A A T C C C T C C C T C A C T C C C A C T C T G G G A C G G A A T C A C A G A G T T A G C C A A T C T T T C T T A G T T T C A C T C A C C C G G C C C C C C A A T T A A T C A G A C A G G G T G C C A A T C T T C C A A G G T T A G G G A A A A G G C C T C T C T C T T G G C C A G C C G G A G A A A G G G A C G G C C C C T T C C 0 0 T C A A T T C C T G A A T C A G T C A G C C T T T T T C G G T C A A A A C C G G T C T T A G G G T C T C A A A G A G G G T T C C G G G G A A C C A A C C T C A G A G T T A C T C A A A C A G A C G G T C A G A A C C A A T C A A T T G G T C T C C C T C G G G G T C A A G G G G G G C C T C A A G G A A G G A A T T C C G G C C C C A A G G C C A A A A G G T T A C G G A A A A A A A G T T C C C C T T T C C C C C C C T T T C A G T T C C T C A G T C A G A G G G T T A A C C T T T C G G C C G G C C T G A G A G A A C C C C C C A A G G A A C C A G C C T T C C C C T T A A A C T T T T T C A G A C A A C C T G C C T C A A C C A A A A T T C C G G A A G G C C T T C C T T C C G G A A G G C C A A T T A G A G T C C C T T T T G G A A A A G C C C G G T C G G A A A A A A C C C C T C T C T T T C A A T T A G T C G G T T G G G G A A T T A A A A T T A G A A A G A G C C G G A A T T A A G G C C A A T T G G C C A A A G A G A A A G T T A A C C C C C C G G T T A G A A C C G G T C A A A A T G T T G G G G T G A G G G A G T C T T G G T T G G A G A G A A G G A G T T A A A G A A G G A A G G G G T T G G G G T T C C A C A G T C A A G G C C T G T T T T C C C C T T T T T G A A T T G G A A C C G G C C A A G G T T A A G G A A G G A A C C T C A C A A G G G G G G A A A G A A C C A G T C G G G G A A C C C C C C T T T C G G A A T T C C C C A A T T C C A A T T A A T T C C T T T C T C G G G G G G A A T C A G T T A A C C T T A A C C T T G G T T G G C C T T C C G G G G G G T C A G G G G G T C A A T T T T G G T C T C T C G G T T T T A G A G T C A A T T T C A G A G T G A G C C T C T T G G G G C C A G C C G G C C G G A G T C G G T T G G T T C C T C A A G G A C T C G G G G T T C C A G C C T T A A A A G G C C T T C C T T C C T C T T A C T T C C C C C C A A G G A A A A T T A G A A T T A A G G T T G G T T C C T T A A C C A A T C G G G G C C G G A A A A C C G G T T A A C C C C A A T T G G G G C C C C A G G G A G T G T C T T C C C C G G A A T T T G A C T C A G G G G G A A A G A G C C G G A G G G T C C C C C C C C C C C T T C C T T C C A A T T T T G G G G G G C C T T T C A G A G A G T T C C T C G G A G A G C C T C G G G G G G T T G G T C T T A A G G A G A A A A T C A A T T A A A A C C T T C C G G C C C C T T A G T C C C G G C C A G T G T T T T T T G G T T T T T T T T T T G G G G T G G G A A T T C C T T A A G G G G C C T T A A C C C C T T T C C C C C A G T T C C T T A A A A A A T C A G A A T T T T A A G C G G G G T T G G C G G G A A T C A G T T T T T C A G C C C C G G G G A A A A A A T C T C T C A G C C T C A A G G T C A A A G T C C C A G G G A A T C T T A G T C A A C C A G A G T T G G C C T C A A G G T C G G A A T C G G G G T T G G G G A G T C A A A G C C A A C C A A G G G G T T G G G G C C C C G G T C T T C C T T T C A A A G C C G G A A C C T C A A A A T T C C A A A A G G C C C C G G A A G G C C T T T T T C A T T T G G T T T C C C T T C C T T A A G G G G G G C C C C T T C C C C T T A G A A T T A A C C C C C C T T A A G G T G A G G G T C C C C C C G T G C C A G G G C C T T G G C C G G T T G G T T C C T C G G G G T T C C G G T C C C T T T T C C A A C C T T G G C C C C T T A G A A A A T C G G G G A A G G T T A G G G T T A A A G C C T C T C A G T G G G G G T T T T C C C C A G T T A A G G G G A A A A C C C C T T C C A A T T A G G G A C T T T C T C G G G G G G T T T C C C C C A A G G A G T C G G T T A C A G C C C G C C A A T T C C C C C C T T A A T T A G A A G G A A G G C C A G C C G G C C C C C C A G A A T G T T G C G G G G C C G G G G G G A A C C A C A A T T C C C C A A G G A G G G C C G G A T C C T C G G A A A A C C G G G G G G T T C C T T C C A C T T A G A C A G T C T C G G A A T T A A T T G G A G A A A G A G A A C C T C A C G G G G G G A A G G T C A G T C C C T T C C A G A A C C C C T G G G A A T T T T A A T T A G C C G G G G C C G G T C C C C C C C T C G G A A A A G G G G T T A A C C T C G G G G T T A A A A G G T T A G C C A G T C T T A G C C T T T T A G A A G G A G T C A A C C T G G G C G G G T T T T C C C C A C C C C C A C G G T T A A C C A G C C A A T C G G G G A G G G T T G G T T T C T C T T T T G G T A A C T C A G G G T T C C A G A A C C A G T T A C T G A G G G G G A G A G A T G G G G A A T T T C T C A G G C C C G G C C A C A A T C T C A G G G A G T T A G T T G G T T T T T C C C A G T C C C T T T T T T G G G G A A C C T G T T G G C C C C C C T T G G C C C C T T C C C C A A G G T T T T G G C C T T G G G G C C A A A A A A A A A C A G G G A G T C G G T C C C C C A A G G T T A A G G A G T G A G C C C C G G C C T T A G C C T T G G A T A G A G T C T T T T A A G G T T C C C C T T T T G G A G A A G G C C T T A A A A T C T C C C T A T G A G G G C C A G A G T T C C T T C C G G A A G G G G A A A T A A A G T C T C T G G G A G T T C C T T A G G G T T A A T T T T A G G G T T G G G G G G T T T T A A G G A G T T A A T C T T A A T T T T T C T T T T A C C C T T C C C C A G A A G G A G T C G G T T C C A C T C C C T C A A A A G G A G A A A C C C G G T T G G G G G G T C A G G G T T C C T T C C T T T T G G T T T T A A T C A A C C A A C C G G G G C C C C T T G G C C G G C C C C C C C C A A C C T T T T T T T T C C C C G G T C C C T T C C T T C C A A C C C C A G A G C C G G G G C C A A G G A A G G G G C C G G G G G G G G C C C C A A G G A A C C C C C C G G G G T C C C G G G G A G C C G G T T T T C C T C T T T T G G T T T T A A C C T T C C C C C C A A T C T T G G T C G G C C T T T C A G T C G G G G A G T C G G A A G G T T C C A A C C G G T T G G C C G G A G C C T C A C T C G G T C T C A G T C T T A G T C G G A A G G A A G G T G T T C C C C A C A A G G A G A A T T A A G G T T T T T G T C A G C C G G T C T T A A A A A G T C G G A A T T A C T T G G A G A G A G A C T C A A A A C C A A C C A G C C T T T T C C C C A A T T C C G G G G T G A G A A T T G G G G T C A A G G G G C C A G A A C C T C T C T C T C T C A A A G A A T T A A G G G G A G T C T T A C G G C C A G T G A A C C C C T T G G C C A A G G T T A A C C A G G G T T T C A A A G T T G G A G A C C C T T G G G G A G C C T T T T T T T T G G T T C C C C A A T C C C T T G G G G C C A A A A C C C C T T G G T G T C T T T C G G C G A G A A A C A G T T A G T C A A G G G G C C G G G G T T T T A A G G A A C C G G T A A G T C A G T T C C T T C C T T C C A A G G C C A G T C T C A G T C G G A G A G C C A A C C C C T T C C A A C C A A C C G G A A T T G G A C G G A A T T T T A G T C G G T G A G T T T T G G T T G G C C C C A G G G T T C C C C T T C C G G A G C C C C G G T T G G T C T C T T C C A A A G T T A A T C A G T C G G A G G G C C A G T T A A T T A A G G G G G G A G G G T T T T G G T T G G G G C C A A A A C C G G C C A A A G A C T C A G G G T C A A C C A G T T T T T T T T T G T T T T A G A G A G C C G G T T A G G G T T A A T C G G T C T C A C C C G G T T A G G G A A C C G G A G T T T C A C A A A A G G A G C C T C A A A G T T G G A G T G C C T C C C G C T C A G T C T C T A A A T T T T C C A G T T T C C C A A T T C C T G A A T T T T T T A A T T C C A A A A C C A A A A C C T C A G A G C C T T A A C C T C T C C C G G G G G G A G A A G G T T G G C C G G A A T T T C G G G G T C T C T G T T T C T G T G T T T C A G G G A G T C A G A G A T T G C C T T T C A C T T G G A A A A A A C C A G A G A G G G T G T T G G A C C C G G C C A A A G A C T G T T A G G G T C C C T C A G A G A G T C C C A A T T C C G G T T A A A A T T C C A G C C C C G G A A A A G G T T T T A A T C G G T T G G C C T T G G A G T C T T G G C C C C A A C C T T T A A A A A C C C C A G C C T T C C A A C C T T G G A A T T T T A G A A T T C C C C A A A A C C T T A A C C G G C C C C G G G G A A A A A A C C T T A A T T G G G G G G T T T C C C G G A G G G A G T C T C T C A A T T T T A A C C G G A A G G G G T T C C C C G G A G A G A G A A T T A A A C T C A G G G T T G G T C G G T T G G T T A A T C A A T T C C G G C C C C G G T T G G G G A A C C G G C C A A T T C C T T A G G G A G T T T T G G A G C C T T T T C C G G G G A A A A G G T T G G A A G G A A T C A G T G A A T T G G T T C C T T T C T T C C C C T T T T A A G G T C A A C C A A C C C C A A C C G G T C T T C C A G T C A G T C T A T T C C C C C C T T C C G G T C 0 0 T G G G G G A G C C T T G G C C T T T T T C G G A A C C C C G G C C C C A A G G C C G G T C C C A A C C C C A A A A A G C C G G A G A G A G A C A C T C A G T T A A T T A A C C A G A A T C T T A A A G A C T C T T T T C C T C T T T T T T T C T C A C T T T G A A T C T T T T C C T C T C T C T T T C G G T C C C A A T T A A T T A C C C A A A A T T C C C C G G G G A G A G A G T C T C T C C C T C G G A G A A A A T C A G A G T C A G T C C C T T G G C C G G G G T T T T A C C C C C T C G G A A T C T C T C G G A G T T G G A A T T T T G G A G T C A A C C T C C C G G T T A C T T T T T G C C T T T T T C G C A A A G T C C C G G C C A A A G A G T C G G T T G G C C C C A G C C A A G G A A A G C C A C T T C C A A T T C C G G A G A A G G T T G G A G G G A A A C T C A G T T T C T T T C C C A A T C T T A G A G T T C C A G T C C C T T A G A G G G A C C C A G A G C C A G A A A G T A A A A A A A T C A A T T T T G G T T C C G G A A A A C C A G G G C C A G T T C C G C A A G G T C T T T C T C A A A G G G G G C C G G A G A A G G G G T C C G T T C C C C C C C C A G A A G G C C T T T T A A A A C C C C A A G G C C G G C C G G G G C C C C G G T T G G C C C C C C C C G G G G C C A A T C C C A A G G A G C C G G T C T T A G C C C C A A A A C C A A C C C C C C A A A G T C A G T C G G G G T C A A A A G G A A T T A A A A A G T T T T A C A G T C T C A A C C T T C C C C T T C C A C G G T G A G A G T C A A C C T C G G C C G G G G T T G G A G T T T T G G T T G G T C T C C C G G G G T T T T T C A C T T A G G G T C G G C C C C C C C C G G A A G G A A A A A G A G A A G G A G T A A A G G C C T T T C A A A A T T T C T C A G A G A C T C A C T C A G G G A A G G G G G G A G T T T C A A G G G G C C C C A G T C A A A G C C T T A G A G T C G G T T G G C C T G A G A A G G T T A G A A A A A G G G C C C C G G G G T T G G T T T T G G C C T T C C G G T T G G G G T T G G G G C C T T T C T T T C G G A A T T A G A G T C T G A A A A C C A A T G T T T C G G T T T T G G A G T T T C C C A G C C T C A C A G A G A G C C A G T C C G A A T C C C T T G G A G T T T T T T A A A A A A T C A A T T T T T C T T T C T G T C A A C C T T T T G G T T T T A A C C A G A G C C A G G G G G T T A C T G T C T T A A A C T C A A C C T C T C T G G G G G A G T T T T T T G G A A C C T C T T G G G G G G T C A G T T G G C C T T C C T T G G T T T T G G G G C C C C A A T C G G A G T C C C A A T C C C T T G G T T A A C C C C C C T T G G G G T T T T T C T C C C C C T T G G T G A A T T G G G G G G T T A G A A T T C C A G A T G G C C A A A A T C T T T G A G A G A G T C A A A A A A T T T C T T A G G G G G T T A G C C T C T G A A A G A A G G G G A G T T A G C C G G G G G G G G A C C C A A T G T T A G T C A A C C T C T T G G A A C C A C G G A A C C G G A A T T T C A G C C T C T T A G C C T C T C C C T T A G T C A G G C G G C C A G A A G G G G A T A C T T T T T T T T A A T T C C A A A A A A C C G G G G G G C C T T T T C C G G C C A A A G T C G C A G T C A G A A C C A C G G A A T T A A T T T T C C A A C C A A A C C C A A A C A A T T T T T T A A A A T T A A A A A C A A A A A A A A T C T T G G T C C C C C C C A G G G A G T T C C T C C C T T C C G G T T A A A G T T C C T T A C T T G G G G T C T C G G T T T T G G T T G G T C T T C C T A G G T C C C A A A A T T G G G G T C C C G G T T C C C C C C T T T C A G C C G G G G T T A A T C A A A G C C A A T T T T A A G G C C T T C C T C T C T C T C G G G G A G T T C C G G C C G G G G T T C C G G A C T C T C A A A A T C T C T C T T C C T T A C A A A A T T A A T T A A T C A G T G C C T T G G A A C C C C A A T T G G G G A A G G G G C C G G T C T T T T T C A G G G T G G G C C A T T C T T G G T G T G G G T C T C T C G G G G T T T C A G G G G G G G T G G G G G A C G G C C T T G G G G T T G G C C C C C C G G C C A A A A A C T C A G A G T G G G A G C C G G A A T T A A T T A G T C C C A G G G G G T T A A G G T C T T C C G G C C C C T C A G G G T C C C C C T T A A T C C C C C T C A A G G T T G G T T C C G G T T G G A A A G G G T T A C A G C C A A G G A A A A T G A G T T C C T T G G C C A G T C T T A A C C T T A G A G A A C C G G T T A A A A T T T C G G G G A A A A T A C C A A C C T C G G A A T C G G G G G G A A G G A A G G G G C C G G A A G G A A T C A G C C A G A G T C G G T T A A T T G G A A G G C C A A T T T C G G A A A A G G C C C C T T A C T C T C C C G G A A T T T G T T C C G G T T A A A G C C A G A G G G G G G G T C T G A G A A A A A A A A A A C C G G T T G G A C T C A A G G C C G G C C A G C C T T G G C C C C G G C C G G A G C C C C T T T T G G T T A C T C A G A G C C G G T G T C A G A C G G G G G G T T T G T T T T G G C C T G A C A G T C C C C C A G T C C C G G C C G G A G A A T C G G C C T C G G T C T C A T A A T T G G G G G G G G C C T T G G C C G G G G C C G G G G C C T T A A G G A A A A G G T T T T G G C C A G T T C C C C G G T C C C T C T G A A A A T G G G T G A A T T G G G G A G A A A A C C A A T T T T G G A A T T C C G G G G G G G G C C C C G G T T T T G G T T G G A A G G G G A A G G T T C C T T T T T T A A T C T C A A G G T C C C A G A C T C A A A C T T G G A A T C G G G G T T C C G G T T A A A G G G A C A G T C A G A A A A C C G G A G A G A G T C G G G G A G T C T C A C C C C C A A A G G G C C C C C C G G T C C C T C T G A A A A A C T C A A C C T T T C C C T C T T G G G G G G T C T C T C C C C C C C G G C C A A G G G G A A C C C C C C G G C C T T C C T T G G A A C C A A C C T C G G T C T C A A T C G G A A T T T C A G C C A A G G T G G G A A A A T T A A G G G G A A T C C C A A C C G G C C C C T T C C C C A A A A C C C C T T G G A A A A T C A G G G T T G G A G T C A C T C A A T T C C T T C C G G T G T G C C C C A A G G C C A G A A T C T T T C A G T T A A G G C C G G T T A A A A A A T T G G C C A G A A A G A C T C A G T T A A A C T T A A G G T A A G C C A A G G G G C C A A T T G G T T T C A A A A T T T C C C G G T T T C A G T T G G A A T C C C T T A A C C G G C C C C T T A A A G A G C C A A T T A A A A C C G G T T T G G G C C G G C C A G T G T C T C T C A A A G A A A A C C T C T G G G A G C C G G A G C C T T A A T G A G T C T T G G C C T C T C A G A G T C T C T G A A G G G G A A T T T T A A T T G G A A T T C C T T A A A G A G C C C C G G T T C C T T C C T T A A G G A A C C G G T T C C C C T T G G A A 0 0 A G A G C C G G T C A G A G A A T T A G T T T T C C G G A A A A A A A A G G T C C C A G T C T C G G G G T T T C A G T T T C G G C C A A A C A A G G A A T T C C A G T C T C C C A A T T A A T T A A A A A A G G C C A C T T T T T T G G A A C C G G C C A A C C C C A A G G C C A A G G G G T C T C G G A A A A A A G G T C G G C C T C C C A A T T G G C C C C A G A G A G G G T T A A A A T C T C T T A A G G G G G G A A G G C C T C C C A A C C T C C C T C C C G G T C T T C C G G A A T T A G A G T T T T T T G G A A T T G G A G G G G G A G A A A G A G C C T T T T G G T C G G A G T T T T A A G G A A A A T G G G G G C C A C T C T C A G A A T T T C T C A A C C G G A A A A G G T T C C T T C C C C G G T T T T T T T T C C T T A A T T T T A A A A T G C C A G T T T T T C T C A G A G C C T C G G A A C C C C G G T T C C T T A A G G C C C C G G T T A A T C C C A A T T G G A G G G A C T G C C T C C G A G A G T C G G A G A A G G C C T T G G G G G G C C C C C C A A G G T T G G G G C C C C A A C C T T A A A A G G T G G G G G T T C C T C A A G C C C A C A G A G A A T T A G A A T C G G C C C C A G T T T C T C A G T G A A T T T G A G A G A G G G T T G G C C A A A C A G G G A A G G T A C C G G A A A C A A C C T G G G C G G G A A A G A A A A A G C C G G T T G G G G G G C C C G C C A G T T A A A A A A A A C C A G T T T T G G G G G G C C A A C C G G T T T T G G T C T G A G C C A G A A A A C C T T G G A A T C A A A G A G A G A G C C T C A G A C A G A A A A G G T G C C T C G G A G A C G G A G A G G G A A G G A G G G T C A A T T G G A G G G T T T G A G A C T C A A A C G G T T C C G G A A A G T T A G C C T C C C T T A A A G C C A A A G T G A A A A T C T C G G T C T G T T T G C C A A T T T T G G T T C C T T T T T T T T C C A A A A T T G G T T A A T T T T T C T T G G G G A G A C G G A C A A A G T C C C A A C C C C T C A G A A C C G G G G T T A A T T C C C C A A C C T C C C T C A A A A A A A G T C T C A A T C A G T T T C T T C C G G T T C C T T G G C C C C T G T C G G T T A A A G A A T C T C C C C C C C T T G G G G T T A G A C T C A C T C G G C C A G T T T C T T C G A A A G C C T C G G A C A G T C A A T G A A T T A C G G G G C C T T G G G G C C G G A A T C A G G G A C A G A G C C T C A G G G A G T C A G A C C C C C A G T C A C T T C C T C A G A G G G A G T T C C A A C C G G G G A A G G T C T T T G G G G G A C T C C C T C G G G G C C A A G G T C C C A G A G A A T G T T A A T T G G T T T T A G C G T T A A A A A A G G A G T C G G A A C C C C T T C C T T A A A A A G C C T G C C A A C C G G C C T T A G C C G G C C A A C C G G C C A A A A C C A A G G A A C C T T A A A A A A G G C C A A G G A G T C T T C C T T G G C C T T A A C C T C G G C C A A G G C C A G C C A A C C C C T C T T C C A A C C A G T C A A A G T C C C A A G G G G C C A A A A A A T C A A A G T C A G T C T C A A A A A A A G T G C C A G A G C C C G G G T C A G T T G G A A G G T C A A C C C C A A C C T T T C T T T C G G A G C C A A T C T C T T A G C G A C T T C C T T A A G G C C C C A G C C C C C C T T A G T T G G C C A G A G T T G G T T A A A G A A G G C C T T A A A G G G G G C C C C C C T T T T A G A C G G A G C C C C A A G G T C T G A A A A G G A A T T C C T T G G A A A A G G C C C C C C T T T T A A C C T T T T G G T C G G A A A A T C T T A G T C A G T C T C A G C C C C T C C C T C C C A A T T A A C C T T T T C C T T A A T T T T T A A G A G C C G G T T T T T C T C G G C C G G G G C C C C C C T T G G C C A A G G G G T T C C C C T T T C G G A G A A A G C C A G T C G G T C A A A G C C G G T T G G C C A G A G T G T C A G T C G G T T A A C C A G T G A G A G A G G G T C G G G G A A G G A A G G A A T T G G T T A A G G A G C C T T T C A G T T C C T T T T C C A A G G A A G G G G C C C C C C C C A G T C T G A A G G T T T C A G T T A A A A T T G G G G A A C C C C T T G G C C A A C C T T A A G G T T A A A A A A A A A G G G T C T C T T G G G G A A G G G G C C C C T T A C T C A A G G G G T C T T C C A G G G T T A C A C A C A G A A T T T C T T A A G G G G A A A C T C T T A C A G T C A A T C A G C C T C A A G G C C A G T C G G T T T T T C C C C C C C A G C C C C A A T C G G A A A A A A T T A A C C A A A A T T T T C C A A T T A A T T T T T C T A A G C C G G G G T T G G C C G G T T A G C C C C T C T C A G A G C C G G A G G G C C C C C C A G T C A A C C G G C C T T G G A A T C A G A C T C A G G G T T T T T T C C T C C C A A G G T T A G G G T C T G G G T T G G G G T T C C C C A C C C C C T T T T A A T C T C A A T T T C T A A G G G T T C C G G C C G G T T A G A A G G T T G G C C C C C C T T G G A G T C A G G G T T G G A G C C G G A A G G A G T C G G T T T T G G A C C C T G C C T C G G A A G G G G G G A A T T A A G G G G G G T T C C T T G G A G T C T T A A T C C C A G T C C C T C T C T C T T A G T G A A A G A A A A T T T C A A G G A A G G T C T C G G G G A A T C T T C C G G A A G G A A T C T C A A T T T A A A A G T T C C G G T T T T C C A A A A T T T G G G G G A G T C T C C C A C A A A G C C T C A G G G G G T C T C G G A A C C C C C C T T T C A A C C G C A A G G A G A A T T G G T C A G T T G G T T C C A C T T T T A A A A C C C C G G A A G G G G G G T T C C G G T T A G T C G G T T T T T G C C A A A A T T A A G G T A A G C C G G T G C C T C T C G G C C T C T C G G G G T T A A T C A G T T A A T T A A T T T G T C A G G G A A G G C C G G A A A G C C G G G G A A T T A A C C T T C C C C A G A A C C A A C C A C T T A A A A A A A A G G A A C C C C C C A A A A T G A A T G A G T T T C C G C C C C T T T T C C A A A G T C C C T A C C A G T C C C T T C C T C A G T T T C T T A A G G C C G G G G A A C C A A G G T T T C G G A G G G C C A A C C T C G G A A G G G G A G T T T T A A A A G G T C T T G G C C A G A C A G A A T C C C A G A G G G G G A A G G T T C C T T A A A A A A C C T T C C T C C C G C A A C C A A T T T C T C G G T C A C A G A G A G T T A G A C A A C C A C G G G G T C A G T T A G C C A A C C A A T C A G A A A A C C A A A G A G A G T C A G G G A G T T T T C C C C A G C C A G T G G G C C G G C C G G A G T T T C T T C C A G A A A G G G C C G G A A A A C C T T T T G G C C T C A A A G G G A G C C A G A A A C G G A G T C T C T C G G A G C C A A C C G G C C C C C C A A A A A A A A A A G G A A T T A A A G T T C C G G A G T C T G T C A G G G G G T C C C A A A G A A A G C C A G G G A A A G C C A A A C A A T C A G T C C C A A T C T C T T G G A A A A T T T T G G T T G G A C T T G G C C C C T C T C T C G G C C G G A G T C A G T G C C T T A G C C T C G G T T A A T T T C T T T T G G T G A C T G A A A A A A T T A G T T C C G G A G G G C C T T T C G G G G A A A G T G A C T G G G C C T G T C G G T T G G T C C C T C G G A G A G G G T T A G A G T C T T A A A A T C A A G G G G A C A G A G G G A G A A C C T T G G C C T C T T T C T C C C T C A A T C T T G G C C G G A G T C A C T T C C T T C C T C T C A A A A A A T T A A A A T T A A A G A T A G C C A C G G T C T C A G T C A G A A A G C C T T T T C C T T T T T T G G G G G G G G A A C C C C C C G G A A T C C C C C A A T T G G C C C C T T A A G G T C G G T C C C A G C C T T T T T C A C T T T C A A T C T T G G T T C C T C A G G G C C C C G G A G A A A C C C A G A G T C T G A A G G C C T T A G G G T T A G C C T C A C T T A G G G T T T T T T C C A A A A G G G G C C T T A A C C C C T T G G A A C C T T G G T C T T A G T T T T A G T T A G G G T C T C T C G G T T T C A G T G A G G G A A G G G G G G A A C C A A C C T T T T T T G G T C G G T T G G C C T T A A G G G G T T G G G G G G T T T C G G C C G G A G A C G G T C A G A C C C G G T C C C G G T T C C A C A A A G T C C C A G G G A A G G A G A C G G T T C C A G A G T G A C A A A A T C C C C C G G A G G G G G A A A G T T C C G G C C A G G G T T A A A A A A T T C C T C C C A G G G G G A G A C T C T C G G C C T T G C T T A A G G A A T T T T T T A A C C T G C C T T T T G G T T A A C C G G G G G G T T C C A C C C C C C C C C A A A G C C T C C C A A T T A A T T C C C C G G C C A A C C A G A A G G C C A A T T C C C C A A G G T C T C G G T C T T T C A G A G A G T T T C C C G G A A T T G G A A T T A G T T A G G G A A G G T G A G T C T C A G G G A A T T T T G G A G A G A A T C G G G G A G A C T C A A T C C C A G T C A C A A G G C C A A A A A A T T T C A C A G C C C C A A T T T T T C C C G G T G T C T C T C A A C C G G G G G G C C C C T T A G T C G G A A T T G G T T T T A A T C G G G G T C A G C C A A T T T T G G G G T C C C T T A A T T C C C C T T A A A C G G C C C C A G A C A A G G A A A A A A C C A A C C A G T C A A C C T C T T G G T T G G G G A G A C G G T C A C A G G G C C T C G G G G T C T T A A G G T T C C C C A G T C T C A G A A G G T T T G A A A C C C C C T C T C C C A G A G G G A A T T C C C C A G A C T G A G T T T C A G T T A G T T T C A G G G G G T C T T C C A A T G A A T C T C A G T C A G C C T C C C A G C C A G G G G G A G T T T T G G G G A A C C T T A A C C T T A G G G A A C C G G A A A G G G A G C C C C T C T T C C T C C C T C T G C C G G C C T G A G T T A C T A T T C C G G C C T T A A A G C C T T G G C C C C T G T C G G G G C C G G G G C C T T T T T T C C C C A A C C G G T T C C G G T T G G T T T T A A A A G G T T A A C C G G T C T T T C T T A G A C T T A A A G A A A G T T T C T C A G G G T C T C A A C C C C T T A A T T G G C C T C A G A A T T A G T T G G A A A G A G A G G G T C A G A A T C A G A G A G G G T T A C T C C C G G A G A A A G C C G G A G T T G G C C T C A A T T C C A G T G T G T C A G T G A A A A A A G G A A G G C C C C T C G G C C C C T C A G T T T C A G T T G G A A G G T C C G A A A A C C C C A G A A G G C C A G T C G G T C T C T C G G G G A G C C T C A A G G A G A G G G T C C C T T T C T C A C T T A C T C T T T G G G C C G G A C A G A G C C T C T T T T A G A G T G A A A A T T C C A C G G T G G G A A C C A G A G T C T C A C G G T T A G C C A G C C A G T T A A A A C C G G G C A A G G A A T T G G T C T T A A A A C C C C G G A G T T A G C C T C G G T T C C T T A A T A T C A G T G A A T T T T A A T T A C T T A A G G T T T C T T C C C C T T G G C C A C A G C C T T T T C C G G T T T C T T C C T C A G C C A A C C G G T C A G T C T G T T G G T T G G T T A A T G A A A A G G A G G G C C C C T T A G A G C C C C C C A G A A C C G G A A G G G G C C A G A G C C G G G G A A G G G G G G A A A A A A T T T T G G C C C C G G G G C C T T A A G G T T G G T T G G G G C C T T G G T T A A G G A A C C G G G G C C A A T G T C A C T T T C A C T T A G C C C C T C G G A G A G G G A A G G G G T T T T C C C C A G T G A G A G G G T T A A T C T C T T C C T C A G T T C C T T C C A A C C G G A A C C G G C C T T A A G G G G T T T C C C G G T T C C A A A A G G T T C C A A T T G G T T A G G G A A T T T T T T T C T C T C C C G G T T C C T T G G C C T T A A A A G G G G C C T T G G T C C C G G G G A A G G T G C C C C A G A A T C T C T C A T A G C C G G G G A A C C G G T T T T T G T C A A T C G G A A G G T C C C G G T G C C A G G G A A G G C C A A A A A A A A G G C C A A T T C C C C C C T T T C C C G G A A G G G G A A T T G G A A A A T T G G C C A A C C A A C C A G A G A A A A T T G G T A A G C C G G G G A G T T T T G G T T C C C C G G C C C C T T T C A G T G A A G G G G A A T C C C C C C C C C T T C C C C A G G G T T C C A A A G A G G G A G T C A C T T A A A A T T A G G G G G G G C C G C A G A G C C C C A A T T G G A G A A A G G G A A A A C C A A T C T C A G A A A A T T A G C C G G G G T T T C A A A C C C T C C C C C C C A G A G G G A A T C A G T C T C T C G G T T G G G G T T A A C C C C G G T C A G C C A G G G C C G G A A A G T T A G G G C C A A C C G G T T A A T T C C C C G G C C G G T C T C A A T C T C C C A A G G T T G G G G C C T T A A C C A G G G A A G G C C A A A G G G T C A A T C A G A C G G C C C C G G A G T C A A G G C C A A A C C C C C T T C C C C T T C C A A G G T T G G A A T T G G T T T T G G C C T T T T G G A A T G C C C C T C G G T C T T G G C C T T T T C C G G C C A A T T G G A A G G C C T T G G C C A A G G G G C C G G T G A G T G G G G G T T G G C C A G T C T T T T A A G G T T G G G G A G T C A G T C G G T T A A T T A A T T T C G G C C A G C C C C A A A G G G A A A A A A A A A A T T C C A A A A A A T T C C G G T T C C C C T C G G C C G G T T C C G G A A A C C C G G T C G G C C A A T C T C A G C C T C T T C C A A G G T C C C T C T G T C T C T G C C A G A G C C G G A G C C A A T G C C T T C C A G T C A G T C A G C C T T G G C C T T C C G G C C G G T T G G T C C C G G A A C C T T T T C C T C A G C C C C G G G G T T A A T T T T A C G G G G G G T T T T A G A G T T A A T T T C G G G G T T G G T C C C T C A G T C T C A G A G G G A A A A T C G G A A C C A A T C T C A A A A C C T C C C A A A G T T A A A A G G T T T T T T A A A A C C G G T G G G A G T C T T C C A A C C A A C C A G A A A A C C T T G G G G C C A A A G T C G G A G C C G G A A A A T C C C C C A A C C A A A A G G A A T T A G C C C C T T C C T T C C T T A A C C G G A A T T C C A A T C T T T C T C A G T T C C G G A G A A A C T C G G A G C C G G G G C C G G G G C C A G T T G G A G A G A A G G G G A A T C A A A A A G G G C C G G T T C C G G A A A A T C G G G G C C C C A G G G G G G G C C A A G G G G T T T T C C C C G G C C T T C C T C G G C C A A T T A A A G A A T G A G G G G G A C A A G G G G T T T T C C A G A A T C T T C C A A G G C C G G A A A G G G A A T T C C A G T T T C A A T T T C T C T T A C T C G G T T G G G G T C A G A A A A C C T T C C C C C C T T C C A A G G T T T T A A G G T T G G A A T T G G A A C C G G C C G G T C C C A C G G T T T T G G T T C C A G T T T T T G C C A G C C A A T T C C T T A A G G A A G G G G T T G G A A G G T C G G C C T C A G T C C C T C T C T G A C C C T T T C A C G G A A T T C C C C G G G G A A A A A A A A T T T C C C A G A G A G T T G G T C T C G G A A T T G G A A T T C C T T A A T G T T T T A A T T C C C C G G A A A A T T G G A G A A A A A G G G T C T C C C A G T C T C C C A A C C A G T C T C C C T C G G C C A G T C G G C C G G A A A G T T G G C C A A C C A A A G A A G G C C A G A G T C C C C C T G A G G G C C T T T T T T C C T T A A T T A A C C C C A A C C C C G G G G G G A A A A G G G G A G T G T C A G A C C C G G G G C C C C A C A G C C T G T C T T A G C C A G T C T T G G A C G G A A A G G G C C T C G G T T A G T C A A A A A A A A G G A A C C T T C C T C T G A G G G T T C C A A T T T T T T G G T T C C C C G G C C C C A A C C A G C C C C T T A A T T T T A A G G A G A C T G T C C C T C A A T G A G A C G G C C T C T T T G A G T C C C C C T T G G C C G G A A A C G G G G C C T C T C A A A G T T C C T T T T C C C C A A G G A G C C A A G G G G G G T C C C C C C C C C C C C C T C T C A G T C A G T T T C A G G G G G G G A G C C A A C C T C T C C C T C A G A G A G T G A G A G T T A G A C T C G G C C G G A A A A A A T T A C A G T T T C C C G G A A G G C C T C C C A G T G C C T G A A T C C C A A T T T C T C A A A G T T T C T C T C T C A G A G G G C C T T A A C C T T A G A G T C T T A A T C T C G G A G T C T C G G C C T T C C C C A A A A A G G G G G T C T T T T C C T G T T C C A A A G T G A G A C A A 0 0 C C G G G G T T A G A A A A A G A A T T T C G G C C T C A G G G C C T G A G C C G G A A T T A A A A T T G G C C G G A A A G A A T C T G A A C C G G C C C C A G T T T G A G T T G G T T G G A C T C G G A G A G G G T T G G T C A G A A T T C C G G G G G G C C A A A G A G T T G G A G T T T T T T A G G G G G T C A A G G A A A G T C A G T T A A T T T T C C T T A G A G T G T C A G T C A G C C A G C C T T A C T C G G C C C C A G T C T T C C T C A G T T A A T T A G A G T G A G T C C C A A G G A A A A C C G G G G C C T T A G T T G G G G C C T T A A T C T C A G G C T T T G A A G G A G A A T G C C G G T T T T G G T T C C T T G G T T G G G G G G C C A G T T A G T C G G T T A G T G A A A A C C T T T G A G G G T C A G A G T T A G A G T G T C C C A A A A C C A A G G A A C C G G A C T C C C C C T T G G A A A A T T C C G G A G A G A A C C G G T T C C T T A A T T C C G G C C A A C C G G A G T T A A T C C C T T T C T C A A T T T C A G A A G G T T C C T T A A A A A A T T T T T T G G A G T T A C G G T T C C A G C G G G T T T C G G T C C C T T T T C C A G A G A G A G T C C C C C C C A A G G A G A A G G A G A G T G T C A A T C A A T T T T T T G G C C C C C C T T T T T T T C A G G G C C A A A A G G A G A G A A T T A G G G T G T C A A G G A A G G A G T T T T T T T T T T G G C C G G A A T G A A G G G G A G T T G G T T C C C C T C G G T T G G C C T C C C A A G G T C T C A G G G C C A G C C T C T T A G T C G G G G C C T T C G G G C C A A A G T C A G A G C C C C T C G G G G A G T G A A G G A A A A C C T C G G G G C C A G C C C C A G T C T C G G A G A C A G C C A G A G A A A G A A G G A G T C A A T T T T T G A A C C C C A A A A A A T C A A T T A G G G T C G G G G T T A A T T C C T C T G T C T A A G A G C C A G T C A G G G T C A A A A C C C C C C T T C C A A A A T T C C T T T T T T C C A C A A T C G G A C T C T C G G C C C C T C C C T G G G G G C C C C T C T C G G A G G G A G T C G G C C G G G G C C G G A G T T T C A A G G G G G G A A T T T T A G T C A G A G T G G G A C C C A G T C G G C C G G C C T T A A G G A A A A T C A G T C C C C C T C G G C C G G A C C C T T A A G G T G T C T T G G T T G G C C C C G G T T C C T T A C A A A G A G C C G G C C C C C C G G T T C C A A C C A G C C T T C C A G G G T C T T G G T T T C C C A C G G A G A G T C T T A G G G C C A G C C A G T C T G A G A A T T A G C C C C T T A G A A C C A A A A C C G G G G T C C C T T A G A A T T A A A A C C T G G G T G C C A G A A T C G G G G G G G G G G C C C C T C T C T C C C C C C C A C G G C C G G T G C C T T C C T C T T T G C C A G A A A G G G T C C C T T T T A G A G C C T C A G A G C C A A T T A T A G G G A A T C T T A G A A G G C C T C A C T C C C T C T T G G T T G G A G A A T C A A A C C C C C T T C C T C A C T C T C G G A A T C T T T C C C T T T T A A A A T C A A A G A A A G G G A A T C C C C C G G A A T C A G T C A A C C G G G G T T T T G G A G G G C C T T T C A G C C C C A G T C C C C C A A G G A G T T T G C C A A G G C C G G T G A A T T A G A A G G C C A A G G G G A C G G C C T C A G T T A G T T A A T C A A A A G G T C A C A A A A C C G G T T T T G G T T T T A A G G T T G G G G A G A A T T T T A A T T A G G G A A C C C C G G T G T T T T G G T T T C G G A G A A A A A G A A A G G G G G C C T C G G A C T T T C A A A G G G T T T T G G A G C C C C G G A A T T A A T T A A T T A G A G A A T C C C A A T T C C T C A G T C T G G G A G G G G G A A A A G G G G A G A A T C T C T C A A A A G G A C A G A A T C A G A G T C G G A A C C A A C C T T G G G G G G A A A G T C A G G G C C A G A A T T T T C C T C A G G G C C C C G G A G A G A A G G C C A G G G T T T C A A G G A A A A C C A G C C C C A G A A T C C C G G C C A A C C C C G G G G T T G G G G C C A A C C A A T C T C T T A G T T G G A A C C G G T T C C A A T T G G C C G G C C G G A G T C G G T G A G G G C C T T C C G G G G T C G G A G A A A A A A C C T C C C T T A A T C A C A A T T T T G G T C C C A G A G T T C C A A T T C C C C A A G G A A T C A A A A T G G G C C G G C C C C C C C C A A T C A A A A C C A A C C A A G G T C T T A G T C A C C C T G T C C C A C A G C C G G A A C C G G T T T T A A T T A C G G A A T T A G A A C C A A T C T C T T G G G G T T A A T T C C T T A A A A G G A A C C T T C C G G G G T C C C A A A G G G T C G G C C C C G G G G G G C C A A C C T T G G T T A G T C T C G G A G A G A G C C T C A A A G A G A G A G A A A G A A G G C C C C C C T C A G T G G G T C C C T G T C C C G G C C A A C C T T A A C C A G G G C C T T T T G G T C T T T T C C A G C C A G G G A G T C G G A A G G G G A A T T A A C C G G C C T C A A T T T T A A T C A A C C C C A A C C A G C C T T T T T C T T G G G G G G T T A G C C T C T T A G C C C C C C G G T G A G T T C C T T C C A G A A G G T C C C G G G G C C G G A C A A G G C C G G A A A A C C T T T T T G T T T C T C C C T C A C G G T T A C A G A C A A C C A A G G A G G G C C C C G G G G C C C C C C C C T T C C C C C C T T G G G G C C G G T T T T T T C C T G A G T G T C C C T T T T T T C C A A C C A A T G T C A G G G T T G G T C C G T T A G A C A G A G T C A G A C A G A G T C T G T C T T C C C C T C A G T T T C G G C C A C A G C C T T G G A A T C C C G G A A G G T G G G A G C C T C T T T C A G A G T C A G A G T C A G T T T C T C T T A A G G C C T C A A C C A A C C G G A A T C T C C C T C G G T T T C C C T C A A A A T G T G T G C C T C A A A A T T A A A T G G T T A G T T A A C C A A A G C C C C T C G G A G T T C C T T C C G G G G C C C C G G T T G G T T G G T C T T A A A A A G A G T C A G A A A G T T A C T T T G C C A A G G C C T T A G T T T T T C C C T T T C A A T C G G G G C C T T C C A A G G A G G G A G A G G C T T G G T T C C G G T T G G G G A G T T G G C C C C T C T C T T T C T G G G T T T C A A T C G G A A A A G G A G A A G G A A T C T C C G G G A A G G T T C C T T A A C C C C C C G G A T T C A A A A A A A A T T T T A A C C T C A A A A C C A G T C A G T G T C T T A G T C T T T C G G T T T C T C T C C C C C G G T G A A A C T G A G A A C C A G T C G G T T A G A G G G A G T C T T T C A A C C A A C C C C T C T C G G G G G G T C A G A G A G G G A G G G A A T T A A T T C C A G T T A A A A T T G G A A C C G G T C A G A G C C C C C C T T G G G G T T T T T T A A C C C C A A G G A A T T T T A A T T G G A A C C A A T T A A G G C C T T C C A A C C C C T C C C A G C C C C G G C C A C A C T C T C G G C C T T C C T T G G T T G G A A T T T C A G T C G G T C G G A G C C T T C C T G T G A G A G A G T T C C G G C C A C T C G G T G G G T C T G A C A A T C T C G G G G C C G G T T T T A A T T G G A A T T G G C C T T A A A G G G T C T T G G A G G G C C C C T T T C T C T C T C A G C C C C T C T T C C A A C C A A A C A C G G A A G G T T G G A C A G C C T T G G A G T G A G T C A G T C A A G C T T T G C C G G A A C C A A A A T T A A A A A G T C C C T C G G T C C C G G A A G G G G A A C C A G A A A G G G T T C C T T A A A C A A A G T T C C A A C C A A G G C C T T T T G G A A G G G G T T T T A A G G G G A A A A C C G G A A C C A A G G A A A A C C T T T T C C A A T T C C C C A A C C T T T C A A T G T T C C A A A G A A T T C C A A G G T T C C A A T T G G A A C C A A A A C C G G C C C C C C A A T T G G G G T T T C T C A G G G A A A C T C A A C C C C T C G G A A G G T C C C G G C C T T A A A A G G G G G G T T A A A G G G C C T T T T C C C C T T A G A A T T T T G G T T C C C C A A G G T G A A G G G G C C A A A A G G A A C C G G A G A G A G C C G G T C T C A G T T A A T T T T G G G G T T T T T C G G A A T C T T G G T C C C T T T T A G G G A A T T C C C C T C C C A A T T G G A A A A C C A C G G T T C C G G G G T T T C T C T C T C G G T G A G T G G G C C A A G G T T C C A G T C A G G G C C C C C C G G T C T C T C A C C C T C A G C C A G A A A A T C G G T T C C A G T T A A A G G G A A A G T G A A T T T C T C A A C C G G T T T T T T G G A A T T A A A A T T G G A G T C C C A G C C C C T T G G A G G G C C T C A A T C G G A G A A T C G G T T T C T C T T A A C C A A G G C C C C C C A A G G C C G G T T A A G G C C A A T T A A C C G G T C T A C C T C T T C C C C C C C C A A T T C C G C T T T C T T C C A A T T A A G G G G T C G G C C C C T T C C C C T T T T T T A G G G C C G G T T A A G G G G C C C C C C A A G G A A T C A C A C T C G G T C T C T C A A A G T C A A G G G G G G T C C C T C C C T T C C A A A G G G T T G G G G A A A G T T G G C C C C A A C C G G A C T C T T G G C C A A T T A A T T T T A A G G G G T C T C C C G G C C A A A A G G A A G G C C T T T T T T T T G G G G G G T C T T C C C C T C G G A G G G A A A G A G C C C C T T A A A A G G G G C C C C C C G G T T A G A G T C G G T T A A A A A A C C A G C C C C C C G G G G A A A A G G T T G G T C T C C C A A T T C C A A T T G G T T A A T T G G A A C C G G G G A G T T T C T C T C A A A G G G A G G G C C G G C C T T A A A A T G T T A G T C A A C C T G A G G G T C T T A G T T T T G G T T C C A A A T T C G G G G A C G G T C T T T T A A T T T T T T C C T T T T T C A C C C G G C C A A C C A A C C C C T T G G T T G G C C A A C C T T C C G G T T A C G G T C A G A A A A C C C C C C A A C C C C C C T T C C T C T T T T T C A G G G T C T C T G A C T G A G A G A C G G A G T C G G C C A A C C C C C C T G A G T T A G G G C C T T A C G G T T T C T T T T C C A C G G T T G G T G T C A A G G A G C C G G A G G G A G T C C G A T G G A G A A C C A A G G T C T T G G A G G G T C T G A G T T T T T C A G C C G G A A A A G G A G T T A G G G T C A A T T T T C C T C A G A G C C G G T C G G T T T T A C T T G G T T A G A A T C A A T A T T T G T T G G C C C C C C C C A A A A T T C C C C A A T T T C T G A G T C A G C C T T T T T C T T G G A A T T T T T G T T C C A A G G A A C C A A G G A A T T T T A G G G G G A A C C A A G G T T C C C C A C A A G G A A G G C C T T C C A G A G T G A A T T A C A G G G A A A A A A T T G G A C A G C C G G G G C C G G C C T C A G G G A G T C T T A A T C A A G G C C T C G G G G A A C C T T A G T C A A C C A C A C A A T C A A A G T T A G A A A G A A A G T T A A T C C C C C A A A G C C A A A G A G T T G G A A A A A G T C C C A C T G T C C C G G T T A A G G T A A A A A T G A A T C A A C C C C T C A C T C A G T C T C T C A G C C T T T T T C C C C C A A T T T T G G A A G G G G T C A C A A T T A C T T T C C C T T A C A G C C A C C G A A A A G G G G G G G G G G C C T C G G T T C C G G G G G G T T T T A A C C C C T T C C T T G G G G C C C C G G C C A A G G A A A C G G G G C C C C G G C C G G G G C C A A G G A G T C A G G G G G G G A G G G T C A A C C C G C C A A T C A G C C T C A C A G C C T T
ND1_284 284 0 0 1 0 T C T C G G G G T T G G T T A A A G T T T C G G A A G G A A T C G G A A G G C C A A G G A G A G C C T T A G A A A A A A T T T T T T T C A A C C T T T G T C T G G G C C T T G G A A A A T T T T T T A G G G T G A G C C A A G G T T T T T C A C T T T T G G T T T C T T C C A A A A A A C C T C G G T A A G C C T T C C T T T T C C T T A A C C A A C C C C A G G G G G C C G G C C T T T T C C A G T C A G C C G G A A C C T T C C A G C C A G T T G G G G C C A G T T G G T T T T C C A G A G G G G G T C G G A G A A T T G G C C T T G G G G C C A G C C G G A G T G C C T C T C C C T T C C G G G G T T C C A A T C G G T C G G T T A C G G A A T C T C G G A A A A A G G G A G C C A A T T G G C C A A C C A G T G T C T T A C C C G G G G C C G G T C G G C C A A C C T T A C A A T C T C A A A G C C G G T C T C A G A G T C G G T C A G G G T C G G A G C C G G T C T G C C A G G G C C A G 0 0 C C A G A A A C A G T T A C G C T C G G T C T C A A T C A G A C A G C C G G T T A G T T A A A G T C T C T T A A C C C C A A A A C C T C T T T G A G C C C C A A C C T T T C A G A A G G C C T T T C A A T T A A C C G G G G G G C C T T G G A A T C T T T C G G C C A A C C C C G G A C A G A G A A A A C C C C C C T T A T G G G G C C A A A A C C G G G G G G G G A A A A G G G G T T T T G G C C T C A G A C A G A A A C C C A G A G T T A A T T T C A A G C C C A G C C A A G G T C C C T T A G T C A G G G C C T G T C T T A G T C T C T G A G G G C C T T A A T T A G T T C C T T A A T T G G A G T C A G T C T T A A A A A G A G T A T C T T T T C G C C A A C C A G A A G C T T T T C C T T C C C C C C A A T C T T T C A C A A C C T G G G A G C C T T T T A G C C A G C C A G T G T C A G A G G G A A T T A G A G T G G G A C C C T T C C G G T G C C T T C C A C A A T G C C T T G G A A T C T T G G C C G G T G C C C C C C T C A G A G G G T T A G A G G G A A C C A G A G T T G G G G C C A G T T A A G G T G A C T C A C T T C C G G T T A A A G A G T C C C A G G G A A A G G G C C A A C C C C A A G G C C G G C C T G A A T T A G G G G G C C A A T T T T C C A G A G T T T C T G T T T T T C C C A A A G G G T G T T A G T T T C T T T C C C A C G G A A A G G G G G A A G G A A T T G G T C T T A A C C T C T T A A C C G G T T C C T T T T C C C C C C T T C C G G T C A C C C A A G G A G C C A G A G T T T T T T T T G G G G G G A C C C C C C C C C T T G G T T T T A G A G A A C C G G T C C C C C A G T C G G A G T T G G A A T T G G G G C C G G A G C C A A A G G C G G T C T T A G A G T C C C G G T C T T T T A A C C G G C C A A T T T T A A C C G G C C A A G G T T A A T T T G T C G G T T T T A G T C A G C C C C C C A A T T T T T T G G A A A A T T A A T C T T A A A G A C G G A G C C C C T C A A A G A G C C G G T C T T C C T T T C A A A G A A T C T T G G C C G G C C C C G G T T A A C C 0 0 A G G G C C C C C C G G T T C C A A G G G G T T T T G G C C C C A A C C T T T T C C C C G G T C C C A G A G T T C C T C G G A G G G C C T T A G A A A A A G G G G G G G G G G G A G T C C C T T A A G G C C A A A G A A G G G G T C A G C C G G G G T T C C T C A A A A A C G G C C T T C C T T G G A A T T G G G G T T T T T T A A C C A A G G G G A A G G G G T C T C A A T T A G T C C C T T T T T C T T C C T C T C A G G G A A A A G G C C G G A G T T A A C C T G A C C C G G A A T T C C T T A A T T A G T T G G T G A G T T A G G G G G G G G G A G T C G G C C T T G G T T A G C C C C C C G G A G C C T T A A G G C C T C C C C C G G G G T T G G A A T C C C C C A G A G A A A A C C T T T C T T T G A A G G A A A G G G G G C C A G A G A G A G T C T T A A A A A G A G G G T T A A A A C C G G C C A A G G A A G G C C T C C C A A C C C C G G G G G G T T G G A C A G T C A A G C A G A G C C C C T C T C C C C C A A C C T G A C A G A G A A G G T T T T A G T T G G T T C C C C A G T G G G C C T T T T A A A A T T A A A A T T A A T T A A A C C C A A A A G G T T A G A G A G T C G G C C G G T C A G G G G G A C G C A G A A G G T T G G G G A G T T G G C C T T A A C C A A C C G G C C G G C C A A C C T T T T T T G G T C A A A A T T T C T T A A T C G G T C A A C C G G T T T C A G T C C C A G G G C C C C C C G G T T C C A A G G T T A G A G A G A C G G A G T C A C A G C C G G A A T T C C C C A A G G G C A C G G A A T T T C G G A C A A A A A G A A C C G G T T A A A G C C T C A A C C A A G G G G T T G G T T C C A C G G A A T T G G T C T T G G A A G G A A C C A G A A A A T T G G A G A C G G C C G G A A G G A A T T T G C G A A G G G G C G A A A G T T A A T C G G A G T T A G A G G G T T A G T C A A C C T C T C T G T C G G C C C C A A T C G G T T T C A G C C C C T T A A T T T T C C G G G G G G T C G G C C A A G G T A T C A C C C A T G G T C G G A A G G G G G G G G G G T C T T T G T C G G G G C C G G T T A A A A A A A A T C C C G G G G G G C C A G C C T C A A G G A A T T A C C C T G T T C C G G T T T T T T T T A A A A G G C C T T G G A A A G A C T C A C T T T G T C C C C C C C A A C C A G G G C C A G C C C C G G A G C C A A T G A G G G A A C C G G T T G G G G T C T T G G A G A A T G A G T C T T C C C C A A T C C C A A T T C C T T A G T C T C G G A A C C T C C C A G A G A G T C A G C C T C C C C C C C T T T T G G G G A A T C G G C C T T T T T T T T C C A A T T C C C C T G A C A G G G A A G G C C A A C C A A G G T T G G G G T C G G T C T C T T T T T T T T A A C C C C C C G G A T T G C C T T A A G G A A G G T T G G G G A A G G T T T T A C A A G G T T A A T T G G T T A A T T G G A A C C G G A A G G A A C C T T A A C C T T A A T G T C T T C C T T C C T T A A T C A A A G C C G G G G T T T T A A T C T T C C G G A A A G A G A A G G T T T T A C T C A G C C T C C C T C C C G G C C G G A G A G T G G G T C A C C C A G C C T T A A A A T T A C C C A A A A A A C C G G A A A G T G G G G G A A C C C C A A A A T T A A T T C C C C C C A A T T T T C C G G A A G G T T T C A A A G T T G G C C G G T T G G G G G G A G A G T T T C T T A A T G T G C C G G A A T C G G G G T C T C A A G G G G G G C C T T G G G G T C C C T C C C C C G G A G A C T C G G T G G G T T C C T C T T A C G G G G T T G G G G G G C C G G G G T T T T T G G G G G A A G G G G C C G G C C T T C C C C C C G G T T C C A G T C C C G G T T A G A C A G A A C C T T A C A A C C C C C C G G A A C C G G C C G G G G C C A G T T A G A G C C T C G G A A G G T C T T A G T T T T G G A A G G G G A G G G C C A A T C T T T T T C T T A A A A A A A A A A G G T T T T G G T T C C T T G G A G A G T T A G A G G G A G T C A G A G A C T T A A G G G G G G G G C C A A T C C C A A A A T T C C T T T T T T G G T C G G G G G G T C T C A G T T C C T C G G G G T C G G C C A G G G T C T C G G G G T T T C C C C C T T A G A A A A C C A G T C T G G G T T G G T T G G T T A G A G C C C C A G G G G G G G C C T C A C C C G G A G A A C C C C T T T C A A A G G G A C C C A G A G C C T C A G A G A G T C G G C C T G A G A G C C G G T T G G A G T T A G T C A C G G A A A C T G T C T C A G A G T T A A C C G G C C C C C C A C C C C C G G T T T T G G A A G G A G T T T T A A G G G G C C A G C C C C T T G G T C A A A G T C C C T G A G A G A A A G C C C C T C T C G G A C G G G G T G A C A G A A A A G G T T C C G G C G T C G G G G A G T C C C A A C C G G T T A A A A A A G G C C C C T C T T G G G G T C A G T T C C A G T C T T C C T T T C T T T T C C T C C C G G T T G G T T T T G G C C G G A G A A C C A A G G A G A G A G A G A G C C A A G G A G T C A G G G A A A A A G G G A C A G C C C C T T A G A G A G A A G G A A C C G G G G A G C C C C G G A A C C T C T T C C C C C C A A A G T C T C T G C C C C T G C C A G T C A A A A A A C C A G A G C C T C T T A G T C C C T T G G T C T C T T A G T G T C T C C C A G G G A G A A G G C C T G T T G G T T A G C C C C A G A G T T C C A A A G A G T G T C T G C C A A A G T C T G C C T C T C T C G G T C A A C C T C T G T C G G G G A G C C G G T T A A T T A G C C C C T C A G T C C C A G A A G G C C A A T C A G A G T C C C G G A A T G C C A G A G T C T T C C A G A A A C C C C C T G G G C C G G A A T C C C A C G G T T G G G G G G A A T T A C A G G G A G A A A A C C A A T T C C A A T T A A T C T C T G T C A A C C C C T C C C G G C C C C G G T C T T A A T C G G G G C C C C T C G G T T A A G G T T A G T T C C A G T C T T G G T T C C T T C C T T A A G G T C T T T T T C T C T T G G G G A A A G T G G G C C T G A C T C A G G G C C G G T T G G A T T T T C C G A G T T A G T T A G G G T T A A A G T C C C G G A A C C A A T T T T T C T T G G T C A T T T T C A G A A A C C C A A C C A G T T A A G G A G A C T T A A A A A A G G C C G G A G T T G G A A A A A A C C A A C C C C T T C C G G C C G G A A A A A A C C C C T T T C T C A C A A C C T T T G G G C C T T C C T T C C T T T T G G C C T G A C T G T G T T G G A A T C G G G G G G A A G G A G T C C C T T A A T T A G G G A A G C G G T C G C T T T T G G C C G G C C A A A A A A C C T C T T C C A G G G C C T T C C A A T T T G A A C C A G A A T T A G A G G G A G T C T C T T T C C C C C A C T T G G T T C C A A G G G G A A G G G G G G C C G G A A T T A G T C A A A A G G T G A G T T T T G G C C C C G G A A C C G G G G A A C C G G T T A A G G T T A A G G C C G G C C G C A G T T T T C C G G T C T C T C C C G G T T C C A C G G G G T T A G A A C C T T C C A A T T G G T C T T C C A T G G A G T T T T C C T T A G A A T C T T A G G G T C T T A A A A G G G G A A T A T C C C A G C C C C C C C C G G A G T C A G T C T C T C T G T G A G A A T G T C G G T C A C T C G G T T A G A G G G G G T T A A A A T T T T A G C C T T G G A A A A T T C C G G A G C C G G T C A A C C G G A A G G C C G G C C A A T T C C C C A G T C T T C G T C G G C C A A 0 0 C C T T A A T T G G C C C C A C C C T G T C A C A A T C C C G G C C T T T T A G A A T C G G T T C C T T A A C C T T T T T T A A T C T C C C A C C C A G A A A G C C T C A G G G G G A G T T A G T T C C G G A A A G A G A G A G C C A G T C T C C C A G T G T C A C A A C C T A G G G G G G G G A A G G G G G G A A A A A A C C G G T T G G A A A A G G A G T T G G G G C C C C A C T C T T C C A G G G G G A G C C T T T C A A T C G G A A T T C C T T A A A A T C G G C G C C G G A A A G A G A A T G G G T A A G A G A G T C A A G G A G A G T G T A C C A G T C T T A A A A A G G G T T G G C C T T G G T T T C G G G G A G C C A A C C A G C C C C C G C C A A T C A A C C A A G G A A T C G G A G A G G G C C T C C C T C C C G G A C C C T T T T T T C C A A C C A A C C T T T G T T C C C C G G G G C C T G G G A C T T T C G G T T C C T T G G T C A G T C C C T T T T A G T T G G G G A G G G G G C C T C T T C C A G C C T C G G C C A G A G A A G G T T A A G G G G T T T C T T G G T T T T G G C C A A C C G G A G T T T T C C A A G G A A C C G G T T T T G G T C C C T T T T G G C C A A T T T C T C G G G G T T T T T T C C C C A A T T G G G G T T A A A T T C C C T C T G G G G G T C T C A G T T A T T C A G T T C C A A T T C C A A T T C C G G T T G G T T A A C C A G G G C C T T A A G G C C A G T C A G G G A A T C T T C C T T A A T T C C C C T T A A A A G G C C T T C C G G A G T T G G T T G G C C G G T G A G G G G G C C A C T C T C G G G G A A T C T C T C A G A A A A A G G G C C T T A A T C T T T C A G A G G G C C G G A T C C C C A A T T A A T T C C T T G G G G A C G G A G T C C C G G T T T T C C A G G G A C G G A A G G T G T T A A G G A G A C G G T T G G C C A G G G C C T T A A G G C C C C T C T T C C A C C C A G A A A A C C G G C G C C T T G G T T G G G G C C T T G G A A A A A A C C T C T T C C C C A G T C A A G G T T A G C C T T G G T C A A C C T C T C A G A G G G T T G G C C T C T C A A G G T T T C T G T C T T C C C C T C T G C C T C T C T T A A T T G G C C T T T T A G T G A A G G T G A A C C C C A A T C T T A G T C G G T T G G T T T T C C C C T T G G T C G G T C T C T T A A A G T C C C G G G C T T T C G G T C A A C C C C G G G G G G C C A A A A A C G G T T T T G G G G A G A A T T A G G G T T C C A G C C A G A C T C T C G G G G T T C C T T C C T C A C T T A G T C C C T T C C T T G G A A T T A G T C G G C G A G T C C C T G A A G G A A T C T C G G A C A A G G G G C C T T A A A A G G A G A G C C T T G G C C A G A G T T T T T C A G T C T A G G C C T C T C A G T C A G T C G G C C A G T T T C A G T C A G A A C C G G G G G G G G C C T C A C T C C C T T G G C G A G T C A G G G A G G G T C T C C C T T T C G G T G T G G G G G C C A A C C G G G G A A G G A G A A A C C C C C T G T G C C T C C C A G C C C C A G C C G G A A A G A G G G G G A G T C C C T C A G C C T C G G T C C C T T G G T T G G A G C C T G A C A A T C A A A A A G T C A A G G T C A C A G G G G G A A C C T T A A G G T C T C G G T C A G A G T C G G A A A G T C T C A G T C T C T G T C A G T C G G A G T G G G T T G G G G T C A A A A A G C C T T A A A G T C G G A G A A A A G G T C A A A G T C G G T G A G A C A G T C A G C C A G T C C C T G T T A A C C A C A A C C C C G G T C G G A G A A C C G G G G A G T C T T A A T C C C T C G G C C A G T T C C A G T C A G A A G G A A T T T C A G G G C C G G A G A G C C A A G G C C A C A A C C T T T C C C A G A A G G T C T T T G A C T G G G A A A A A G A C T C C C T T T C C C A A A A A A A A A A A G A A G G T A A G T G G G C C C C T C A C T C A A T C A A T T T C T C A A G G G G T C T C T C A A A A T T T C C C A A A G T C C C C C T T A A C C A G A G G G A A G G G G G G T C A C T T A G C C A A A A C C A A T T C C T C A G A G A C T C G G T T A A T G T T A C A G G G T T C C A G T T T T A A A A G G T T A A G G G G G G A A C C T T C C A A C C C C G G T T C C C C T C A G T C G G T C C C T C T T A G C C A G G G G G A A A A T T G G A A A A A A C C C C T T T C G G C C T T T T A G T C C C C C T C A G A G G G T T T T A A A G T T A A T G G G A A C C T T C C T T C C A A T T A A T T T T G G C C C C T T C C A A T T C C A G C C G G A A T T G G A A A G T T G G C C T T C C C C G G T T G G A A T T C C C C G G G C T T A A A A G G A G A A T T A G A G A G A A T C G G A A A A G G T C A C A G A C T T A A T T T C A A C C T G T T G G G G A G A A T C T C A G T C G G A G T T T C A A A A A G A A C C A G A G A A T T C C A G A A A G A G A G T C A A C C A A C C G G A G T C G G G G G G A A T T G G A A C C A A A G G G C C G G T T T T G G T T A A T T A A C C A A G G T T T T C C G G G G C C T C C C T T T C A A T C A A T T G G A A C C C C A G G G C C A A T T C C G G C C A A C C A A G G C C G G C C A A A A C C A G A A G G A A A A G G C C T T A C T T T T C C A G A C T T T T T A C C T C C C T C T G A G G G G C T C G G G G C C A G A G T C C C G G A A G G C C A A T T G G T T A A A C T C T C A G G G T C A G A A C C T T A A T T A A C G A G A G G G T T C C A G T C A G T C C C T C A A A G A G T T G G A G T C A G T G T T C C G G C C C C C C G G A A A G G G T G T C C C G G A A T T G G T C A A A A G G C C G G G G A A A A T T T T C C G G C C C C C C G G T T T T A A T T C C A A G G T T A A T T A A A A C C C C A A A A G G G G C C T T C C C C G G C C T T T T G G C C G G C C C C C C A A C C T C G G C C A A T C A G A G C C T T T T A G T G T C A G T G T T T T G G C C G G C C T T A G A G T C A G C C G G C C A A G G T C C C T C T C C C G G C C T C C C T T G G A A A A G G C C C C A A T T C C G G A A G G T G G G C C C C T T G G C C T T G G G G A G G G G G A T T T A A C C A A A A A A T C A G A A A C C C G G A A A A G G T T T T G G G G T T A A T T C C C C T T A A C C T T A C C C A C C C T G A A T G A G A T G G G G T C A G G G C C A G A G C C G G A A T C A A G G T T A A A G G G C C T T C C A A G G T T G G T C A A A C C C T C A G A A A C A A C C C C C G C C A A C C G G C C G G C C C C T T G G G G A C C C C C T C A A T T T T T G G G C C A A A G A G G G C C A A G G C C C C G G A A A A G G T C C C G G C C A A G G G G T T A A G G A A C C A A T T A G T T T T G G C C C C T C A A G G G G T T G G G G G G A A T T T C G G T C C C G G G G T T T T G G T T A G G G A A A G G G A G A A A A C C A A T T C C A A A A A G T T T T A G C C T C G G T T T T A A C C A G C C A A A A T T T T G G G G T G T T G G A A T T G C A G T G G G T T T C C C G G T C C C T C T T T C T T A A T T C C T C A A G G A A T T G G A A G G C C T C A A G G T C T G C C T G T C A A T G A A T T G G G G A G A A G G T T C C T T C C A G G G A A C C G G C C C C C C T T A A C C C C G G T T 0 0 A A C C T T G G A A A G T T C C G G T C A A C C A A A C A G A A T C T C A A A A C C G G C C T T A A C C T G A G T G C C G G C C A A A G C C A A C C A A T T C C A A C C G G G G T T G G T C T G C C A A A G A C G G C C T T A C A A G G G G A G C C G G T C A A A G A G A A T T C C G G G G T T A G T C A A G G T T A G C C A A A A T C T T T T T T T C T T A A A C A G T C T G T C C C T C A A T T C C G G C C G G T T G G G G T T A G T T C C A A A A T T G G A T G G A A T T T T G G A G T C T C T T A A C C C C C C G G A G C C A G G G T T T C G G C G A A A G T T T C G G G G A G A A A A A G A C T T G G A G A C A C C C A G T C T G T C C C T C C C T C A G A A A C A C G G T C A G T T A A C C G G T C T T G G A A G G A G A G A A C C T T G G T T A G A G A G T T C C A A C C G G C C G G T C C C C C C C G G G G A G A G T T G G A A G G C C A A A A T T A A C C C C C C A A G G A A C C T T A A T T A G C C T T A A A A A A T C T G A G C C C C C C A A A G A A C C T T C C C C A A T C G G A A A G C G T T A C G G T T A G T T T T C C A A G G A G C C A G A A G G A G G G G G A C A G A G T C T T A G A A T C T T A A A G A C A G G G G G T T A G A C A A A A T C A G T T A G T C T C A A C C G G C C C C T G T G T C G G A C C C A G C C G G T T T T A G T C C C A C A C T C T T T C A A C C G G C C A G C C G G T C G G T T T C C C A A A C T A G G G G G G G G C C A A T T T T G G C C A G A G T T G G T C A G C C A A C C T T T T C C A A A A C C G G T T A G T T G G T G A A G G G G G G G G C C T T G G T T C C G G G G T T G G A A C C A A A C A G A G C C C C A A G G G G T T G G C G T T T C T T T T A G A A A A C C G G G G C C A C C C A A A G T C T T G G C C C C A A T C A G T T T C T C G G C G T T C C A G C C G G A A A G A G T C A G G G T T T C A A G G A A T T G G G G C C T C T T A G A A T T C C A A T T T T A A A A A A A A C C A A C C A G A A C C T T T T G G G G T C A G A A T T T T T T T C A G A A C C A G G G A A T T C C C C G G A G A G A G A A C C T G C C G G C C G G C C A G T G C C T T T C C C T T G G T T T T C C A A A A C C T T G G G G G G A C T C A G A G C C T C C C T T A A A G G G A G C C T T A G C C T T A C T C C G T C A G T C A G T T G G A G A G C C T G A A T G G G A A T T A G G G A A T C T C A G T C G G A A T T T T G G T C A C T C T C A G T C A G G G T C A A G G T T T T A A A A C C C C G G A A T T T C G G G G T C T C T C A G C C A G A G G G C C A C T C T C A A C C T C T C A A C C T C A A T T T T A C G G T T G G G G A C G G T C T T C G G G T G T T A G A A T C T G G G T G A A A G C C G G G G A G C C T C C C A G A G T G C C C G T T A A G G A G C C A G T C C C A A C C T T C C G G G G C C A A T A C C A A A G C C T C A A A G G G T C A G T T T C A A A A C C G G C C G G T G T C A G T C G G T C A G T T C C C C A G C C C C C C C C G G T T A G A C A A C C A G A A A A C C T T C C A A C C G G T T A C T C A A A G G G G G G G A A A A T T C C A A T T T T T C T C A G A A G G C C A G A A A A C C G G C C T T G G C G C C A A A A A C C C T C T T C C T T C C A G T C G G C C T T C C T G A C T C T C C C A C C C A G A G T C A A T T C C G G G G T G T G C C C C G G T T C C T C G G A G A G T G G C T T C C T T A G T T T C A A G G T T A G T C C C C C C C C C T T A A C C G G C C T G T T T C C C G G A G T C C C A G A A T G A G T T G G G G A A A A G G G G A G C C T C T G T G G G T A A A A A A G A A C C T C G G G G C C A G A G G G C C A G A G G G C C G G T T G G C C T T G G C C C C G G T T A A C C T T C C T T T T A G T C C C T T T C A A T T C C C C A A T T A A A G T T T C G G A G G G T T C C A C G G G G A G T C T T G G T T T C A A T C T T A A G G C C A A G C A G A G T C A G C C A A T C A C T T A C C C C C C C A A T C A A T G G G G G A A A A A A A A C C T T G G C C G G A A A A C C T T A A A A T T C C A G G G A A A A A G T C A A G G T T T C T C G G T T C C G G A G T T A G A G T C C C T T G G T T G G G G C C C C T T C C T T G G A A T T A A T T G G C C A G G G G G T T A A A A A C C C G G A G T T T C A G T C T C T G G G T C T T C G G G A G C C A G G G T T A A C C T T T C A G G G T C A A A A C C C C G G G G A A T T G G A A C C A G T C T T T T A G A G G G C C A G A G G G T T T C A A C C C C T C T C A G G G T T T T G G A G C C A C T G A G A A C C A A A A C C T C T T G G A G C C A A T T T T T G 0 0 T T C C A A C C T C C C G G C C G G A G C C G G G G A G C C T T T T C G A A G G A A C C T C A C T T T G A G G G A G A C A A A A C C C C C C G G A G A G G G T T T C T C A C C C C C T C G G G G C C G C A A G G C C C C G G C C A G A A G G G G A A A G A G C C A A G G C G C C A A A C G G A A A A T T T C G G T T G G C C A A T T A G C C G G C C A G G G C C A A A G G G C C T T T C C C T T C C A G T T T T A T A A G G G G C C C C C C G G T T T C T C A A A A A A G G G G C C T G C C A G C C C C T T C C T C A A T C C C T G A A A A A A A A C C G G G G G G C C C C C C G G A G T C A G T C T C A G T T T T G G T T A A C C A C A A T C T C C G T C A A T C A G T C A G T T G G T C C C A A C C G G A A G G T T T T G G T C T C G G A A A A A A G G T T C C T C A A T T C C C C A G T C T T G G C C A A A A T T A A C C T T T T G G A G G G G G C C T T A G A G T C G G T T T G G G G G T C C C C C C C A A T C T T G G C C T T T T C C T T T C G G C C A G A G A G A G G C C C T T T T T T T G A C G G G G C C C C C C T C T C G G A G A A A A A C A A C C A A A A G G A A A A C C T T C C T T T T C C A A G G A A A C T T C C A G T T A A A A C C G G A A C C A A A A G G A A G G T T T T G G G G C C T T T T T T A A G G T T T T T T G G A A C C G G T C C C G G C C T T G G A A G G G G A G A A C C A G G G T C T T T C T T C C T C G G T C G G A G C C A C A G C C T T G C A A T C C C A A A A C C G G A A T T G G A A A A C C T T G G T T T C T C G G C C A A A A A G G G G G G G A A T C A C A G A A A G T T A A G G G G T T C C A A C C C C T T A A G G C C A A T T T C G G C C G G G G T T A G C C G G T T T C A A C C C C C C C C C C T T A G T C A A C C G G C C T C A C T T A A C C C G T G A G T T T T C C A G C C T C T C T C T T A A A C C C C C G G A A C G C G C C G G A A T C C C A A T C A G T C A C C C A G A G C C G G T T C C C C T T C C G G C C C C T C T C A T A A C C A G T A G G G G A G A G A A C C T C A A G G G G T T T T G G G G C C C C G G C C A G A G C C A A A G G G A A C C C C C C T C T C T C C C C C T T A G A G T T G G A G T T T T T C G G T T T T T T A A C C T C A C A A A A C C C C C C C C A A C C G G A A C C T T C C T G T C A G G G G G C C T C T T C C T T G G T T T T A A C C A G A G A A C C T T T T G G 0 0 G G G G T T A G G G T T A A A G A A T T T C A G T C T C A G C C A C T C G G G G T C T T A C A A C C A G G G C C G G T T T T A C C C A C T C A A T T T G T T T T T T T T G G G G A A A G A G T T T T C C C C G G C C T T A A A A C C T G T T C C C C T G G G T T T T T C G G A A C C T C T G A G G G A G T G A A A A T T G G C C A A C C G G T T G G T T G G A G A A T C A A G G C C T T T C A G T T C C G G G G C C G G G G T T C C T C T C G G C C T T A C G G A A C C T T T G G G G G A A A A T C A G G G A G T T T T T G T T G G C C A A C C T C G G C C A G A G A A T T T T G G C C A G T T A A T T A A G G A C A A G G A A A A G G A A A A G G C C T C C C C C C C G G C C T T A A G G C C C C T C A G T T T G G G G G A C A A T T G G A A C C G G G G G G A A A A A A T T T T A A A A T C T C T T A G A C A G T C C C T C A A C C T C G G C C T T A A G G A A A A C C T T A A C G G G T T A G C C C C G G A G C C T C G C A G T C T T T T C C G G T T A A T T G G C C G G A A T C T C A G A A A C A C C C T T A A T G G G C C T T A A T T A A T C A C G G T C C C G G C C T C G G A A G G T T C C A A C C T T G G C C G G A A G G A A T T C C C C T C T T T C A A A G A A G G T T A A A G G G A G A A A C G G T C A A T T T C A G C C T T A A G G A A A C T T C C A A G G A A C C A A A A A A T C G G A A A G T T A G A A C C G G C C C C C C T C G G C C A G A G A A C C C G T T A A T C A G A A T T G G G G G G C C A A G G G G T T G G A A A A G G C C T C T C C C C C C C A G G G C C G G G G A A G G C C A G C C T C A A T T A A A G T C T T C C T T G G T T A A G G A A G G T T C C C C T C T T A G G G G G T T G G G G C C T T A C T T T C G G A A A G G G T C C C A G A G G G A G T C T C T C T C A G G G C C A A A G T C G G T T T T A A T T C C T C A G G G C C C C A A T T G G C C T T T C T C T C G G A A G G A A T T A C A A T C G G A A G G A A T C C C A A A G A A T T A G A G A G A G C C A G A A T G G G G G 0 0 T C G G T C T T A A A G A A G G C C C C G G A A T T G G A A T T C C C C A G C C A G A G G G A G T C T C A A C C A C G G A G C C T T A G G G T C T T A G C C G G C C T C A C A G T C A G A A T C A G C C A G A A G G T T T T T C C C A A C C A A T T T C C C G G C C A C A G G G G G A G A A 0 0 T T G G A A T C T C T C T C C C C C C C G G T T A A G G T T T C T C T C T C A A A A G G C C A A A G A A A A T C C C G G T C C C A C G G G G T T G G G G A A G G G G T T T G T G G G G G C C C C T T G G A C C C C C G G T T A G A A A G T C G G G G A A C C A G A A C C A A G G T T A A G G A C C C T C G G A G T T T G T C C C G G G G G G C C T T A A C C A A T T T C A G A A G G T T G G G G C C C C A G A A T C A G T T A A A G A A T C C C A A A A T C A A C C G G A A T T C C A A A A T T A A G G C C G G A G G G A A T T A A T T T T A A A G T C C C C C T T T T T C T T C C G G A A G G G G T T A A C C T T A A T T C C T T A G T G A G A A C C G G G G A A A G A G A C C C A A A A T T G G G G A A C C T C A A G G G G T C T C A A A G C C A A A G G G C C A A T C T C A A A A T T C C T C G G A A C C T T A G A C A C T C G G T T A A A G G G G G C C T C A A A A A C A G T T A G C C A A T T T T T T G G G G A A A G T C A C C C A A T C A A T G A G T C C C T C T C C C A A A A C C G G T T A G T C A G C C C C T T G G G G A G A A T C C C A G T C T C A A A A T C A A T T A G G C A A T T T G A A T C T T T C G G C C C C G G A A G G A T A A A A G G C C T C A A T C T G T T A A A A A A T T T T A G T G C C C C G G T T G G C C A G T C G G A A T T T T G G T C A A G G C C A A T T T C A C A A T T A A C C A C T T G G T T G G T T A A G G T T C C T T A A G G T A T T T T T C A A C C C C T C G G T C T C A G T T T T A G C C T T G G C C T C T C T C T T C C T T T G T T C C C C C C T C T T T C T T A A T C A G T G G G T C A A A C C C T C G G C C A A A G C C G G A A C C A A G G A A A A A G T C A G T C A C T C A G A G A A T T A C C C G G A C T G A G C C T T G G A G T C A G A G C C A A G G G G C C C C T C A A A A T C T T A C T T T T C C A A G G G G A A G G G G C C G G G G A A C C A G G G G G T T A G G G T T A C G G C C T C T C T C T C T T T C A G A A A G T T A G T C 0 0 T T A G C C A G T T G G A A A A C C A A C C G G A G A A C C C C G C C C A A C C T C A A G G C C G G A G T T T T G G T T T T T C A A C C G G C C A A C C T T C C A A T C A G A A A G C C C C A A C C C C T T A A A A T T T T A C C C C C A G T C C C T T T T A G A A T C G G A A A A G G G G G G G G G G G G C C T C C C G G A G G G A A C C C C A G T C T T T T T T T T C C C C C C C C A A A A A A G G A G A G C C A A A G A G A C C C C C C C T T T C T T A G C C A G T C G G T T A G G G C C T C A C G G T T G G T C T C G G G G G G T C G G G G A G T T T T G G G G C C T T A G A A G G T C T C T T A A G G T T A A C C T C G G C C A G C C A A T C C C A A C C A A G G G G A A A T A G A A A A A A A A A A A G G G C C T T T T G G C C G G C C A G T C A G T C A A A G C C A G C C T C G G A A T T T T C C C C A A C C G G C C A A C C A A A A A A T T T C C C G G A G T C T C T C T G C C C C C C A G A A C C C C G G A C T C G G C C A G A C G G G G G G G G G G C C C C A A A A C C A A G G G G T G T T T T G G A A T T T C G G C C A G A G A A G G G G G G C C A A T G G G G G A G A C T G A A A G A C T C G G T C A G A G A G C C T T G G T T G G T G A C G G G G C C T C A A T T C C A G C C G G C C C C T T A C T C G G C C A G C C A A C C A A G G G G A C G G G G T T G G A G C C T T G G C C T T C C G G A A G G G G C C A G A G C C T C A C T T T C T C C C T T T T C C G G T T G G T T T C G G T C A G A A C C T G C C G G A A C C A G C C T T A G G G C C A G A G A A A G C C C G T C C C C C T T A A C C T C T C A A A A C C T C A G T T A A A G A A T C T C T G G G T T T T A A A A T C G G G G C C A T A G A C A A G G A A A C T G T C G G T T T T A A T C G G C C T C C C C C A G A A C C T T A A T T A G C C A G T T A A T T T T T T T T C C A A G G T T A G T C A G T G T C G G T C A G G G G G T T C G T C C C A G C C T T T C A C G G A G G G T T T T T T A A A A G G T T A G A G T C A A T T G G T T G G G G C C A G T G T T G G C C T T T C T T T T A A T T A A G G T T C C G G A A C C A A T C G G A G G G G G C C A G C C C C T C C C C C A A T T T T G G A G A A A G T C A A C C T C A G A G A C C C G G C C A A T T A G C C G G C C C C G G A A A G G G C C T C G G T T C C C C T C A G A A G G C C A A A G T T A G C C T G G G G G G G G G A G A A A G C C G G C C T C T C T C A A G C A G T T A G A A T T A A G G A G G G A G G G G G G G A A G G A A A G C C C C T T G G A A C C G G C C T T C C T C T C A A T C A A G G G G A A A A T T G G G G T C C C A G G G C C C C A A G G A A T C A C A G C C T G T T T T G G A A A A A G A A A G T C A A A A T T C C T C A A G G T T A A C C A A C C A G T G A A C C T G A G C C C C G G A G G G G G T C G G A A A G A A G G C C G G C C T G C C C C G G G G A A G G T C A G T C C C G G C C G G T T G G A G A G T T C C G G A G C C G G C C C C G G T T T T G G C C G G T T G G G G G G A C T T A A G G G G C C G G T C C C C C A C T T T C T C C C T T T G C C T G C C C C C C T G A C C C T C A G G G G G T C T C G G T C T C A C T C A G C C G G A A A G A G A A C C C C C C C C T C A C C C C C A A C C G G G G A A C C G G A A T C C C A G A G C C C C T C T C T T G G G G A A A C A G A G A G A G C C G G T T T C G G T T G G T T A G T G A G T A C C A G C C T C A A T T T C G G A C A A T C A G A A C C G G C C G G T T A A G G C C C C C C C C G G T T A A T T A G G G G G T C A G G G A A A A C C T T C C C C A G A A C C T C T C A A A A C C A G A C G G A A C C G G T C G G A A T T A G C C T T T C G G A A A A T C A G G G G G T T T T T C A A G G A A A A A G G G T T C C T T G G C C T T C C A A G G C C G G C C A C A G T T G G A G G G C C T T G G C C T T A A G G A A A A C C A A T T C C T T C C G G G G T C G G T C C C G G A G T T T T G G A C G G C C C C C C C C G G T T G G G G G G A G T G T C A G A C A A A G A G G G T T T T A A C C C C C C T G G G A C T T A A C C A A T T T T A A T C A G G G A A T T A A C C C C T T T T C C T G A G T C A A A C A G C C A C T C A A T T A A C C A A G G T C C C T T C C C C T C A G A A A A G G A A T T A C T C A G T T T T A G C C T T A A T T A A A A T T G G C C C C A A A G G G C C G G G G G G A A A A A A A G A A G G A C T T A A A A T C T T A A A A C C G G C C C C C C G G T C G G G G A G A A T G C C C C A A A C T C A A G G A A T C A G G G C C G G T C C C G G T T C C A G T C T T A A C C A A C C A G A G T T C C C C C C T T A G A C A A A G G G A A G G C C T C T C C C C C G G G G A A T T C C T T T C T T T C A G A G T T T T T T C C T C A G C C A A T T C C A G C C G G G G A A A G C C T T G G T C A A T T A G A A C C G G A A A A T T G G A A G G A A A A T T T C C C A G T C T C C C T C G G T C C C T T C C A G T C A G G G G G T T T C G G A A A A A A A A A A T C A G T A A A T T A A A A G G C C T T A A C C G G A A T T T T C C T C C C G G G G T T A A T T T T G G C C A A A A C C G G A A G G G G T T T T C C A A A A G G A G G G T T T T G G G G T T T C T T G G A G C C T C G G A G A G G G C C T T C C T T G G C C T C A G T T T G T C T C T C G G G G G G A A A G G G A A T C T C G G C C A G A G A A G G A G A G C C T T T G A G G G A G A G T C A A G G T T G G C C A A T G C C T C A G G G C C C C T C T T T T A A T T G G G G G G A G C G C C C C T C G G T C A A A G A A C C T T C C T T A G G G C C A G C C T T T T A A G G T T A A C C C C G G A G G G T C C C A G A G C C T T C C T T C C T C T C T C A G A A T C T A C C G G T T T C T T A G A G A A A G T C A G C C C C A G C C A G A A T C G G T T G G A A T G T C T G T C A A G G A A A G A A T T A G A G T C T C T C T T A A A A A G C C G G G G A A T T A A T T G G G G A A G G G G A A G G A A C C G G A A G G C C G G A A T T A A T C G G T C T T C C T T C C G G A A G G A C C C G G C C C C G G G G C C T T G G G G C C T C T C A A A G T C T T T G T T T G T G T C C C G G G G C C T T A A T G A G T C G G C C A G C C G G T C G G C C C C A C T C A A A A T T A A T C A A T G C C C C C C T T T C T T T C A G T C T C C C A G T C T C G G G G A A G G T T C C G G A C A G A A G G A A G G A A T T A A A G A G C C G G T T C C T T A A C C A A A A G G G G G G A A C C T T A A G G G G C C G G G G A A T T G G T T G G G G A A C C T C G G T C A G A G A G A G G G A A G G G G T G C C T C G G A A C C T C A C G G A G T G T C T C A G C C C C T C A G T C T C T C T T C C T T C C T C C C T C C C A G G C G G T C C C T C G G C C T T C C G G A G T C T G T T T T G G A A A A A G C C C C G G A A G G A G A A A A T T G G C C G G T C T C T T A A T T C C A G C C T G C C T G C C G G A A G G T T T T T C C G T T G G T C T C T T A G A G A G T C A C C C T T A A C C A A A G T T A C A A A G G C A C C C C C C C A C T T C C T G G G G G T T A G T T T C A C A G T C G G G G T T G G A G T T C C C C T C A G C C T T T C A G T T A A G G T C G G A A C C T T G G T C T C A A G G A A T C A A T C C C G G G G T T T T A A T T A A A A A G C C T C A G G G G G C C G G A A T T C C T C T C G G C C C C A A T C A G G G A A G G A A T C T T A A C C A A A C C G T T G G T C C C C C A C T T G G T C T T A G T C A G C C T C T C A A A C A A G G C C A G T T T T A A G G C C T C A A T T T T G G T T G G T T G G A A A A A A T T C C T T T T C C G G C C A A G G G G C C G G A A A C T C T G A A A A A G A A C C G G C C C C A G G G C C G G A G G G G G G G C C T G T C T C T T T T T T A A T C A A G G C C T T A A C C A A G G A A A G C C T T A A T T G G A A A A A A C C A G G G A G T T G G A A G G A A A A G G A A T C T G A G T C C C G G T G G G G G A A T C T T T C T T C C T T T C A A A G A A C C G G A C T T A A A A C C C C T T T T A A T G T C T C A G T C G G T T A A A A A A T C T C C C A G G G G G T C C G G G C C C C G G T T C C T T T T T T C C T T A G A A A A G G G G G G C C G G G G G G G G T C C C G G T C A G T C T A G G A A T T T C T C G G G G T T C C C C T T A A G G C C A A A G T T G G A A C C C C A A A A G G C C G G C C T T A G G G A A A G C C T T A G G C G G G G G G A A G G T C C C C C A A C C G G T T T C A G T C C C T C G G G G A A A A C C A A T C T C T C C C T T G G A A A G C C T T A A T T C C A G A A T G A G G G A G G G T G C C A G A G C C A G G G T T G G C C G G A A G G G G C C A A G G T T T T C C C C C C T C T C C C T T T C A A T C G C A A T T T T A G A T C C T C T T G G G G G G C C G G T T A A C C C C A G T G A C T G A A G G A G T T T T G G A A G G T T T G T C T C G G A A C C G G A A G G A G A A T T A A A A G G C C T T C C G G C C A A C C A G T C C G A A G G A C G G G G T G C C A G T T T C T C T T T T C C T T A A A A C C C C C C T C T C T T G G T C A C C C T T A C C C A A T T A A A G G G C C C C C C T T T T A G T C C C A G T T A C A G T T T G A A C C A G A G C C A A G G G G T T T G G G C C T T A A C C A G T T G G A G A C C C A G A G A A T T G G T T G G G G C C A A T C T T T C A A C C A G A A G G A G A G A G T T C C T T C C G G G G A A C C C C A A T T G G T C T T C C C C C G T C T C A G A G T T A G G G A A T T A C C C C C T T A A A A C C C C A G A A G G G G T T C C T T T T A A A A C C C C C C T C T C T T A A A A A G T C C C C C G G A A G G G G T T T G C C G G G G A A T C T T C C C C A A A G C C T T T T C C T T C C C C T T G G A G A A A A T T T C C C T T G G C C G G A A A A C C T C A A T T C C G G C C T T G G T T T T A G T T A A A A G G C C G G T C T T G G A G T C T T G G A A A A C C A G G G C C G G T T A A A A A A G G A A G G A A G G T T T T G G A A G G C G G G T C G G G G G G G G A A A A T T T C A G A G A A A A C C G G T T A A A A C C A A G G T C A G G G T C T C G G T C A G A G T C T T G G C C A A C C T C A G G G T C T G C C A G T C A C G G T T A C C C C C T C C G T T T C C C C C T C A G A G G C A G A A A G C C C C G G A A C C G G G G C C T T T T T C C C A C G G A A T T A A T G G G C C C C T T G G G G C C C C T C A A T C G G A A C C A G T C A A A G C C C C A A T T C C G G C C T C C C C C A G T T A G T T A A C C A A A A A G A A T T T C T T G G T T T T A A G G C C A A T T T T T C C C A G A A C C C C C C T T C C T T A G C C T C A G T C A C G G T C C C T T C C C C A C T T T T T C C C C C G G C C T T G G A A T T A G A G C C G G A G A A A A C C C C T C C C G G C C G G G G A A C C A A G G T T T G T T T C A G T C A A T T C C T C A A G G A A T C G G T C A G G G A A A A T T A A A A G G C C G G T C A C G C T T G G C C A A A C T C G G A A G G G G A G G G G G G G G G C C A A A C T T T T A A T G C C C C A G G C T T T T T T G G T T T T C C T T G G T C A C A A A A C C A A A G C C T C A G A A A G T T A A A G A A C C A A T T G G A G A A A G A A C C T C C C G G A G G G G G A A G G G G A A A G T G G G G G G G T C T G A C A A G G T C T C A A T C G G A A A A T C G G C C G G A A A A T T T G T T G G C C C C T C T C T C T T G G G G A A G G T C G G C C T T T T G G T C G G T T C C A A T T C C A A A A G G T C C C G G A A A A C C A A G G A A T C G G A G A A G G A A G G A T T T A A C C T T T C A C A G T C G G C C A A G G A A T T A A A G G G T T T T C C A A A A T T G G T T A A G G G G C C T T A A G G A A G G C C C C T C T G T C A A G G T T A A A G C C T T C C C C T T A G A G A G A G T C C C G G C C T T G G G G A A T T A A T G A C T C A G C G T G T C A A A A C C T T A A C G T C T C T T T T A A A A G G T T G G C C T C T C A G A G G G A A C C A A T C A G G G A G A G A A C C C C A G A A A A T G G G G G A G T T T T C C T C T C G G A C G G A A A A T T G G A A T C T C A G T T G G T T G C C C T C A C A A A C C C A A T A G G C C A A C C C C A A A A T T G G A A C C A A A A G G A A C C A G A G A G G G T T G G G G C C T T A A C C T T G G A A A A G G A A C C C C G G G G A A G G C C C C G G A A T T G G C C A G G G T C A A C C T T C C C C A A T T G G T C A A T T A G A G G G G G G C T T G G A G C C T C T C T C T C C C G G A G A A G G G G T T T C C C T T T T G G T T C C T T A G G G T T T T G G C C A A A A G G T C G G T C A C C C C C A G T T C C C C T G T C T C A A A A T C A G A G T T G G A A A G T C C C T C A A C C T G T T C C T C T G T T G G T T T T T T C C T T A G T T C C T C A G T C A A C C C C G G A A A G C C T G T G A A T T T C G G G G T C 0 0 C C G G C C T G T T A G G G G G T G A G T C C C A G G G A G G G T T G G T T T G A G A G T C A C T C C C A G T C T C A G C C G G A A G G G G G G G G C C G G T T A A T G A G G G G G A A G G G G T C A A G G G G T T A A G G G G A A T T A A A G A A T C A A A C C C A G A A G G C C C C T A A G A C A T G G C C T C T C G G A G A G T C A C T C C C A G T C G G A G A A A G T T C C G G T T G G C C T T T C T C A G C C A A T C G G A A C C A A T T G G G G A G A A T C C C A A A G T G G G T T C C C C A A T T T T T T A A T T T T T T A G T T T C T G C C A C G G C C G G A A A A T T A G A A G G A A G G G G T T T T T T A A A A T C A A C C C C T T C C A C A G G G T T T C G G C C A A C C G G T T A G T T C C A A A A A A G G T T T C T C A A T T G G A A T T G G G G A G C C A G T T T T C C T T C C C C C C C C C C A C A A T C T G T C C C C C G G C C T T C C A A T T C C C C G G C C T C T C A G A A T C T T T T T T C C C C G G T T T C G C A G A A G G A A G G T C T C T T G G C C A A G G C C C C G G A A G G A A T T G G A A A A G G C C A A C C T T G G G G G G T T C C A A C C C C A A A A T T C C A A A G G G A G T G A C T G A A T C T C T C A G T T A G A T G G A G G G A G T C A C G G C C C C A A G G A C A G T T A G A A T T T C A A G G C G A A A C A G A G T T C C A G T C T G G G T T T T A G G G T C A C A G A A C C G G A G G G C C G G A G A A A A G G T C T C A G A A A G T T T C C C C C T T C C C C G G T C T C C C T C G G T C T C A A G G A G A A G G A A C C C C C C C C T T G G A A A A T T G G T T A A A G A G A A A A C C T T T T G G A G T T A C A G A G A G T C T A C C G G T C T G A A G G A A G G T T G G C C C C C C C C A A T T C C G G T T T T G G T T C C A A C C T T A A A A T C A A C C T C T T A C G G T C A C T T T C G G A A C C G C C C T C T C A G G G A A T C A A A A A A A A A A T T T T C C G G C C A G C C A C A G A G G G A G T T A A A G T C A G A G G G A A T T T T T T A G T C T T A G T C T C A A T C T C T T A G G G T T T T G G T G A G T C G G C C A G A G A G A G T T T C A G G G T T T C A G A G C C A G T A T G G G C C T C G G G G T T C C G G T C T T G G G G A A A G T G A G T G C C C C T T A A C C A G T T T C T T T G A G G G A A C C A A A G T C A G A A T T C C G G A G A G A G C C C C C C T T C C A A A G T C G G C C T C G G A A C C A G A A C C G G A G A G A A T T T C T T G G C C T C T C G G C C C C A G T T A C C C G G T C G G T C T C A A T C G G T C C C G G T C T G T T T T A A T C A A A G T T T C A G G G T T C C A G G G C C C C A C T A T C 0 0 T C T C A G G G A A A G C C G G C C T C T T A G A A G G A G T A A G C C C C A G T C T T G G C C T C T C T T T T C C A A C C A G A G T C C C A G C C A C G G A A A G T C A C T T T C T T T T G G A G T C T C A G T T G G T T T T A A G G G G T G T T G G T G T T A G T C T G A C T T C C T T T C T C G G T C T T G G T G T C A A T C G G A G T T C C G G T C A G A G G G G G A A C C G G T C C C C C T C A A T C T C C C T T A A A C T T T T T T G G G G T T C C C C C C T C A A T T T G C C A G A A C C C C A T T C A G G G G G G G G G T C G G A G T C T C C C A A G G A G G G C C G G A A C C C C A A T T A A A A T C C C G G T T A A T G A A C C G G T T T C G G G G A A T C C C C C C C G G C C A G A A C C G G A G C C T T C C A G T G G G G G A A G G T C C C A C A A T T C C G G T T C C T T A A T T G G A A A A A G T T T C C C T T G G A G T G A A T C A A T C T C C C A G A G C C A A G G G G T T G G G G A A A G T C A C A A T T T C C C T C T T C C A A T T T C G G T C T C T T T T T T G G C C T A G G A A G G G G T T G G C C G G T C C C A A T T G G A A C C T C A G A G G G G G C C A A T T C C A G G G G G C C G G T T T T C C T T A G C C T C T C A C C C T T T C T T A A G G C C A A G G G G C C T T A A A G T T A G T C T T G G T C G G A G T T G G C C T T A G A G A C A G G G C C C C T T C C T T T T T T A A G G T C T C A G A A G G C C A G A G T T A A C C G G C C C C C C T T A A C C G G A A G G G G C C C C C C T T C C G G A A A G T T C C C C G G G G G G G G C C A C A G A G C C C C G G T C G G G G G G G G A G T C T C T T G G G G T T A G T C A G A G T T T T T T G G C C T C T G G G T C A A A C A G G G T C T T T T T T A A C C G G C C T T T C A A A A T C A A A A A G T C T C A G A G A A T C T C C C G G G G T T C C T C C C C C A G T T G G G G A G C C A G G G A A T C G G G G A A C C A G C C C C C C C C A A G G T T A A A G T C G G G G C C C C T T T C C C T C A C A A G G C C A G C C A A T T T T G G T C T T A G A G T T C C C C A G T C C C T T C C T T A A A A G C C C T T A G G G A G T C C C G G T T C C T T T C T C A A A G T G A A T T C G G G T T T T C C A G T C A G G G C C C C T T C C A G C C C C C C T T C C G G A A T G A C G G G G T T C C C C C C C C C C T C A C A G C C G G C C A A T C C C G G C C C C T C G G G G T T A G C C C C A G C C A A C C T C G G G G T T T T T C A G C C A A A A T T G G C C C C G G G G T T T C A G A A C C A A G G T C G G T T T G T C C C A A C C T T C C C C T C A A A C C C G G A A T T T T T T T T A A C C C C G G T T A A T T A A G G T T C C G G C C A A C C C C A A G G T C A A G G C C C C C C G G T C G G C C T C A A A G G G C C A A A C C C A G A G T C A A A G C C G G C C G G G G A A T C T T G G A C G G C C T C T G T C T T T T C C C C A G T C G G A A A A T T C C T C T G T C C C A A C C G G A A T T A A T A T C A G A A A A G G T T C C T T G G T T C C T T A A T T A C T C T C T G C C T T T C T T A G A C A A A G T T C C G G A A T T A A G G G G A A C C C C A A A G A A G G A A C C C C C C T T A A A C C C G G C C G G T G C C T C T T C C T C G G T T A G A G G G T C A G A G T C G C C C G G A G T C A C T G G G T T A A T C T T G G G G A G C C C C C C G G T G A C T C A C T C A A 0 0 A G G G A A G G C C G C G G T C G G A G T C T C G G A G A G A G C C A G A A G G T T C C A G C C T T A A A A A A G G T A G G C C T T A A A G T T A A T T T G A A C C A G T C T T T A T C A C T C A G A A G G A A A G A A A A T C C C G G A C A A A G A G C C T T C C A A G G T T G G G G G G A C A A T C T T T G T C T C G G A G G G T T T C A A T G T C C C C C A G A A A G C C T T T C T T A G G G G G T C A G T C A G A C T C A G C C T C T G T C C C T T G G C C T T T T T C A A C C A G T C G G T C C C T T A A G G T T T C T G T T G G T T A A A C A G C C A A C C A G T C G G T G A A T G C C T C A A A C A G C C A A T C G G T C G G C C C C C C A G T G T C A A A G G G T T G G T T A A A C A C C C A A A G C C C C A G A G A A A G A G T C A G T C T G A C C C T G A G T T T T A A C C A A G G A A G G A G G G C C G G A A T G T T A A A A A A A A A A G G G G A A G G T A G G C C T T A C C C T T C C A G T C T T A A C C A G T C A G A G T C T G G G A A G G G G A A C C C C T T A A C C C C T T C C G G A A G G C C T T A G T T C C T C A G A G T T G G T T A A A G T C T C C C A G G G T T G G G G G G T T A G G G T T A G A C A A T C A A A A C C A G T T T T A A T C C C T T A A C C C C T T T T T T G G A A T T T C A G T C T G T C T T G G A G T T A G T C G G C C A A G G A A G G C C C C G G A A G G G G A G T T T T C C C C G G C C C C C C T T C C G G C C A A T C A A A G A C C C A C T T T T G G T T G G A A A A T T A A A A A A T T C C A C T T C C T T A G G G C C T C G G T T G G T T A G C C T T A G A G A G A A T T G G T T A A G G A G C C G G T T A A T C G G A G T C G G C C A A T C G G T T G G A G A G A G T T G G C C C C G G C C G G T T T T C C A A C C A T C C A A T G T G T T A A C C C C A G C C G G A A C C T T T T A A A A A A G G T T T T T C T C T C A G G G A A T T A A C C C C T C A A T T A A 0 0 T T T T T T G G C C G G A A T G G G A G T G C C T T C C C C C C A A T T G G A A G G T T A A T T G G G G A G G G T T C C A G A G A A C C A G T T A A A A C C T C T G C C A A T G T T A A A A T C C G T T T T A A G G A G T T G G A A T T T C A C T T A G T T T C T T A G T T A G C C G G C C T G C C A A C C T T C C A A G G T T T T T C T C A C A G A G A A C C A A C C C C A A C C C C A A A A C C C C G G T T A A T C A A A A T T C C A A C C T T G G C C T T A G T C C C A A A G G G A A T T A G C C C C G G T T G G A C T T A G A A T T C C A G C C C C T C T T C C G G G G C C G G T G T C T G A C A G T T A A G G T G C C G G G G A A A A A G T C G G A A C C G G A G A G A A T T G G G G C C A G T C A A T T T C C C T G C C T T G G T C G G C C G G G G G G A G A G A G A C A G A C C C A C C C T T T T G G A G C C A A T T T G T G G G G G A G C C T C A G T T A A T T A G G G C C C C G G T C G G A A A G T C G G T C T G G G G G C C A A C C G G A G A G G G T C T C A A T T C C T G T T A G C C G G G G G G C C G G A G A A C C G G C C T T G G G G G G G G T T G G G G C C A A G G T T A G A A A A G G C C T T C C G G A A C C T T A G A A C C C C G G A A G G G G A G G G G G C C C C G G T T T T T C G G C C C C A A C C T T T A C C C C T T T T T T T T C C T T T T C C C C G G T G T C T T T T T T G G C C A A A A G G G G T T G G T T G G T T G G T T C C A G A C T T A G C C C C C C C C C C G G G G T T C C C C A A A A T T A A C C T C G G T T G G T C C C C C T T T T A A T C A G A G T C C C T T T T A T T T A A C C G G A G T C C C G G A G G G G G T C C C A A C C A A G G C C A A T C G G C C G G T T G G T T G G G G G G T T G G C C A A A A A C T C G G C C A A C C C C C C A A T T G G C C G G A A A G A C G G A G T T T C A A G G T C T G T T T T T C C C A A A A A A T T A A T C G G T C A A A A T C C C A G A G A T G G G G C C A G G G G G A A A A T G T C T C G G T C C C A A G G C C T T T T T C A T G G A G C C T C C C A A C C G G G G G G A A A A A A T T T T T T A A G G C C T C T T G G A A G G C C C C G G C C T T G G G G G G A A T T C C T C A G C C A G T T T T A A A C G G A G C C C C T T T T C C A A T T T G T C G G T T T T C C A G T C T T T C T T T C G G A G A A A A A G T C A A C C A A G G A A G G T T G G A A C C T T C C A A C C G G T T A A C C T T G G A C C C G G T T A A C C T T C C T T A G C C T T A G T C C C T T G G C C T T T T T T T T G G C C G G T G A A G G C C T T C C A A A A A A T T T T T T G G G G G G G G C C T T C C G G G G T G T C A A C C G G G G G G A A G G T C C C C C T T T T T T A A G G T T T T T C A A T T T T G G C C T C T T A G T C A G T C A G C C A G C C A A C C A A A A T T T T T C T C T C T C A A G G C C A A T T T T A C A G A A T T T T G G A G G G C C C C C G C C A A T C A G C C T C T C C C T C T G G G G G G G T T A A A G T T C C C C A A G G A G A G A A T T A G A A C C T G T T T C T C A A T T C C C C G G A A T C A G A G A G T T G G A A T T T C A G G G A G C C T T T T T T C C T T C C A G A A C C A A G G A G T G T C G G A A G G A G G G A A A A C C C C T T C C A A G G A T G G A G G G T G T C T T T T T C T C A G A A A A A G C C A G T C C C G G C C A G T C T T T T A G T C C C T T C C G G T C T C G G T C A A T T A G G G C C T C T C A A T T A G A A A G A G T T T G C C G G C C T C A A T C A A A A A A T T A A A A G G T C A C T G A C T C C C G G T C T C T T T T T T C C T C A A A G A G A G A G T C T G T T T T T T G G T A T T C C C C T G T G T T A C T T C C G G C C A G T C G C A G T T A G T T A A G G C C G G A C C C T T T C A A T C G G A A A A G G A A T T C C T C G G A G A C T T C C G G C C C C A G A A T T G G G G C C T C G G A A T T G G T C G G T T T C T T T T C C C C C C T T T T A A A A A A A A T T G G C C G G T C C C G G T T T T G G G G C C T T A A T T T T C C A A A C T G A G T C C C T T C C T T A A T C T T G G T C A G G G G G G G C C C C T T G G A C A C C C A A G G C C T C C C T T C C T C T C T T G G A A A A T C T T A G A G A G T G A G A A A C C C G G C C A G T C A A A C T T C C C C T T T C G G T T A A A A G G G G C C G G G G T T G G G G G G T T G G C C G G T T T G A A G G G G A C A G G G A A T C A A C C G G G G A G A G T C A A A G C C A G C C C C C C A A A G A G T C T G A A A A T T T C A A T T C C C C G G C C A A C C A G G G T C G G A G G G G G T C A A T T T G T C C C T T C C G G C C T G C C T T T T A A A G T T A A C C T C G G A G T C A G G G A G C C G G T C G G A A T T C C C C T T T T T T T C T T A A G G T T A C T C A A T C C C T T A A A A T T A A C C A A G G G G G G C C A G A A G G A G T T C C A A T C A A A A G G T T A A T T G G T C C C G G C C T T G G A A C C T T A G T C A A C C T T G G C C T T T T T T T C G G C C C C T T A G G G T C T C A A T T A A A A A G C C T C C C G G A T A G A G A G A G A G A T A C G G A A C C A A A A T C T G T G T C G G T G T C G G T T G G T G G G G G G G C C G G T C G G G G A C C C A G A G T C C C T T A A A A T C A A C C A G T C A G T C A G A G A A A G T T T C G G G G G G T T A A C C T T T T T T C C T T C C T T A G A A T T T T T C A G T C T T A G T T T T T T A A T C A C G G A G G G C C T T G G C C G G A G C C T C C C G C A C T C T C G G T C G G A A A A T T G G T T T T T T T G T G A G C C G G C C G G C C C C C C T C T T C C T T G G A A A G C C C C A G A G T C A A A A A A G G A C A A C C A A C C A A A G A A G G G G T T T T G G T T T C A A A G G G A A A A G G T C C C A G A G T C A G A A G G T T A A G G A G A G G G A A G G C C T T C C G G T T C C C C T C C C A G T T A G T T C C C C T T C C A C T T T C G G T C A A T C T C A G A G T G T T G G G G T C A A G G G G A A C C T T A A T T T T G G G G G G A A T C A A A A C C A A A G A A A A T C T C A A G G A C T T C C A A C C C C T T T T T T A A T C T T A A G G T T C C C C C C T T G G T T G G T T G G C C T T G G C C G G T C A G A G A G C C T T G G T T A G G G C C T C A A G G T T T C T C A A C C A A G G C C A A T T A C A G C C T C T C T G G G A A T T G G T C A A A G C C T C A A A G T G A G G G T T T T T C G G C C C C G G T T C C G G T T T T T T A G G G G G A G C G G G T C A A G G G G T C A A T T G G G G G G G G G G T T A G G G C C G G A A C C T T C C A A T T T C C C A G A A T T G G A A A A C C T C A A T C C C C C T C A G T T G G G C A A G G A A T C A A C C A A A A T T T C T G A G T T C C T C T C A G C C G G T C T C T T A G C C C C C C A A C C T T A G A G C C G G G G A G T T G G T T G G C C C C C C A A C C T C T C T T T C T T A A C C A A A A T T G G A G A C T C G G C G T C C C A G G G G G C C T T T C T T C C C C G G G G A G C C G G A A G G T C T T G G G G G G A A C C A A A A T C G G T T A A C C T C A G G G A G T T G G A A T C C C T T A A A G T C G G A A A C T T G G A C C C A G T C G G G G T T A A G G G G C C G G C C A A C C C C A A G G T T A A G G G G T T T T G G A A C C C C T T A A T T C C T T A A A G A G T T A G T C A A C C T T A G T T G G C C T C A G T C T T A G T C C C T T T T A A T C C C A G T T C C C C G G C C C C A A T C G G C C G G A G A A T T A G T T C C G G G G G G C C G G C C A G G G T T A G T C T T A A A A T C T C A G A A G G T T A A G G C C C C A A T C G G A A T T A G A A C C A G T T A G T T A A A G A A T C T G T T T T T G T T C C A A A A T G A A C G A G 0 0 A A T T G G T T G G T C G G G G T T C G C C A A A C C C C C G G G G G G T T T T C C C C T T A A G G A A G G T C T C A G G G A G A G T C A A A G T T A A A C A C T T C C G G T T G G A A A A G G T G T T C C A A A A A G A A A A A A T T C C C C G G A A A A C C A A T T A G A G G G A G A A G G T C A G A G A G G G A C T T C C T G T C A A C C G G A G T C T C T C G G G G G G A A T T T T T T T C C C C C T T G G A A G G C C G G G G A A C C A A G G A A C C A A A A G G A A A G A G A G C C T C T C A G C C T T G G A A A G G G A A A A C C T G A C C C C C C C G G A A A A T C C C G G C C A G C C T C T C T C A C A A C C C C T T A T A A G G G G T C G G G G C C G G T C A G C C T T C C T T T G T C T G T C A G A G C C A G G G T T T C A C A A T T A A C C A A A C T C T C T C C C T T C C A C A G G G A G A A G G A G T T G G G G G G G G T T C C T T A G T C G G G G C C A A T T G G A A A A C C T C G G A G A G A G T G A G A G A G A A T T A G T C T C C C T T A G A C A G C C C C A A A A T T A G G G T C C C G G C C A A T T T T C C C C A A G G T T G G A C A A A G A A T C T T A A A A G G A A C C A G A C T T G G C C T C A A G G A A C C T T G G T C A A A G A G A G G G C C A C T C G G C C T T C C T T A A A G C C T G C C T C C C G G T C T G T C T T A A T T G G T T T T A A T C A G A A A A T C G G A A C C C C T T A G T C T C T C A A A G A C G G C C T T A G T T T T A A T T A G A G T T A G T T A C A C G G T T G G T C C C T C A G T C T T C C T C C C C C T G A C G G C C T C A A G G C C T T T C T C A A C C G G G G T T A G T T G G T G T T A A T T T C T T T C G G T T T T A G C C T T T C A G A A C C T T A A G G C G A A A A C C G G T T T C A G T C T T T T G G A G A G C C A A G G A G A A G G T T T G T C T C G C T T A G G G A A G G T T C C T T C C C C T C G G T T A A A A C C A A G G G G A A G G C C G G T T T C A A C C G G G G A A G G G G G G C C C C T T G G T C T C T T C C T T C C T T C C C C A G G G T C A C G G G G A A G G G G T T T T C C C C A A C C T G G G C C T T G G A A G G C C T C A C G G T T G G A A T T C C G G A G T T A A C C A C T T G G A A G G T T A G T T A G A A A G T C A A C C T T C C T T A A T T C C C C C C A A A A C C G G T C T G A A T C T C T G T C T T A A C C C C G G A G G G C C G G T T A G A G C G G G T T T C A G A A T C T C T G T G G G C C T C C C A A G G C C G G C C A A T C T T G G C C A A T T T C G G C C G G T C A A A A A A A A A A C C G G C C G G T T C C A G A G T C A C A G T C C C T C T G T T G G C C T T C C G G C C A A G G G G T T A G T C G G A G G G A G C C A G G G A A T T A G T C C C T C T T A G G G T C T T G G G G T T T G A A A G A A A A T C A A A G T G A A C C T G T A C C A A A G A A A G C C C C T C T C A A G G A A C C T G A A A G T T A G A A C C T C C C G G T T T C T G G G G G C C C C C C T T G G A A A A T T A G T C A G G G T T A G A G T G T C A G A G G G A G T C T C T T T C C C T G G G T T C C T T T T G G C C C C T T T C T T T T G G C C T C T T G G T T A A T T C C A A A A T T T T A A A A T C C C T T T G A C A G T G G G G G A A A A C C G G A C T T A G G G A G A G A A T C A A A G T T A G T T G G A A T C C G G G T T G G C C A A A C C C A C G G T C T C G G G G A A T T G G C C C C C C G G C C T T A C T C C G A G C C A G T C A A C C T T G G C C G G C C A G T C T C T T T C A C T C A A G G T T T C G G T C G G T T T T G G G G A A A A C C T G A G A A T C T C T T T C T C A G A A A A G G A C C C A A C C T T C C A A A G A A C C A C C C A A T T T T C C T T T T T T A A A A T C T C G G T C T T A G A G A G G G A G A G T C C C T T G G C C G G T C A G A G C C C C C C T T C C C C A G A G C C T C C C G G A G A G T T A A A A T T G G A C G G A A G G G G G G T C G G A A A G A C A G G G A A G G A G G G T C T T T G A A C C G G C C A G A G A G A G A G A A C C A G T T C C T C A T A A G G C C A G A A G G T T T C G G A A T T A A C G G G T T T C G G A G T C A A C C A A T C C C T T G G T T T T A A T C G G A A A C A A C C A C A A G G C C G G G G C C T T C C C C G G C C C C T C G G T C G G G G A G T C G G T T A A T T A G T G A C A G A A T T A A C C G G G G C C G G A A G G T G A G T T A G C C T T C C T T T T G G A A G G A A C C A G C C T C T C T T C C T T G G G G C C T C T C A A G G T T G G T C T T T T C C T C G G T C C C C C G G T T T T A A C C T C G G G G G G T T T T G G T T G G T T T T G G T T T G C C A A G G C C T C T T T T A A C C G C A A T C T T C C A A G G T T A A C C A G T C T C A A A G T C A A G G C C A G C C A A T G A G A A G G T T A G T C A C T G C C C C T G A A T T G G T T A A T C T T T C C C T C T T C C C C T T A A A G T T T G T T C C G G C C T T G G G G G G T T A A A G A G G G A A A A A C C C A A C C T G G G A C A A T T A A T T A C A G A C T C C C C C C C A A C C A G A G A G T C G G G G C C A A G G G G A A T C A A T T C C C C C C T T A T T T C C T T A A T C G G A A T C G G T C A G C C A A G G C C A C T C A A C C C C T T A G C C A A T T A A C C G G A A G G T T A A G G A A A G G G A C A A T T A A G G T G G G T T A G A A T T A A T C C C C C A A A G C C A A T C T T C C C C T T C C A A T T C C C C A A C C A A T T T T T T A A G G G G T C T T G G C C A A T C G G T G G G A A A G G G C G C C A G C C A A A A G G C C G G T T A A T T A A G G G G T T G G C C C C A A G G T T C C T T C C C C A A A G T T C C G G A A G G C C T T A A G G G G A A G G G G T G G G T T G G G G A A T T A G A C A A G G A A T C T G T T T T T T T T T C A A A G T T A C G G C C G G A G T C G G A G C C C C T T C C A G A A A A G G C C G C C C T C T G A A G G C C C C A G T T C C A A C C A G T C G G G G A A T T T T A G A G T T T T C C T T G G T T T C A C T C A A A A T T T G A G C C A G A C A G G G A A G G A G A G T G T C C C T T A A C C T T G G C C T T A A T C G G C C T C T C A A T C T G A G G G G G G G T T G G G G G G A G A G T T A A A A C C T T A G T T C C C C A G T C A G C C T T T T C C C C C C T T T T C C A G A A T C A G T T G G G G A G C C G G T C A A C C A A T C G G C C G G G G T C A C T C A C A G A A T T A G T C T T T C A C A G A A T T T T T G C C T C T C C C T T T G T T C C A A G G A A A A T C A A C C T C A G T G C C A G G G C C G G T T C C T T A A C C A G T T A A G G A G A G T T T T A G T C T G T G G C T C C C A C C C A C A G T C C C A G T C A A T T A A C C A T A G T C C C A A T T G G T C C C A A T T G G T T T C A G C C T T G G A G T T T C G G T T A A C C C C C C A G G G G G C C A C A A T T T C T T C C T T T T C C G G C C T T T C T C C C A G A A C C T C T C T T C C T T T T G G T C T C C C C C C C G G T T G G T C T C C C T T A G T T C C T T G G G G A C A G G G G G G G T G A G G G T C G G A G T C A G C C A C T T T C C C A G A G A G G G T T A A T C G G C C A A T T T T T C A A A A G G G G T C G G A A G G A A A A A A T C T T G G G G A A T T G G G G T T G G C C G G T T T T T C T G C C C C T T T T T T C C C C A A A A T T T T C C G G A G G G T C T T T T G G G G G G G G A A A A T T T C T C G G T T A A T C A A T C T T C C T C G G G G C C T T A G T T A A A A G G G G A A C C T G C G G G C C A A A A A A G G T C A C T T A A G G A A C C T C A A A A A A A A G G C C T T A A T T G G C C C C T T A C T C A A A A T T T T A G A A C C G G G G C C T T T C T C A A C C C C A A A G G G G G C C A G A G A C G G T C A A T C C C A G T T C C G G C C T T A G A G T T A A A T C C T C C C A G A G T C C C A A T T T T A A G G T G G G G G A A C G T T T C G G G G C C T C T C G G A G T C T T G G G G C C T T C C A A T T A G T C A A T G T C T G T T T G C C T T C C A A C C C C G G A A A A C C C C C C T C T C G G T T T T C C A A C C A A T C G G C C A A G G G G C C T C G G C C C C C C T G A G G G C C A A A A T T G G A G T C G G C C A A A G T C A G G G C C A G G G A G A G T C C C A G G G T C A A T C T T T C T G T T G G A G G G T T A G G G A G C C C C T C T G C C A A T C A G A A A A C C T T C C C C G G G G A C T C T T C C G G A A A A T G A A A G T T A G G G T T C C T C T G T C A G A G C C A G C C C C C C A G T T C C T C T T C C C C G G G G C C A G G G T T G G A A T T C C G G T T T G G G A C G G G G G G A A A G C C A A C C T C G G A A C C A G T C T T C C T T T T T C A A G G A A T T T G G G C C T C A G T G A A A A T T T T C C T C T C T C T C T C T C T C A G T G T C A A A G A G T C G G C C C C T T T T A A C C T T A A G G A A G G G G T T T T A G T T T T G G A G C C C C A A T C C C C C G G A G A C A C A A T C A G T C T T G G C C C C A G A G T G T C T C T T G G A G T C G G C C T C C C G G T T G C G G T T T T G G C C T T A C A A T C A A T C G G C C A G T C G G A A A G G G T C A A A G C C G G A G T T A C G G T C C C C C G G C C T T C C A A T C G G G G C C C C T T C C T T G G T T C C G G A A T T A G C C A G C C T T C C A T A A T C G G T C G G C C A A G G A G A G C C T C T C T T C C G G A A T T A A A T T C G G C C G G C C A A A A G G T C A A A G G G A A A A C C G G G G A C G G G G T T T T T T T T A A T C G G T T A A G G C G T T T T T T T T T C T G A A C C C C A G C C C C A G G G T T A A T T A A A A G G A A T C T C A A C C G G T C T T G G G G C C G C T G T C T C A A T T T C C C T G C C G G T C A A A G G G C C G G G G G G A A C C T T G G A G G G G G G G G G G G C C C C C C T T A A A C G G A A G G G G A A G G G G G G T C G G A A C C T T T T T G T C C C T T G G T T G G T C T C A G A G T C A A G G A G A A T G T T T T A G C C C C T T C C G G A A T T A A A A A G G G A A T C C C A A G G A G A G T T A A C C C C T C T T A G A A A G G G T T T C A A A G A C A A A C C C C C A A A G G G T T T T T C A G A G T G C C C C T C A G C C A G T C T T C C C C A A G G C C T T T T G G T C T G T T T T A A A A G G A G T T T C C C T G C C C G T C T C A A T G T C C C G G T T G G T C A G G G A G C C A C C C A A T T C C C C C C G G A G T T G G T T A G A A A A T C A C A G T T G G C C A A G G G G C C A A C C C C T C G G G G A A T C G G C C G G T T A A T G C C A G T T A A G G A A G G T T C C T T T C A A G G T T C C A A G G C C C C T C A A A A G G T T T T A A G G G G T T G G G G T C T T C C C C G G T C A G G G T C T C A A C C G G C C A G T T A G T C T C A G G G G G C C G G A A G G C C C C T T G G C C C C G G A A T T T T T C T T A A G C T T C C C C G G A G A G C C G G A G T T A A A A T T A G A G C C C C C C C C G G A A C C G G A A T C T G A A T C A A C C T C A A A G C C T T C C A G A C A A G C T T C C A G C C A A T T G G T T C C T C A A G G G G C C A C G C T T G G G G G G T T G G A G T C A G G G T C A G C C T C G G A G A G C C A G G G G G T T A A T G G G G G A A C C A A A A C C A A A A C C A A T T G G G G C C A G T C G G T T T T C C T G C C A A T T T T T C T T T T C C A A A C C C A A G G A A A A A C A A A A G G G G A C G G G G C C C C A G C C G G C C C C G G C C T C A G T T A A A A C C A A A A G G C C C C G G T T A A C C G G A A A G A A G G T C T C A A C C G G T C T C T T G G C C A C A A A A A G A A A G T C A G A G T T C C A G C C C C A A T T A A C C T T G G A A C C G G A G G G T C T T C C A G T T G G A A G G A G T G C C A A T T A A A A T A A A G G T T A A G G A G T T C C A A G G G G C C G C T C G G T T C C T C C C G G T T C C A A T C C C A G A G T T T T A G C C T T G G A G T T C C C C T T A G T C G G C C C C C C A A G G A A C C A A T T G G A A G G T T C C A G T T C C G G G G C C C C A G T T A G A A A A T C T T C C A G A G G G C C T G T T G G G G T C C C C C A A T C T G T C A A T G A G A A T C C C T T A A A A G G G G T T T T A A G G A A A G G G A G C C T C G G T G G G A C A A T T A A A A G G A A C C C C T G T C C C C C G G A G G G T C A G A G A G A C A G A A C C C C G G T G A G A A T T T T A G C C A G G G C C T T C C G G C C T T T C A G C C A G C C G G C C T T T T T A C C G G T T G G T T A G C C C C T T C C T T A A A A T T C C A G T C T C C C A A G G T G A G T G T C A A T T G G C C G G A A C C G G A A T C G G G G A G A G G G A G A A T T A A T C T C C C T T G G C C A G T T C C T T C C A A C C A A C C A C C C A A G G T T A A T T A C G G A G T C T T A A A T A C A A C C A A A G T T C C T C T C A G G G A A T C A C A A T T A A C C A A G G T T C C T T G G C C C C T T T T C C T T A A C C T T G G T T A C T C G G T C T T G G A A A G A G C C T C A G A A C C A G G G T T A A A A C C A A A A C C G G A A G G A G T G A A A G G G G G C C G G G G C C A G T T A C A A G G C C A A C C T T T T C C C C C C A A G G A G A G T C T T T T T C T C G G T T C C A G A A G G G G A G A G A C T C G G A G G G A G T C C C A G C C C C A A A A G G C C T T A A C C A A A A A A T C C C A G T G A A A A C C C C T T A A T T T T G G A G G G T C A A G G G G G G C C A A G G A A G G A C T T G G A A T T A A A A A A A C A G T C A C T G T C A G T C A G G G C C C G A A C C G G G G G G T T T T G C A A T C T T A A T C T C C C T T G G G G T T T T G G T G C C G G T T T T T T T C G G A A A A G G C C G G A A T T T T G G C C G G A A A A G G C C G G A C T C T C C C T C T C T G A G C G A A A G A G G G G G G G T T T C G G C C A A T C G G A G A G T C T T T T T T G G A C A G G G C C T T G G G G T C C C T T C C C C G G T T A A A G 0 0 T T T T T T A G C C A A T C A G A A T T A G G G G G C C T T A A A G C C A G A A T C G G A G A G T C T T T T C C G G A A C C T C T T C C T C A A A G T T T C A G T T T T G G G G C C A A T T A A A A T T A G T C A A T T G G T G A A A A A G T G G G T G T T G G G G T T T T A A T T C C A A C C T T A A T T G G A A G G T T T C A G A A T T T T A G C C T T T T A A T T G G G G C C G G C C C C T T A G G G A A G G T T T C T C G G T T T C A G T T C C A A C C A A A A C C G G T T T T G G C C G G C C T T T C T C T C T C T C T T A A A A A A A A A A T T A G C C G G C C A G A A A A A A T T A G T T C C A G T A G G A A T T C C C C C C G G G G A A A A T T T T C C T T T T T T C C C C G G T T T T T T T T T T A A T T C C C C G G T T C C A T T G T T G G A C T C A T A G A C C C A A A A A G G G C C T T G G A A G G A G C C A A T T G G C C A A T T G G A G C C G G T T A G T C G G T T G G T C A A G G G G T G A A A G A A T T A G C C G G A A G G A G C C G C A A T T C C C C A G A C T T G G C C A G T T T T A G G G T T A A A A T C C C T T C C A A A A A A T C C C T T T T G G A G G G C C A G C C T C C C T T T T A G T T T G A A G G A G A G T T T C G G T T A T T T G G T T C C C C G G A A T T T T G G C C T T G G A A T T A T A G T T C C A A A G G G T T T C T T C C G G T T G G A G C C A A G G T T G G G G C C C C T C G G G G A G A A T T A A G G G G G G A A G G G G G G G G G G A G T T A G G G T T T C A A T T G G A A C C C C T T A C T C A C A G C C A A A A T C C C T C T T C C A G G G C C T C T G T T T C C C T T T T C C C C T C A A G G C C C C T C A A A A T T A G T T A A T T A G G G A A T C T T T T G G A A G G A A A A G G T T A G G G T T G G T T T G T T C C T G A G A A A G A A A A C C C C G G T T C C C C C C A A T T A A T G A A A G T C T G A G A G T G A A T G C C G G T T C C G G T T A A A T T G T T G G G G T T C C G G A G G G C C T T A A A A G G A A G G A A G G A G A G A G G G G G T T T C G G T T A C C C G G T T A A G G A A G G C C A A T T A A A G A G T T G G T T A G T T T T G G C C G G A C G G C C T C G G A C T T G G T C A G T C A G G C A G T C A G A G T C T T A A C C T C C C G G T T T C C C C C G G T T C C G G T C A C A G T G T G A G T G T T A A A A C C T G A A C C T T G G G G A A T T A A G G C C A A G G G G T C T C T T A G T C T A A G C C G G G G C C A G T T T T T C A G T T T T T G A G G G G G A A G G T T C C G G C C T T A C A A A A G G G G T T G G C C T T T T C C A G A G G C T G T C A G C C A C A G T C G G C C A A G G G G G G A G A G T T T T C C A A C C C C T C T C T G C C T T G G A A A A T T A A T T T T A A T T C C A A A G A A A A C C A A A A T C A A T G G G C C T T A A C C A A T T A A T T T C T G A G C C C C G G A C T C A C G G A A T T G G T T G G T T C C A C T C T C T T T T C C G G A G A G T C A G T C T C T G A A C C T C T C T T A C G G G G T T A C T C A G G G C C C C C C A G T C G G A A T T A A G G A G C C C C G G A C C C T T G G T T T T G G C C G G G G G G T T T T G G G G C C T T T A T T A A G G G C T T G G G G G G A C T C C C A A A A G G T T T T T T G G T T A A A A A A T C C C T C A G A G A G G G A A G G T T T C T T A G A G A G G G T C T T T T G G A A G G T T G G T T C C T C C C A G T C T T G G T G A G C C C C G G A G A G A G A A A A T T C C A A C C A A C C A A T T T A T T T T A A T T T T T C T C T G C C T T G G T A T T G G C C C G T C C C A A T T T C C C G G T C A G T C A G C C A A A A A A A G T T T T C C T C T T C C T T G G A A A A A A A G G G A A T C A G T A C C A G T C C C T C T T C C A A G G G G T C A G C C A A T T A A C C C C T G G G T T A A C C C G G G G G G G A A T T A A T T C C G G A A G G A G T T G G A A C C T T A A A G C C G G T T G G A G T C C C A A T T T G A G A A C C A A G G T C T T G G T C T C C G T T T T T C G G C C T C T C C C A A C C A A A A A G A A A G C C T C A G A G A A C C C C G G T T G G T T C C T T G G A G A G A G G G A G A G T T C C A A A A G G A G C C A C C C A A A C T C T T C C G G A A A A T C A G C C C C T T G G A G A A A A C G C C A A G C A G A C T C C C A A T T G G A G T C T T A G C C G G C C A A A C T C A A G G G G A G G G A A G G T T A A G G G G A G A C C C T C A G G G T T T T T C T T A A G G G G G G T T A A G G T T A A C C G G T T C C C C A G C C C C A C A A C C T T T T A G T T G G C C A A G G T T C C A A C C T T A G A G A G A G G G T A G G T T G G C C G G A A A A C C C C T T T T C C A A A A A A A A A G G G C C G G C C A A G G G G G G C C C C G G A A A A T T G G A C T T A A T C T T A C T C C C T T C C A A A A C C A A T T A A G G C C C C A A T C A G G G C C G G C C T C A A A A G G T T C C C C T C A G A A G G C C C C G G T T A A G G C C G G A A A G T G G G C C G G A C C C C C T T G G T C T C G G T T T T T C T C G G A A C C C C G G C C C C C C T C T C A A T G A G T C G G A A T T A A G G C C T T C C A A A A T T T G A C T G T T A A A A T T T T G G T T G G A A A G C C T T C C A G T C A G T C T C A A C C G G T C A A T C C C C C A G T T G G T T T C A A T T C C G G G G G G C C C C C C A G G G T T A A G G A A G G C C A G T C G G T G A G G G C C C C A A C C T C G G T T C C C C T T C C G G C C T T T T C C A A C C G G A A T G T C G G G G T T C C T T T T T T T T A C T T G G T C A G G G C C C C T C T T A G T T T C A G T G C C A G T T A C T T A G T C G G C C C C C C C C A A C C T T T C A A G G G G G G G G A A C C C C G G G G A A A A T T C C T C C C G G T T A C A G A G A A C C G G C C A G A G T T A A G G T C T T T C A G T C G G A G A G A G A G G G G G C C T T A A G G C C A A G G C C A G A G T T T C G G G G T T T T A A C C G G A A T T C C G G A G G G A A G G C C G G C C T T T T G G A A C C C C A A C C T C A A A G C C G G A G C C A A C C A C A A G G A A A G A G A C A G A A G G A G T T A A A A C C C C C C A G A A G G G G A A A G G G A A T T G G A G A G T T A A G G A A C C T T C C T C A A G G A A A G A G G G C C G G G G C C C C A G C C C C T T C C A A C C C G A G C C G G T T A G A A T C G G T C A G G G C C C C A C T G T T T C T C T G C C A G A G C C T T A A A G T G T C A G G G A G A G T C G G C C T C T G G G G G T C T T A G C C C C A A A C G G G G A A T C A A T T T C A A G G A A A G T C T T A G G G C C G G T T T C T C C C G G T T T C G G C G A C A A G G T C T T A A T T G G A A C C G G C C A G G G C C G G G G T C A A G G G G A A C C A A C C A A G G T C C C G G A A A C T T A C T C G G C C T C A C T T A A T C G G T C A G T C C C G G T C A A A G C C G G T T T G C C G G T T T T A A A A T T C C A A A A A G G G T C A A A G C C C C A G G G A A T T G G G G T T G G A A A A G G C C A A T G C C A C C C T C G G A G C C T T A A G G T C C C A C A A C C T T G G G G A G T T A G T C C G T C C C A G A G A A G G T G G G G G T T T T G G A A G G A G A A G G A G C G A A A G G G T T T C G G A G C C A A A A T T A A T T G G A A T T T T G G T C T G T C A A A A G G G G G G A A G G G G A A A A T T G G T T T T T T T T G G A G G G C C A A G G C C A C A G 0 0 A A T T A C A G A A A A C C G G A A A A C C C C G G T T G G T T C C A G A A T C T C T T A A T G T C A G T C G G T T C C C G A G A G A G C C G G T C A C C C G G T T A A T C T C T T G G G G A G A G C C T C G G T G T C A T T G C C T C A A C C T T A A G G T T A A C C C C G G G G C C G G C C G G C C C C C C A A G G T T G G G G C C G G C C C C C C C C A G A G A G A C G G G G T C A A C C T T T T A G T T T T G G A G C C C C A C G G C C C C A G C C A G A G A C A G G G A G T C C C T C T G A G G G T C A A T C C C A G C C T T T T T T A G C C T C A G G G C C C C A A G G C C T C A A C C A A C C G G A C T T T C C C G G C C G G C C G G G G T C A G T C T C T C T C T C C C A A G G A A A G G G G G T T A G C C A C C C C C T C A G C C C C A C A A T T A A C C A A A T G G G G A A C C C C T T C C A A G G A G G G T T A A C C C C G G T C T T G G C C G G C C T T A C A C G G T C T C G G T T A G A C C C C C G G A A A A T T C C A A A A G G G G G G T T A A G G A C A G A G C C T T G G C C T T A G T A T G A A G G G G C C T T C C G G T T A G C C A G G G G G A C A G A C T C T T G G A C A A T T T T C C T T C C A G T C G G T C A A A A T T G G G G G G T T G G A A T C G G A G A A C C G G A A A A T T G G C C C C C C A A T T A G C C G G A A A C G G C C A A T C T T C C T C G G C C C C C C A A T C G G C C T T A A T T T C A A A G G G C C T T A A G G T C A G A G A G A A A A A G A G A A T T G G T G A A A G A A T T A A A G A A T C A G T C C C T G T T A G C C G G C C T T G G T T A A G G T C T C A A A G G G T G C C C C A A A A A A A A T T A A A G T T A A A G A A T C A A A G G G C C T C T T T T T C T T A G C C A G C C A A T C T C G G T A C C G G T T T T T T A G T T T T C C T C T T G G G G C C A G G G T T T T T T C C T T C C T T T C T G T T A C A G A G G G T C T T T C T G C C A G G G A A A C T C T T T T G G T T A G C C A G C C T C C C G G G G G G A C G G C C C C A A C C T C A C A C A C A G T T T C T C G G A T A G G G C C A A A G C C G G T T A C A A T T A G C C T T C C C C A G C C T C T G A A C C T T A A A A A A A G G G C C T C A G A G A G G G T T T C A G G G A A T C A A T C C C T T A A C C A G G G A G C C C C A A C C G G A A A A C C A A G G T T A A C C T G G G A A A A A G A G G G A G T C T C A C G G T G A G T T T T A A T C T T A G G C A A G G T T G G T T A G A G A G A G A G T C C C C C G G C C C C A A C C C C T C T C A A T T C C T T C C G G C C G G G G A G A G A A C C T T T T C C G G G G A G T T T T C C T C A A C C C C A A C C G G A G C C G G A A G G A A C C C C A G T C T G T C G G T T C C C C T C T C C C G G T T A G C C A G A G A G G G C C T T A G A A T C T C A G A G A C T T G G A A A G T T T C A A C C G G C C C C A G T T T T T T A A T C C C T C G G A A A C G G G G G G A A C C T T G G C C A A T T G G A A T T T T T T T T C C C C T T G G C C T T T T C C C C T T G G T C A G G G C C C C T C G G A A T T C C C C G G T C T T A C T C C C A A A A C C G G A A G G G G A A A A A A T T A A G G G G A G T C G G C C A A G G C C G G T T T T A A G G T T T T A A T C T C T T C C C C T G T T A G T T C C C C G G A T G C G G A A A C T T C C T G C C A A C C C C A A C C A G T C C C A G A A G G G G C C A A G G T C G G C C G G G G T T T T A A T T T C A A G G A G C C G G A G C C T T T T A A A G T G A A A A T T C C T T A A A G A G A G T T T T G G G G C C A A A C T T A A T T C C G G G G T T A G C C T T C C T C G G G G A A T G T C T T A G C C T C A T A G T T T T C C A A T T G C T T A G T G A A T T G G A A A A A A T C T T T G T T T T T C A A T C A A C C A A A A A A G G A C T C A C C C T T G G T T C C A G T C T C G G G G A A A G A A C C C C G G A G C C A A A A T C G G C C A A G G G G A A A G C C C C C C G G C C C C G G A A G G T T G G G G C C G G C C G G A A T T C C G G T T C C T T A G G G A G C C G G T T G G T T T T A A A G T T A A T T A A A A A A T C T C C C A G A A G G G G C C G G T T A G A A C C C C T T G G G G A A G G G G A G A A T C T G T C C C C C A G A A A G A C C G A A G G T C C C T G A A A A T G C C A C G G T T T T A A A A A A G G T C G G G G T T T T C C A A A A C C A C G G A G G G A A A A T T T C G G T C C C G G G G A G A A G G G C A A G G T T A C A A G G A G G G T T A G T G A G G G G G T C G G C C T T T T C C A T A C T T T C T T T C C C C C T T T T G G T T T C C C C C A A A G A A A A T C T T A A T T A G T C T T T C T C A C A A T T C C T C G G T T T C C C T T G G C C T T C C C C A A C C T A A G G G T C C C A A G G T C G G G G T T G G A A C C G G T T C C G G T C T T T T A A T C T T C C C C A G C C C C A A C C T T A C A A A A A A C C G G T T A A C C C C T T A A A G T T T G T T G G A A G G T C G G G G G G A A C C C C T T G G A C A G T T G G C C T T G C T T A G T C T C T T C C G G T C C C T C T T T T A A G G G G T T A G G G T C A G G G T C A G A G G G T C A A A A A G T T T T C C C C T T G G G G G G A G T T C C A C A A T T G G C G G G C C A A C C A G G G T T A A C C A A G G A A G G G G T C G G A A T T A C C C C C C C T C T T T T T T G G T G A G G G G G T T C C G G G G T T C C G G C C A A A G T G C C T C C C G G C C G G A A C C A A G G C C G G G G T T G G G G A G A T C C A G G G C C T T C C G G C C A A G G T C T T T C C C A G G G A A G G T C A G A A T C T T G G T C A G G G A G C C G G T C C C G G G G G G T T G G A G A G A G G G T C T T T C T T A G G G T T A G T C T T A G G G T T T T G G A A G G A G A A C C A A T C G G C C T T A A T G C C C C A A G G A A T T T C T T A A G G T C G G A G A A C C C C C C T C C C T T G G C C G G T T T C T C C C G G G G G G A A A A C C C C A A C C A A C C C C A C T G A C A G A A C C C C A A G G C C T T T T C C A G A A T T A G T T T T A A A A A A A A G G T T A A C C G G G G T T A A A A C C G G A A A A A A G G C C C C C C G G C C A G A A C C G G A A T T C C A G A G A G A A C C A A C C A G T C C C A G T C A A C C G G T T T T A A A A G G T T A A G G A A C C G G G G G G T G T C C C G G G G C C A A T T T T C C A A G G T T T G G G A A C C G G A A A A C C T T T T T T A G T T T T A G C C T T G G C C T C A G T C C C A C T C T T A A G G A G A A A G T C T T A G T T T C T T T T A A G G T T T T T T T T A A C C A A C C T C A A A A A A G G C C A G T T T T G G C C C C C C T T T C A G C C C C A A T T G G T T A G A C A A A A G G T T G G T T G G A G C C C C T T A A C C G G G G T T G G T G T C T T G G T T C C T C A G T C T C A A A G G G T T A G G G C C T G C C C C A A T C A A T C T C T G C C A A C C T T A A A A G G T T T T C C C C G G A G A A C C A A C C A C C C A A C C A A A A G G A G T G A G T T A A A G C C A C A A G G G G G G G G T C T T C C A A C C G G A G C C T C T C A G G G T C A G A A T C A A C C A A A G C C G G A C A A A G G G G G A A G G A A C C T T A A T T T T C C G G T T A A G G T C T C A G T C G G T T C C T G C C T C T C T T T T A A C C C C A A G G A A T T G G G G G G T T A G C C T T C C A G T G C C T T G G G G G G A G G G C C T T A A C C G G A A T T A A A G T T G G G G G G A A C C C C A G G G T T A A G G A A T T G G A G G G A A C C A G G G C C G G A A T T A A C C T G T C A G T C G G G G T C T C T C A G A G A C T T T C T T A G T G T C A G A G A G T C C C A A G G A A G G G G A G G G C C A C T T A A A A T T T T A A T T G G C C A A G G A A A G C C G G C C A A A A G G C C T T A A A A G G A A A G T T A A A G T T A A T T T C C C A A T T T C T T C C C C T T C C G G T T C C A A T T C C T C G G T C A A G G C C G G T C A C A G C C A G T C C C A A C C C C A A C G A A C C A G T T G G C C C C A G A G G G G G C C G G G G T T G G A G A C A A T C T T T C T C T T T C A G G G A G A A A A A A G G C C C C G G A G T C C C T T A G C C C C A G C C T T G G A A T C G G A G G G T T A A T T T G T C T T T C G G A G T T C C A A C C T T A A G G C C A G C C G G T T T T G G A G T T C C T T T C G G T G A G G G T T G G A G C C G G T C T T A G A G G G A G T T A A T C T C A A C C C C C C G G A A G G C C A C A G T C T T A C T C C C G G G G T C T C A G T G T C T G T C T C C C A G C C A A G G T C T T T C T C T T T T G G T C T C A C A A C C G G C C G G T T A G T C T T T T G G G G G G A A C C T T A G G G T C C G C C A G T G G G G G A G C C T C T T C C T C A A G G A A A A G G A A C C G G G G T C A A T C T C T C T C C C G G A A C C G G T C T T A A T T T T A G A A G G A A A G A A A A A A A A G G T C G G T C C C C C C C G G T T T T A A G G A A A A T G A A T C G G T T T T T T A A T T A A C C T T C C G G T C A G T C A A T C T T A A T T G G T T T T T T A A A A G G A A G G T T G G C C T C C C A A T C A A C C T C G G G G C C G G A G T T A G A A A G C C G G T G T T T C A C A A C C A C A A A G C C A A T T A C A G A A A A G G C C T T C C G G C C T T C C C C T T T C G G T G A A C C A C A G A A T T C C T T C C G G T C C C A A T C T C T T T C A G C C T T T T T C C C C C T T A C G G C C T T A G A G G G C C T T G G A G G G A C C C C C T T A A A A G G A A A G A G A C G G T C A A G G A A C C A A C C T T C C A G T C C C A G T G G G A G A G T C T C A A G G T T G G T C C C T C C C C C A A G G T G A A A G T T A A T T A G C C T T T T T T T T G G A C T T T C A G T C T G T C G G T T T C A G A G C C G G T G T C T A A A A A T T A A T C G G T G A T T T A C T C T T T C A G T C T C A A A A A A T T C C G G T C A A T C G G G G C C T T A A T G G G G G C C C C G G A G A G G G C C T T T T A G T C G G C C A A C C A A C C T T G G T T T G A A C C C C T T T T T T T T A G A G T C A A G G G G T T T G A G T C G G G G A A C C A G C C T T A G C C T T T T G C G G A A T T A A A A A A T C A A G G A G T A A G T C A G A A C C A C A G C C C C C C C C T T A G C C T T C C C C G G A G C C G G A A T C G G T T G G T C G C G G A G A C A C A G C G T C G G T T G G A A C C C C C C A G T T T T C C T C A C T T A A C C C C A G A G T G G G T T A C T C A G A G A G A C T G C G T C A A A A T T T T T C A A G G G G T G T T A G T G T C A A A G A G T T T G A G A C A G A A G G G G G G C C T T C C A A G G G G T T C C T C C C G G A A C C G G G G A C T G T T G G T C C C T T C C T T C C T C T G T C A A A T T C C C T T T T G G C C T C T T C C G G T T A A A A T C A C T T A C T T A G T C G G T T C C T T A A G G G G A A T C C C A G T T C C G G A A T C T C G G A A G G G G T G T T T C C C A G A G A G T C T T A A T T A A C C G G A A T T A A T T A G A A A G A G G G T T C C A A A A G G G G T T G G A A G G A A A A G G G G A A A G G G A G T C A A A A T T G G A A C C T T C C A A C C C C G G C C T C A A A G A C A A C C T T A G G G A A C C T T A G A A G G T T T T T T T T G G G G A A A A C C G G A A A A T T G G A A T C T C A C T C T C G G T C C C T T A A C C T T C C T T T T T T G G A A C C A A T T G G G G G G T T A G A G A G T T C C C C G G T C T C T C C C G G A G T T T T G G G G G G T T G G G G G G G G C C T C C C T T G G G G C C C C T T T C A G A G T C A C G G T C T C C C T C A T C C T C C C A A T T C C G G C C A A A A T T G G C C T T G G G G T T G G T T T T T T C C C C T T T T A G A A A A C C C C T T A A T C G G T C T C A G A A A A A G A G C C G G G G A A T T C C A A T C G G T T A T G G T T T T A A G G C C T T A G C C T T C C A A T T A G T G A G T T T T A A C C T T T C G G G G T T A G T T C C A G A A C C A C T T T G C C G G T T T T T C T T C C A A C C C C T T A G G G G G G G A A T T G G A G T G G G G G C C T C A A T G T T G G G G G G G G A A A A A G T C G G T C A G T C G G C C T T A G G G A G T C A G T C C C A A T T A A A A C C C C A A A A A G A A T T A A G G C C T T C C A G T C G G G G A A A T T C T T A C A A C C C C C C A A C C A A A A T T T T A A C C T T T T C C G G G G G G T C T C T G G G A A T T A A A G A G G G A G T A A A T G T C A G T C T C A G A A C C T C A G T T T G G G G G T T G G T C A A A G A A C C T C G C A A C C T C C C C C C C C C C C A G T T C C T T T T T T T C G G G G G G A G T T T C G G G G T C T C T T C C T C T C A G C C G G C C A A G G G G G G T T C C T T T T G G C C A A T T A G G G C C C C T T C C A A T T T T C C C C T T C C C C C C T T T T C C T C C C C G A C A C T C G G T C A A G G C C C C A G T C A A T T T T A G C C A G T C T C A G C C A A G G T T G G G G C G C C G G G G A A C C A G C C T T T T T T T A T G C C A G T G T T G G G G T T T G A G T T T T A G C C T T C C T T G G T T T C A G A C G G C C G G G G T T T T T T A A T T A A T T T T C C A A G G G G A A A A A C T T C C C C A A C C T C T T C C A G C C C C C C G G A A A A C C G G T T A A G G A A T C G G T T T G T T C C G G A A G G C C G G C C G G A A G G T T G G T T G G T T G G T G T T G G A A A A A A C C A A C C G G C C A A C C T C C C T T C C T C C C C C T T C C T C T G T T T T T C A A A G A A C C A A G G A A T T A G C C G G T C T G T T C C A G T C A A C C G G A C G G T C C C G G A G G G C C A A G G A G G G A G T C G G A A A A T T G G A G A A G G T T T T A G A G T T T T A G G G T A T C A G C C C C 0 0 T T A G T C A G A G A C T G A G G G A C C C A G T C A G C C C C A A A A A G A G G G A A A A A A A G G G T T C C T T A A C C G G T T C C T C T C C C T C C C C C A G T T T T A G A G A G G G G G A A A T A C G G T C A G T T T C A G C C T T G G A A A A A C A G C G A A G G T T T C T C C C T G A G T C A G G G C C A C G G T C G G G G A A C C T C G C C C G G T T G G A A A A G G T C T T T C T T C C T C C C G G T T G G A G T C T C T C A G T G T C T C A G G G A G A A C C A A G G T T C C A A 0 0 A A G G G G C C T T T T C C C C C C T T C C A A G G A A T T A C G G A A T C T C A G T C T C T C G G G G A A G G T T G G A A C C A G A C A C A A G G A A A G A G A G T C C C C C C C A G G G C C A A C C C C G G C C T C A A G G A A G G G G A A G G C C G G G G A A A A G G G G A A A A T C C C C C A A C C T C A G A C T C A G A G A G C C T C G G A C T C G G A C T T T C A A C C T T T C A G A A A A A A T T A A C C C C A G G G T C A A T T A G A G T T G G A A T C A A G G A A G G A G A G T T A G C C T C T C C C C C G G T C G G A A A A G G C C A A G G A G A G A C C C T T A A T T G G C C A G A G T C T C A G A C C C T G A G A G T C A A C C T C T C C C T T G G T G G G T T C C T T A C T C C C A G G G T G A G A G C C A A A A C G C C T T A A G G C G T C T T C C C C G G A G A G A G A G T C G G A A T T T G T C A A A G C C C C T T C C G G G G C C T T A A C C A A G G T T T T C C A G T C T C A G C C G G G G G G G G A A C C T T G G A C G G A A A A C C A G A G G G C C T T A G T T C C G G T T T T C C T C T C T C G G A A A G C C G G C C C C C C A G G G G G G G T T A A A A G G T C A C A A T C C C C C T C G G T T G G A A A C A A A A T T A G G G T C A A A A T C C C A A G G G G A C A A A A C C G G A A C C G G G G C C C C A A T C T C T G A G T C C C A G A A A C A G G G G G T C A G A G A A A C G G G G G G C C C C A C G G T T A A T T G G C C T T C C C C C C T T T C A C G G A A A A T T T T G G G G C C G G A G A G T T C C A A A C A C T C A G A G C C T T A A A G C C T C T C A A A G T C T T T T A A T T G G C C G G T T A A A A T T A G A G C C C C G G A G T C T C G G T T C C T T C C T C T T C C T C C C G G T T G G C C G G A A A G T T C C C C A A A G G G T G T C T T A A G G T T A A A A T T T T A A A A C C T T A G A G C C A G T C G G A G C C T C G G C C A A G G A A A G T C G G G G A G A A A G A A T C G G C C T T T T T T A A G G A G A A A G T T T C G G T T G G G G A A C C C C A A T T C C G G A A T C T T T C T C G G C C C C T C A A G G G G C C T C A A G G A A G G C C C C T C G G G G A A T C A G T T T T A A T T C C A A C C A A A A C C C C T T T T T C C C A G A G T G C C A A G G A A A G T C T T A A C C G G A G C C C C C C T T A G A G T G A T C C T C G G C C A A T T A G C C T T C C G G A A C C G G T C T C T T C C C C C C A A T T A G T T G G T G T T A G A G T T C C T T G G C C T T A G T T G G A C C C T T A C C C T T A A C C A G C C A G A A A C A A T T G G A A A G C C T C C C G G C C C C G G A A G G C C T C T T T C A A G G A A T T C C C C A A G G A G T C T T C C T C C C T T G G T T A A A A G G C C C C G G G G C C C C A A A G A G A G T C G G T C T C C C T G T C A G T C C C T C A A G G A G T C T C T T A A A G T C T T A A G G G G A G T T C C T C C C G G A A C C T T A A A C T C A G G G T T T C G G A A A G C C A G A A T T A G T T G C T G A G T C T C T G A A A G C C G G T C G G T T C C T T C C T T A A T T G G T T G G A A G G T T C C T C G G G G C C C C G G A A G G G G T T T T A A A A T T C C T T C C A A C C A A G G G G C C G G C C C C C C A A T C T G C C C C C C T T C C G G C C A A T C C C C C G G G G G G G G T G A A T C A A A A G G A A T T T T A A A A T T T T G G T C C C T T G G A G A A A C A A T T T C T A A A G G T T G G T T C C T C A G T T T C G G T G T C A C A G G G G G C C G G A A A C T T G G A G T T C C C C C C C C C C G G C C C C A G T G T C C C A C T T A G T C A A T T C C T T T C C C C C A A G G A A A G A G A G G G A A G G G G A G C C T C T C G G G G C C A A T T G G A G G G T T G G A A A G A A A G T C G G G G G G A G C C A A T T A C A G T T T C C C A A C C A A T G T T T T G G T G T T A A C C G G T T T G T G A C A C T G A C A G T C A G T C T T G G T T A G T C T C T C G G A A C C A C T C G G G G C C T T A G G G T T C C T C A G T T T T A A G G A A A A G G A A C C A A C C T T C C T T G G A A A C T C A C A A A A T C T G T C C C A G G G T T G G G G A A A A T C T T A A A A T T A C A G C C A G T G T C A G T G A A T C T C A A A A T T G G A A T C T T C C T T C C C G T C G G G G G G A C T C T T C C A G A A C C A A T T A G A G C C T T T T G G A G A G A A A G A A A G C C T T C C A G A G G G C C A A T G T T A A T T A A G G T T A A A G T T A G A G A A A C C C A G A A C C T T G G A G T C C C C C T T A C G G C C C C A G A C G G A A A A C C T C A G T C T T T C G G T C G G C C A A T A A G A A G G T C T C C C G G T A A G C C G G G G T C T C T C G G T C C C A G C C C C A C A G A C A A A G C C A G T T T C A G T G A A C C A A A C A C C C T C G G T C G G A A T C T C C C C C A G T C G G A A G G C C T C A G A A T C G G G G T C G G T C A A G G T C A A T C C C T C T C C C T C T T A A T T T T G G G G G G T T A A T C G G G G C G A A G G T C A A C C T T G G C C T T G G T T C C T T A A T C A G G G T C G G G G C C A A C C G G A G A A C C A A C C T C G G A G C C G G C C G G T G C C T T A G C C G G A G A A C C A A G G T C T C T C G G T C T T T G G G A A T C T C G G A G G G A A G G T C T T A A C C A A A A G G A A G G A G A G G G C C C C A G A A C C C C T T G G G G A A C C A C T C A G T T A A T T A C G G A A A A T T A A C C A A G G G G T C G G A A A G A G C C T C A A G G A A A G A G T C T T C C T C T T C C A A T T A A C C C C A A G G G G A A A G C C T C A A C C A A C C T T A G T C A G A A G C C C C C A A A G T C C C T G G G T C T T T T C C T T T T T T C C C C T T C C T T G G A G T C C C G G G G A A A A A G G G C C C C C C A G T G T C A A A A A G T C A G A G A A A A T G T C T C T C T C T G G G C C A A A A G G C C A A G G T C A G G G T T G G T T T C C C G G T T C C T T A G C C T T T T A A A G G G C C A G A A T T A A C C T T G G G G C C G G G G C C T T A A G G G G A G T T T C G G C C T C A A C C G G C C C C G G A G C C T C T C T C G G A G A A C C C C A A G G T T G G A A C C G G C C T G C C T T A A T T A G A G C C G G G G C C C C C C A G A A A A G G T C T C G G C C G G A A G G T T T C G G G G T C C C C C G G C C A A A G A C C C G G T C A G T C T C T C A C T C T C A G T C C C T C A A T T A G G G C C T C C C T C A A G G G G G G G G C C C C C C A G T G T T G G A A C C T T C C T T G G G G T C T T C C T C A G T C G G T T G G G G G G G G G G T C A G T C G G G G G G A A C C T T T T G G A A T G T T T T T T C C A A C C A G C C T T T T T C T T T T T T T T A A T T T T C C G G A G A A C C G G A A A A G G C C T T T C T T A C T G C C C C G G T T A A T T G G C C G G G G G G G G G G G G A G G G T T G G G G C C T G T C T T T T A G G G A C T T T T T C T C A C T T C C T G A G A A A A C C T C C C T T C C T T G G C C A A A A A C T T G G A A T T A A A G G G A G T C T G A A A T A G T T 0 0 T T G G T A G G C C C C A A T T G G G G C C A A C C T C A G C G A A A A G G C C G G G G A A C C G G T C C C C C A G C C A A G G T C A G T T G G G G T G T C A G A A A G G G T C T C A A C C A G G G T T T T T T G G T C G G C C T T A A T C A A A A G G T T T T G G C C A G T T A A G G T C C C G G T T A A C C G G T T A A A A G G A A G G T C T T G G A A T C T C T T T G T C A C G G A G T G A A T T G G G G G G G C A G A A G G C C G G A A C C T C C C A A G G A A C C T C A G A G T C T C T C A G T T A A T T A A G G G G A A C G C C G G C C A A T T T C A G T T A G T C T T A A G G T C T C A A C C A A T T T T A A T T A A G G C C T T T T C C A G G G G G G G A A A A A G T C A A G G A A G G T G C C A A C C A A C C T C A G A G T C G G A G T C A G A G A A C C C C C C A A G G A A C G T G C C A G T T A A G G G G A A C C T T T C T C G G A C A A G G C C G G T G G G T C A C T T C C T T G G C C A G C C C C T T G G C C T C A A G G T G C C A A C C C C A A A A G G T C G G A G A G A C T C C C C C A A T C T T C C T C G G A C T C T T T T C C A C C C G G A A G G A A G G G G A A A G T T T C G G C C G G T T C C G G A A T T A A C C C C T T G G G G T T T T G G A A C C T T G G A G A G T C T C A G T T C C T G T C A G A G T C T C T T A A T T G G T T C C G G A A C C C C T T A A G G G G G G G G T T C C T T T G A G G G T G C C C C A G T G C C A A T T T T C C C C A A A G G G A A T T G G C C A G A A T G A C A A G G G G A A T T A A T T A A T T C C C C C C G G T T G G A G A G T T T T A G T T T T G G T C A G T C T T A G A G A G T C T C T C C C G G T C T G A C T T A C T T A A A G A A A G A C A C A A A C G G A G G G C C C C C C G G C C C C T T A A A A G G A G G G T T A A C C A C C C G G C C T C A G A G A G C C A C T G C C T C A C C C T C C C A A G G A G A A T C A A T T G G A G T C G G A A G G A G C C T C G G A A A A T T T C T G T C A A C C T C T C A A T T T T A A T C G G C C T T C C G G C C G G T C T T A A G G C C G G G G A G C C A A A A A G C C A A A A C C T C A G C C A A T C C C G G G G T G T C G G G G A A G G G G G G C C C C A A C C C C C C C C A G G G C C C C C C C C G G G G C C A A T G A G A G T G T C A A T C T T A G A A C C A G A A G G T T T T A A A A C C A A A A T G A G A G T G C C G G T T G G A A A A A A A C C C A A C C G G G G T C C C C C A A C C T C T C T C G G T C G G A A G G C C A A C C T C A A A A A A G G G G C C G G C C G G C C G G T G C C G G T T C C G G A G T T G G A A T G C C G G C C A C A G C C A A A A A G T G A A C C C C G G T T C C G G T T C C T T T C T T C C C C A A T C C C A A T T C C A G G G T C A G A A C C T T T T C C A A G G A G A A A A T T G G T G T C C C A C C C C C T C T C T G A A C C T C A G A G C C A A A A A G A G C C A A A A C C G G C C T T A A A A T C T T G G A G T C G G T T T T T C G G A A G G T T C C A G G G C C G G A A T T A A C C G G G G T T T T C C G G T C G G C C C C C C T T G G C C T T C C C C T C C C T T A A G G C G A A T G T C A A G G A C T T T T G G C C C C C C T T G G T C T G G G T T G G T T A G T C G G T T A G T T C C G G A C A A C C G G C C T T G G C C A A C C G G A A C C C C T T T T C C T C C C T T A A G G C C C C T G A G A A C C T T C C A A G G C C G G C C A A G G C C G G A A T T A A C C G G A G T C T C C C T T A G A G T T A C G G T C T C C C T T A A T T T T T T A A G G C C T T G G G G T T T T C C G G G G A A C C T T G G A G G G T G G G T C T C T C C G A A A A T T G G T C A A C C T C T T G G C C C C G G C C A A C C A G C C G G T T C C G G C C T G C C G G G G T C T C T G G G G G A G C C T T T T G G T T C C A G C G T T T G G G G G G G G G C C A G A A A A T C G G C C A A T T A A A A T T T C C C T C A A T C G G C C A G G G T C T C A G A G A A T T T T A A G G C C G G C C A G G G T T A A T T G G A A A A G G C C T T A G A G G G T C A G T T A A A A C C T T A G A G A A C C T T C C T C T C A A C C A A C C C C T T G G A G T G T T A A G G T T A A A G G G G G C C C C A G A A A A T T T T A A C C T T A A T G G G A G T T G G A A A G C C C C G G C C A A C C T T C C G G G G T T T C A G T T C C C C A A A A T C G G A G A A A G G G T T G G C C A A A A C C A A A A G G T A G G C C A A T T T T A A G G G G T T A A A G T T G G C C T T A G A G T C T C G G C C C C T C C C C C G G C C T C C C A A G G A G G G T C A A G G T G A A A C T C C C G G T C C C A A G G C C C C G G T T G G G G A A C C T C T C A A C C C C C C G G A G C C A A A C A G A G C C G G T T T T G G A G A G A C T C T C A A T C A G A G A A T G T G G G G G C C G G G G T C G G A A C C C C T C G G A C A A T A T G T C A G A A G C G G C C C C T C C C 0 0 G G A A A A C C G G C C A G T T C C C C T T A A T T C C C C T T A A T T T T T T T T G G T T G G G G A A C C C C T C T T T T T T A A A G A A T T T C A A T T G G T T G G A G G G A G A G A A A A C C A A T T T G T T T T A A C C T C C C A G T T G G G G C C C C A A A G A A A G T T A T A A C C T T C C C C A A C C A A A G T C A C A G T C G G G G T G T T C C C C T C G G A A C C T T T T T C G G A C A A C C G G A A A A C C A A T T G G T T G G A A A G G G C C G G A G A A G G T T T C A G A A T G G G G G T G T T C C G G C C T G A G T T C C T C C C A G 0 0 G G T T G G A C T A C C T G A G C C T T A G T C C C A A T C T C G G A G C C T C A G G G G G T T T T C C A A A A C C T C A G C C T T A A T T G G A A A A G G T C T T A C A A A A C C T T C C A A G G A A A G G G C C C G A A A A T G A G A A C C T C A A G G T C T T G G A G C C A A T T G G G G C C G G A G T C A A T C T C C C G G T C T T G G G G A A C G C C G G A A T C A A A A C C G G T T A A T C A G T T C C G G G G G G T C C C A G C C A A G G G G C C G G T T C C G G C C C C G G C C C C G G A A C C A G G G T C G G A G T G T T A A A A G G C C G G T T G G T C A A T T C C A A T T C C C C T T C C C C A A C C C C A A A G C C T T A A T C A A C C C C G G C C A A G G A A A A A A G G A A G G C C A G T T T C T G T C A G A G A C C C A A C C C C A G A A A A A A C C G G G G A A T T G G G C T C A G A C T A A G A C T C T T T T T T A G C C C C G G C C A G A A T T A A C C C C G G C C A A T T G G G G G G C C T T C C T T C C T T A A A A G G A G C C C C A G T C T C A G T C A A G G G G T G A C G G G G A G A G T A A C A A T T C C C C T C G G A C G G A A C C G G T T A A T C T C T C A A A G A C A G G G T T A G A A C C A A G G C C C C A A G G G G T T T T G G A G T C G G T T C C A A T T C C A A C C A G A A A G C C T C A G G G C C G G T T C C T G A G C C A A A A G G A A G G T T C C G G T T T C G G T C C C C C C C 0 0 T C A C T C C C C C C C A G A A T T C C T C T T C C T T G G G G A A C C G G T T C C A G A C 0 0 A A A C A G A C A A T C A A C C G G C C A A A A G G C C C C T T A A G G A G A C T T T C A A C C T T A A T T A A A C A A C C A C G G T A A A T T G G G G T T A A C C T G A G A G A C T C C C T T T G A G A A C C T C C C A A C C C C T T T T T T T T C C A A G G G G G G T C A G T C G G A G A G T C A G G G C C T C A A G G T C T G A G A A T T A A A A C C T C T G A A A A A A A A A A A A G G T T G G T T C C T T C C G G A A T C A A G G C C C C A A A G C C T T G G G G G C A A C C G G A A C C A A A A A G T T T C A A A A T C A A T T A G A A A G G G T T G G T T G G G G T C C C T T A G G G A G T T G G A G C C T C C C T T T G A G A G A T C C T C T C C C G G A G T T T T C C C C T T T C T C G G T G T G C C T C T C G G A G A G G G A G C C G G T G C C T C A G C C A A T T A A A G C C C C G G G G C C T T C C C C G G T G C C T T C C C C T T G G A A C C T T T T C C G G A C A A A G A A A A A A T T A A A A C C G G G G T T T T A A A G T C C C G G T T A A T T A G T T C C A A G G A A T T G G G G T C T C T C T T A A G G A A G G C C A G A G A G C C T T T C C G T T A A A A A A A A G G C C C C A C A G A A T T A A G G C C A A T T T C C C T T C C C C C C T C G G T T A G C C C C T T T C T C A A T T A G A G C C G G A G A C A A A A A A G G T T C C T T G G C C A A C C G G C C T C C C T T G G C C G G G G T T C C G G A A A A G G G G T C A A G G A A C C A A G G A C G G A C G G C C A G A G T C A A G G A A G G C C C C T T T T A A A G G G A A C C G G A A A A G G C C A A G G A A A A T T T C C C C G T T T C A G A A C C A A T T C C C C T G T C T C T C C C C C T C T T T T T C A A A G A A A G A A C C A G T C T T A A C C G G G G C C G G T C G G T C C C T T A A A A T C G G A G T T G G T T T T G G T T C C C C A G A G A C T T T C G G G G G G A A A A T C G G A A G G C C A G C C C C G G G G A A C C G G G G T T T T T T A A G G T T C C G G A A T T A A C C T G C C T C T C A G T T T T A A T C T C C C T C T T C C G G G G A G C C C C A A T T C C A G T T T T T T T T G G G G A A A A A A A A A A C C G G T C G G G G T T T T C C C C T T A G A A A A G G A A C C T T T T G G G G C C A A C C T T A G A C T T T T A G C C T G T T A A T T T C A A C C G G C C T T T T G G G G G G C C G G C C A G A A C C A A T G A C C C G G C C C C C C C C T T T T A G T C T G T C T C T T C C T T G G T T T T C C A G A C T T T C A C C C A G A C G G G G A A G G T T T T G G G G A A G G T T G C A G T C A G T C G G G G T C T T G G A G A G A A G G A A T T A A T C T G A C C C T C A G A G A G C C C C C C T C A G G G T G A G A G T G T C A G G G G G C C G G A A C C A A G G C C T T C C T T T C C C A G A A A A G G T T G G A A C C T G A A G G C C T C T C A A T A A A C C T C A G T C T C A G T T A A A A C C T T A A G G A G G G C C T T G G A A A A G G A C A A C C C C A C T T T G C C A A T T G G G G C C C C A G T C A G T C C C T G T T G G A A A G T T T T C C C C C C C C C C T T A G C C C C A A A A G G A G T C G G G G A G C C A A A A G G T T A C A C A A A C T T G G T C G G C C A A G G G G G G G G G G T G C C G G T C T C A G G G A A G G G G C C G G T C T T A C A G T T C C A C G G A A G G G G G G A A A G A A C C G G A G A A T T C C A A T G T C T T T T G C C C A G C C T T T T A A A G G G A A C C T C T G A A G G C C T C A A G G C C C C C C A G A C A A C C A C G G C C A A A A G G G G T C T C G G T T C C A G A C G G A G G G A A A G G C C C C C T C C C T T T T A A C C A A A G A G T C T T G G C C C C T C T T A G G G T C A G A G C G A G T C C C C C A T A G T C G G A A A A A A T A T C A G A A T C A G A G G G C C T C T T C C A G A A G G A A T G A A G G C C G G A G C C A G A A C C T G A A A G A G A G T T A A A G G G G G G G C C C C G G T C T C T C C C T C A G G G C C C C T T G G A G A A A A A G G G T T C C C C A G T G T T C C A A C C T T G G T C C C T C T T G G A A A G A A A G A A A C C C G G C C A A A A G G C C A A C C G G A G A C T T T C T C C C A G A A A G A G G G T C A A T G C C G G C C G G G G G G G G C C A A A A A G A A T C C C G G T C G G G G G G T T C C C C G G C C G G C C A A A A T T T G A A A A T T A A T C T C T T T C A A G G T G T C G G A A C C G G G G C C T T C C G G A G A A C C C C G G T C T T C C C C A A A G A G G G T C T T A G C C A C A A C G A A G G A G T C C C T C A G C C G G G G A A G G C C T G T C G G T T C C T C T C A A C C C C T T G G T C A A C C A A C C T T G G T T A C G G T T T C A G A G G G G G C C A G T C G G T T A G A G T C T T C C A G A G C C C C A A A A A G T G A G T G A A A A G G C C G G T G A G C C T C A C T T A G A G T C C C A A T T A A G G A G T C G G A G A A T C G G A A T C C C G G G G T T G G T T A A T T T T G G A G T T G G T C A A C C G G G G T C T C C C C C T T A A T T A G T A A G A G A G A A T T A G A G A G T G A G T C G G A A T T C C G G T T T C A G T T T C T T G G C C T T G G G G G G T C T T T T C C C C T T G G A A T C T T T T A A A A G G C C A A T C A G C C A G T T T T G G G G C C T T A A C C C C C C A G T T T G T G T T T T G G G G T C A G C C G G C C C C T C A A C C T C T T C C G G G G A C G G G G T T G G T T G C T T T C C C G G G G T C C C T T T T A G T C G G T C A A T C A G G G A G A A T C A G T T A C T T T T T G T C G G T T T T T T G G T T A A T T C C G G A A A A A G T C A G C C T T T C A G G G T C A A T T T T G G C C T T A A T T G G A A A A G G C C A G A C T T C C C C A A C C C C T T A G A A T T G G A A A A A G A A A G A A T C T T G G T T G G A A A A T C A G T C T G T C A G A G A G T T T C C C C C A A C C A A A A C C A G A G C C A G T T A A A A G G A G A A T C A G A G T C G G A C A A C C A A A G T T A A C C T T C C C C C C G G T T C C C C A A C C C C A A A A T C A A G G G G C C C C T G A A G G A A T T G G C C C C A A G G G G G G C C T C C C C C A G A G G G C C A G A G T C C C A G C C C C T G A A T T G G C C T T C C G G A A T T T T T C A A C C T G A C A A A G A G C C G G T T T T A G T C T T T C G G C C A A A C A C C C G C G G C C G G C C T C T C A G T T A A A A A G C C G G T T G G T T A G G G T C T T T T T G C C A A A A A G A A G G A A T C A G C C G G A A T C C C T C A G G G T C T T A G A G A G C C G G A G C C A A C C T T G G T G C C C C A G C C A A A G G G G G A A C C A A G G T T A G A G G G A A T G A A T C A A C C G G A A T T T T T C A A A A T C A G G G G G C C C C T T G G C C C C T G T T A A T C T T A A G G C C C C G G T C C C A A T G C C T C T T T C G G A C C C T T A A A G A A C C T G A A C C A G C C A C G G C C A A C C 0 0 C C G G T T A G G G T C A C A A C C A G A G G G T C G G T T T C C C G G T C C C C C C C A G C C G G G G G G G G A G T T T C A A A G T C T C T C T T T T A G G G A G T T G G T G T T C C C C C C G G T T A A A A T C C C T G T T A C A G A A T T A G A G T T A A C C T T C C A A G G T G T C G G C C T C T T C G T C G G A C T C A A G G T C G G A G G G G G C C A A A A C C T C C C A A G G C C C C G G C C G G A G A G A A T T A A C C T C T C A A A T A A A A T T C C C C C C T T T T A A A A T T G G A G T G C C G G T T C C T C G G G G A G C C T C T C G G A A C C T T A G A C T C A A G G A G A A A A G G A G T C T C T G G G T T A G C C A G A C A G T T T T T C C C C C A G T G T C C C A G C C C C T T G G C C T C A G T T C C T T T C T T A G A A A C T T C C A A T T A G A G C C C C G G C C C C A A C C T T T C T T C C T T T C A G C G T T T C T T C G C C G G T C T G G G A G T C A A A A T T A A G G T C T T C C T T T C C C A G A G T C G G T C A G A C A C G G A A T C G G T C T T T C T C T T G C A A G G C C T C A C T C C C G G C C A G A G G C T G G G A G G G A A T C G G T C A A T G A A A G G G A G T C A A A A C C T G T C A G A G G G T C A G A G T C T T G G A A T C T T T C C C G G C C A A G G C C A G T T G G T T C C T C T C T T A A A G A G C C G G T T T G T C T C T C A A A A C C C C C C G G A G C C G G A G A C A A C C C C G G C C T C G G G G A A G G G G C C C C C C T C T C G G A G C C G G T T G G A A A A T C T G A G T G A A C C T T A G G G T C T T A G T T A A C C G G T T A G A A T T G G T C A C T T A A G G T T A A C C T C A G A G G G T C A A C C T C A A T T G G C C C C C C C C G G G G T T A A T C T C T T A G G G T C G G T C A A G G G G A G G G T C T G A A G G T T T C T C T C T C T C A C G G G G C C C C T T C C A A T C T C T T T T T T T C T T G G G G G G G G A A C C T T T G T T C C C C A C A C A A A G C C A G A G G G C C G G T C A A A G T C A C G G G G 0 0 A G A A A G T T T C C C G G C C G G T C A A A C C C A A T C G G A A C C T T T C A G T T A A C C T C G G C C A G A A G G T T T C A G G G T G A A A A T C C C T C C C A G T T T T C C A G A C A A A A A A A G T T A G A A C C G G T T T C C C A G G G T T T T T T C C A A C C C C A C T C C C T T G G A A A A A A A G T C A A A C C C T C A G A G A G C C G G A C T C A G A G A G A G C C A A C C T C C C G G G G C C C C G G A G T T G G T T T C A A C C T C A G T T C C T C T C T T C C C C T T A A T T T T A G A C G G A A T C C C A G A G T C A G C C A A C C T T T T T T A G T A T C A A T T C C T T G G A C C C T C A A T T G G C C A A C C G G G G T T C C A G T C T T T T A A G G T C G G A G C C A A G G T C T T T C T C T T A G C C G G C C A G A G G G A G G G A C G G C C 0 0 T T C C A G C C A A T T C C G G G G T C G G T C A G T T T T T T T C G G T C A A A A T T A G T C T T G G A G C C T T A G G G A G G G T T C C A G A G A A C C A G T C C C A G A G T T A A C C A G A A A G C C A A C C A A A A C C A G C C A G T T G G T T C C T T C C A G G G C C G G A A A G A G C C T T A A G G A A G G A A T C C C A G T C T C A A G G T C A A A A G G T T A C A G A A A A A A G G T T C C C C A T C C T C C C C C T T C C G G T T C C C C A A T T G G A A G G T T A A C C T T C C G G C C A A C C T T A G A A G G T T T T C C A A G G A A C C A G C C T T A C G C T C A G A C T T T T C C G G A C A A T C G G C C T C A G C C A G A A T C T C G G A A G G T C T C T C T T T C G G A A A A T T G G T T A G A A C C C C T C T C G G A A A A G G C C A A T C A G A G A A A A C C C C C C T C C C C C A A T T G G T T T G T G G G A G A G T T A A A A T T A A C C A G A A C C A A A A T T G G A A T C A A T T G G A C A G G G A A A A G G T T A A C C C C C C T T T C A G A A C C G G T C G G A A G G T T T T G C G G A A G G A G T C T C A G G G A G A G A G A C A G A G T C A G G G A C G G A A G G A G T T T T G G T T C C C C A A T T A A G G C C G G T T T T T T C C A A C C G G A A T T G G A A C C G G C C A A G G T T A G G G A A G G A G T C C C A C A A G G G G G G A G A G A A C C A A T T G G G G A A C G C C C C T T C C T G A A T C C C A C A A T T C C A A T T A A T T C C T T T T T T G G G G G G G G T C A A T T A A T C T T A A C C T T G G T T G G C C T T C C G G A G A G T C A A G G G G C C A A T T T G G G T C C C T T A G T C T C A A A A T C A A T T T C G G G G G G A A C C T T T T A G A A C C A G T C G G C C G G G G T T G G T T G G T C C C C C A A G G A A T C G G G G T T C C G G C C T C A C A G T T C C T T C C T T C C T T T C C C T T C C C C C C G G A A C C A A T T A G A A T T A A G G T T G G T T A C T T A G T C A C C C A G A G T C A G A A A A C C A G T G A G T C C C A C T A A G A G C C C C A A G G A G T G C C T T C C C C G G G G T C G G C C T T A G G G G G A A A G A G C C G G A G G G T C C C T T C C A C T C T T C C T T C C A A T T T T G G G G A G A C T C C C A G A G A G T T C C T C G G A G A G C C T C A G G G G G T T A G C C T T A A T G G G A A A A T T A C T C A A A A C C T T C C A G C C C C T T A G T T T C G G C C A G T G T C T C T T G G T T T T T T T C T G G G G G G G G G A A T T C C T T A A G G G G C C A T A G C C C C T T T T C C C C A G T T C C T T A G A A A G C C A G A A T T T T A A G G G G G G T T G G C G A G A A C C G G T G T T C C G G C C T C A G A G A G A A A A T T T T T T A G C C C C A C A G T C G G G G C C T T A A G G A G T C T T A G C C A A C C G G A A T T G G C C C C G G G G T C G G A A T T T G A G T C A G A G A G T T A G G G C C A A C C A A G G G G T C G G G G C C C C G G T C T T C C C C T T A A A A C C G G A A C C T T A A A A T T C C A A A A G G C C C C G G A A G G C C T T T T C C T T T T G G T T T T C C T C C C T T A A G G G G G G C C C C T T C C C C T G G G A G T C A G T C C C C C T T A A G G T T A G A G T C A C T C C G T G T T G G A G T C T C A G T C A A T T A G T G C G T C A A G G T T T T A A T T C C T C T T T C A A C C T A A G T C T C C C A A A A A C T C G G G G A A G G T T G G G G C C A A G G C C C C C C G G G G A A A A C C T T C C C C G G T T A A G G G G A A A A C C C C T T C C A G T T A G G G C C T T T T C C A G A G G G T T C C T T C C A A G G A G T T A G T C A C A G C C C G C C A A T T C C C C T C T C G G G G G G A A G G A G A G A C A A C C G G T C C C C C G G A C T T T A G C G G G G T T G G G G G G A A C C C C A A T T C C T T G G G G A A T T T T G G A A C C C C G G A A A A C C G G G G G G C C C C T T C C A A T T G G C C G G T T C C G G A A T T A A C C A A G G G G A A G G C C T C T T A A G G A G G G A G A G T C A G T C C C T T C C A G A A C C A C T G G G A A T G C C A A T T A A C C G G G G C C G G T T C C C C A C T T A G A A A A G G A G T T A G C C T T G G G G T T A A A A G G T T A G C C A G T C T T A G C C T T T T A G A A G G A A T T A A C C T G G G C G G G A T T T C C C C A A C C T T A C G G T C G G C C A G C C A C C C G G G G A G G G T C G G T T T C T C T T T C A G T T C C T C A G A G T T C C A G A A C C A G T T A C G G A A G G A G A G A A A A G G G G G G T T T T C C A G C C C C G G T T A A A A C C T T G G G G A A T T A A T T G G T T T C T C C C A G T C T C T C T T T T G G G G A A C C T G T T G G C C A A T T T T G G C C C C T C T T C C A A G G T G T C G G T C T T A G G G T C A A A A A A A G A C A A G G G G T T G G T C C C T C A A G G T C A A G G A A T T G G C C C C G G C C T T A G C C T T G G T T G G A G T C T T T C G G A G T T C C C C T T T C G G A G A A G G C C T T A A A A C C T C T C T A T G A A T G T C A A A G T C C C T T C C G G A G A G A G A A A A A A A G C C T C T G G G A G T T C C T T A A G G T C A A T T T T A G G G T T A G G C A G T T T C A A A A G G T T A A T C T T A A T T T T T C C C T T C C C C T C C C C C A A A A A G G G C C G G T C T C C C T T A C T C A A A A A A G G A A C C C C G G C C G G G G G G T C A G A G T T T C T G C G T C T T G G T T T T A G C C A G T T A A C C G G G G A A T T C C G G C C A A C C A A C C T C G G C C C C G G C C T T T T T T G G T T T C T C T C C C C C G G C C T T G G A A C C A A G G A A A C T T A C G G G G C C A A G G G G T G T C T C G G G G A C T T C C T T T T A G T C T C T T A G G G C C G G C C T C A A T T T T T T A G T T C C A A C G T T T T C C C C A A C C C C C C C C A G C C T G T T G G T T G G G G A G C C A A A C A G T C C C A A T C T T T C G G T T G G A A C C T C C C C C G G T T T C A A T C T C A A C C G G A A G G A A G G T G T T C C C C A C A A A A G G A A T T A A A G T C T C T T C C A G T T A A T C T C A A A A G G T C A G A G T C C C A T G G G G A G A A C C T T A A A A A C A A C C A A C C T T T T C C C C A G T T C C G G A G T G G G A G T T T G A G T C A A G G G G C C A G A C C C C C C C C C T T T C G G G G A A T C A A A G G G A A C C T T A A A A C C G G T G A A C G T C T C A G T C A G A A T C A A C C A G G G T T T C A A G G T T A G G G A C C C T C G G T G A G C C T T T C T T T T G G T C C C A C A C T C T T C C G G G G T T A A A A C C T T T C A A T T T T T T C C G G G G G G A A A C A A T C A G T T A A G G G G C C A G A G T G T G A C G G G G T C G G T T G G T T G G A T C C T T C C T T C C A G A G C C A G T T C C A G T T A A G G A A T T A A C C A A T T C C A A C C A A C C G G A A T T A G A C A G A A T T T C G G T C A G G G G G T T T C G G T C G G C C C C A G G G T C C C C C T T C C G G G G T C A C G G T T A G T C T C T G C C A A A G T C A A T C G G C C G G A G G G C C A G T C A A T T A C G G G G G G A G A G T T C C A G T T G G C G T C A A A A C C G G C C A A G G C C C C A A A A C C A A C C A G T T T T T T T T G G T T T T G G A G A A C C A G T C A G G G T T A A C C G G C C T C A C T C A G T T G G G G G G C C G G A G G G T T C C A A A A G G G G C C C C A G A G T T G G A A G G C C T T C C G C T C A G C C T C A A G G T T T T A C A G T T T C T C A A T T A C G G A A T G T G T C A G T T C C A G A A C G A G A A T C C C A A A G C C T T A C C G T C T T C C G G A G G G G G A G G G G G A A T C A G A A T T T C G G G G T C T C T G T T T T G G T G T T T T A G A G A G T T G G G G T T G G C C T T T T A A T T G G A A A A A A C C A A A G A G G G T G T T T G C C C C G G C C A A G G A A G G G G G G A G T T A C T C A A A G A G T C C C A A T T C C G G T T A A A C T C T C A A T T T C G G A A A A G G T T T T A A T T A G T C G G T C T C A G A G C C T T G G C C C C A A C C T T A A A A A A C C C C G G T C T C C C A G A C T C A A A C T C T T A G A A T T T C C C A A A C T C T T A C A C G G T C C C G G G G A A A A A A T C T T A G T C G G T T A A T G T C C C G G A G G G G G T C C C T C A A T T C C A G T C G G A A A A A A T T C C T T G G G G G G G G A A T T A A A A T T A G A G T C G G C C C G A T T G T T A G T C A C T T C C T G T T T C G G T T G G G G A A C C G G C C A A A A T C T T G G A G A G T C T C G G G G A C T G T T C C A A T G A A A A G G T T G G A A G G A A C C A G T G A A C C G G T T C C T G T T T T C C C C T T T C A A G G T T A C T C A A C C C C A A T T C G T T T T C C A A T C A A C C T T T C C C C C C C T T C C G G T C A A G G A A G G A A C C T T A G C C T C T T C C C G A C T T T T G G C C C C A G G G C C G G T T T T G G C C C C A A A G G G C C A A G G A G A G A C A C T C A G T G A A T T A A T C G G A G T C T T A A A G C C T C T T T T C C C C G G T T T C T C T C C C T G G G A A C C T T T T C C C C T T C C T G T C G G T C C C A A T T A A T T A C C C A A A C T T C C T T G G A G G G A A A A T C C C T T T T C C C G A G A A A G T C G G G G T C A G T C C C T T G G C C G G A G T C T C C C C C C C T C A G A A T C T C T T G G A A T T G G A A T T T T G G G G T T A A C C T T C C A G T T A C T G T C T T T C T T T T T T G C A A A G T T C C A G C C A A A A G G T T G G T T G G T C C C A G T C A G A G A G A G C C A C T T T C A G T C C C A A A G A A G G T T A G G G G G A G A C T T G G T C T C T T T C C C A G C C T T G G A G T C C C G G C C T T T T A A G G A A A A T T A A G G C C A A A A G G A A C C A A G G C C A A T T T T A A T T C C G G A A A A C C A G G G T C A G T T C C G C A A A A T T T C C C T C G G A G G G T G T C G G A A A A G G G G C C C G T C T C C C C C C C A G A G G G C C T T T T A A A A C C C C A A G G C C G G C C G G A A C C C C G G T T G G C C T C C C C C A G A G A C A A T T C C A A G G A G T C A G T C T G A G A C T C A A A A C C A A C C A C C C A A A G T C G G T C G G G G T C A A A A G G A C T T A G A G G G T T T C A C A G T C C C A A C C T T T C C C T C C C C C A G G G A G G G T C A G C C C C G G C C A G A G T T G G G G T T T T G G T T G G T C T C T T G G G G T C T T T C A C T C A A G G T C A G T C T C C C C C A G A A G G A G A G A G A A A G G G A G T A A A G G T C T C T C A A A A T T C C C C G G G G C C T C C C T C A G G G A G G G G G A G A A T T T C A G A G G G C C G C G G C C A A A G A A C C G G A A T T G G C C G G T C G G G G G G G G T T A A A G A A G G A A A C C C A G A G T C G G T T T T A G C C C C T C G G T T G G A G T C G G G G C C T C T C T T T C G G A A C C A A A A T T T G G G A A T C A A G G T C T C G G T T T T G G A A T T T T C C A A C C T T A C A G G G A G T C A G T C C C A G T C C C C C G G G G T T T T T T A A A A A A T C A A T T T C C C C C T T G G T C A A T C C C T C A G T T T T G G T T A G G G C C A A G G G G T T C C G G C C T T A A A A C C A A C C T T T C G G G G G G A G T C T C T C G G A G C C T T T T G G G G G G T C A G T T A G C C T C C C T T A G T C T C G G G G C C C C A G T C G G A G T C C C A A T C C C T C G G T G A A C C T C C C T T A G G G T T T T C C C C C C A C T C A G T G A A T C G G G G G G T T A G A A T T T C A A T T A G C C A A A A C C T C G G A G A G G G C C T T A A A A T T T T T T A G G G G G T T A G T C C C G G A A A G A A G G G G A G T C A G C C C G C G A G G G C C G C A A T G T G A A T T A A C C C C T T G G A A C C C C G G A A T T A G A A T T C C A G C C C C T C A G C C T C T C C C T T A G T C A G G G G G C C G G A A G G G G A T A A T T T T T T T T A A T T C C A A A A A A C C G G G G G G C C T T T T C C G G C C A G A G T C G C A G T C A G A A T T C C A A G G T T A G T T T T T C A A T T A A A C C C A A A C A G T G T T C C A A A A C C A A A G A C A C A G A A A G T C T C G G T T C C C C C C G G G G G G T T C C T T C C T C C C G G T T G G A G T T C C T C C C C C G G G G T T T T G G T T T T A G T T G G T T C C C C T A G G T T C C A A A A T C G G G G T T C C T T T C C C A C A A T T T T A A C C T G A A T T A A T T A A A G A C A G T T T C A A T G C C T T C C T C T C T C T C G G G G A G T T C C G G C C G G G G T T C C G G A A T T T T A A A A T T T T T T T C T C T T C C A G A A T T A A T T A A C C G G G G C C T T G G A G C C C C A A T C A G G G A A G G A G T C A G C C T T T T T C G G G G T T G G C C A T T C T T G G T G T G G G T C T C T C A A T T C C T T G G A A T T G G T G G G T G A A G G C C T T A A G G T C A G C C C C C C G G T C T A A G A A T T A A G G G G G G G G T T G G G G G G A A T T A G T C T C A A A G G G T C A A G G T C T C A A G G T T T T C C G G G G T T T C C C T T A A T C T C C C T C A A G G T T T G T T C C G G T T C C G G A G G G T C A A G G C C A A A G A G A A T G G G T T C C T T G G C C A A T C T C A A C C C C G G A A A A C C G G T G A G G G T T T C G G G G A A A A A A T C A G C C T T G G A G T T A A A A G G A A G G A A G G G G A C G G A A G G A A T C A G T C G G A A T T G G T T A A T T G G A A A G T C A A T C T C A G A C A G A G C C C C T T A A T C T C T T A G A C T C T G T T C C G G T T A A A G C C A A A G G G G G A G C C T T G G A A A G A C A G A A C C G G C C G G A C T C A A A A T T A A T C A A C C T C G G T T A C G G C C G G A G T C C C T T T T G G T T C C C C A A G G C C A G T T C C G G A C G G G G G G C C T G T C T T G C C C T T A C G G T C T C C C A A C C T C G G T C A A A G A G T T G G C C T C G G T T T C A T A G T T G G A G G G A G T C C C A A C C G G G G C C G G G G C C T C A G G G A A A A A G T T T T G G C C A G T T C C C C G G T T C C C C T T A A C C G G G G G G A G C C G G A A A A G G A A C C A A T T T T G G A A T T C C A A A A A G G G C C C C G G T T T C G G T T G G G G G G G G G G A A T C T C T C T C T T A A T C C C A A G G T T T C G G C C T C A A A A T T T G A G T C G G A G T T T C G G T C A A G G A G C C A G C C A A A A A A C C G G G G G G G G T T A G G G G G C C C C C C C C C C A A G G G G C C C C T T G G T T T C T C T G A A A A A C T C A A C C T T C C C C T T T T G G G G G G T C C C T C C C C C C C G G T C A A G G G G A A C C A C C C G G G C T T C C T T G G A A C C A A C C T C G G C C T T A A T T A G A G T C C C A A C C G G G G G G G G A A A A T T A A G G G G A A C C C C A A C C G G C C C C T T C C C C A A A A C C C C T T G G A A A A T C A G G G T G G G A A T C A A T C A C T T C C T C A A G G G G T T T T C C A A G G C C A G A A C C T T T C A G T C A G G G T C A G C C A A A A A A T T G G C C A G A A A A C C T T G G T T A G C C C C A A G G T T G G C C A A G G A A G C A A T T A G T T T T A G A A T T T T T C A A T T C C G G T G G G A A T C T C T C A C C C A G C C C C C C A A A A G G C C A A T T A A A A C C G G G G T T G G C C G G C C G G T T T T C C T C A A A G A A A A T C C C G G G G A A C C A G A A C C T T A A G G A G T T T T G G C C T C T C A G A G T C T T T G A G G G A A A A T T T T A A T T G G A A T T C C T T A A G G A G C C C C G G T T C C T T C C T T A G A G A A C C A G T T C C C C T T G G G G T C A A G G C C A A C C A A A G A G T C A G C C T T C C G G A A A A A A A A 0 0 T T C C A A C C T C T G G G T T C C G G T T C C G G C C A A C C A A G G A A C C T C G G C C T T C C A A T T A A T T A A A A A A G G C C A A T T T T T T G G A A T C A G T C A A T C C C A A A G T C A A G G G G C C T C A A G G A A G G A G T C G G C C C C C C A A T T G G C C C C A G A G G G G G T T A G A G T C T C T T A A G G G G G G C C G G C C T C C C A A C C T T C C T C C C G G T T T T C C G G A A T T A A A A T T T T T T G G A G T C G G A G G G G G G G A A G G A G C C T T T C G G T T G G G G T T T T A A A G A A G G G G G G G G C C C C C C T C A G A A T C T C T C A C T C T G G G A A G G T T C C T T C C C C G G T T T T C C T T T C T T A A T C T C A A A A T T C C G G T A T T T C C C A A A A A A C C G G A A C C C C G G T T C C T T A A T G C C A C G G T C A A T C T C A A T C A G A G G G C C T G T T T T G G A A A G T C A G G G A A A A T C C C A G A A A A C C C C T C G G A A T T A G G G C C G C A G C C T T A A A G G G G G G G G G T T C C C C A G C C T C A C A G G G A A T T A G A A T C G G C C T C A A T T T C T T G G T T C C T C G G G G A A A A T G C C G G T T A A A A G G G G G G G G T A T C A G A A A C C C C C G G A A G G A A A A A A A A A A A A C C G G T T G G G G G G C C C G C C A A T T A A A A A A A A C C A G T C T T G G G G G G C C A A C C G G T T T C G G C C T G A A C C A A A A A G T C T C A G A A C C A A A G A G A A A A C C T C A A A C G G A G A A G G G G C C T C G G A G A A G G A A A A G G A G G G A A A A T C A A T C G G A A G G T T G G G G C C T T G G C C G G T T C C G G A A A A T T G G C C T C C C T C A A A G C C A A A G T T A A A A T C T C G G T C G G T T T G T C A G T C T T G G T T T C T T T T T T T T C C A G A A T C A G T T A G T C T C T T T T G G A G A G A C G G A A A A A A C C C C A A T C C C T T A A A A C C G G G G T T A G T T T T C C A A C C C C C C T T G G A A G G A A C C C C A A T T A G T C T T C C C C G G T T T C T T A G C C T C G G C C G G T C A A A G A A C C C C C C C C C C T T G G G G T T A G A C T C A C C C A G T C G G T C T T T T C C A A A G C C T C A G A A A G C C A A T G A A T T A A G G G G C C T T G G G G C C G G A A T C A G G G A C G G G G C C T T G G G G G G T C A G A C C C C C A G T C A C T C A A C C G G A A G G A G T C T C A A C C G G G G A A G G T C T G T G G G G G C C T C C C T C A A G G T C A A G G T T C C A G A G A A T G T T A A T T G G T T T T A G C G T C A G A G A C A G A G T C G G A G C C C C T T C C T G A A A A A G C C G G C C A C C C G G T C T T A A C C G C C C A A C C G G C C A A A A C C A A G G A A C C T C A A A G A C G G C C A A A G A G T C T T C C T T G G T T T T A A C C T C G G C C A A A G T C A G C C A A C C C C C C C C C G A A T C A G C C A G A G T C C C A A G G T T T C A G A A A G T T A G A A T C A A T T T T A A A A A A G G G G C C G G A A C C G G G G T C A G C C G G G G G G T T A A C C C C A A T T T T T T T T C C G G A G C C A A T T T C T T A G C C C C T T C C T T A G G G C C C C A A T C C C T C T C A A T T A G A C G G A A T T G G C C G G A G A A G G C C T T A A G G A G A A C C C C T C T T T T A G C C G G A G C C C C A A G G T C T T A A A A T G A A T T C C T T G G A A G G G G A C C C T C T C T C A A C C T T T T G G C C A G A G A A T C T G G G T T A G C C T T A G C C C C T C C C T C A C A G T T A A C C T C T G C C T C A A T T T T T A A G A A A C G G T T T T T C T T G G C C G G G G C C C C T T T A T G C C A A G G G G T T C C A C T T T C G G A A A A A G C C A G C C G G C C A A A G A C G G T T G G C C A G A G G G C C G G T T G G T T A A C C G G T T A A A A G G G G C C A G G G A A G G A A G G A A T C G G T T A A G G G G C C T T T C A G T T T C C C T T C C G G A G A A G G G G T C C C C C T C G G T C T G A A A A T T C C G G T T A A A A T T G G G G A A C C C C T T A G T C A A T C T T A T A A T T A A A A A A A G A A A G T C C C T T A G G G A G T G G G C C C C T T C C T C A A A G A G C C T T C C G G G G T T A A A C A C A G A A T C T C T T A A G G A A A G A C C C T T A C A G T C A A T C A G C C C C A A A G C C A G T C G G T G T T T C C C T C T T G G C C A C A G T T A A A A A A A A T T A A C C A A A A T C T C A C A G T A A A T T T T T T A A A A C C G G G G T T G G C C G G T T A A C C C C C C C C G G G G T T G G A G G C T T C C C C A A T T A A C C G G C C T T G G A A T T A A A A C C G G G G T T T T T T C C T T C C A A G G T T G G G G T T G G G G T T A G A G T C C C C C A C C C C C T T T T A A T T T T A A T T T T T A A G G G T T C C G G C C G G T C A G A A G G T C A G C C C C C C T T G G G G T C G G G G T C G G A G C C A G A A A G A A T T A G T T T T T G A C C C G G C C C C G G A G A G A G T G A A T T A A G G G G G G T T C C T T G G A A C C T T A G C C C C A G T C T C T C T T C C C C G G T T A A G G A A A A T T T C A C T G A G A G C C T T G G G G A A C C T C T C G G A A A G A A C C C C A A T G A A A A A G T T C C G G T T T T C C A G A A T T T T A G G G A A C C T T C C C C A A A G T C C C G G A G A A C C T T G G A A A A C C C C T G T T A A C C C C A A G G G G A A T T G G C C A A C C G G C C C C C C T C T T A A A A C C C C G G A A A G G G G G T T C C G G C C A A T T G G T T T T T G T C A A A A T T A A G G T T G G C C A G T G C C C C C C A G C C T C T C A G G G T T A A C C A G T T A A T T A G T T G G T C A A G G A G G G T C T G A G A G C C A G T G A G T C A G T T T T C C A C G G G G C C A A T C A A T T G G G G A G A A A G G G C C A A T C A G A A T G A G T T G G T T T C C G C C C C T T T C C C A A A G C C G C T T C C A A C C C C T C T C T T A G T C C C T C A G G G C C T G A G A A C C A A G G T T C C T G A G G G T C A A C C T C A G A G G G A A A G T T C C G G A G G G T C A T G G C C G G A A A A A G T C C C G G A G G G A G A A G G T T C C T T A A A A A G T T T G T C C C T C G C A G C C C C T C T C T C G G T C A C A G A A A A T G A G A C A A C C C C G G G G C C G G C C A A C C A A T T A A C C A G G G A G C C A A A A A A G G C C G G T G A G T T T C C C T C A A T C A G G G G G C C A G T T A A A A T T T C T T C C A A A G A A G G C C G G A A A A C C T T T T G G C C T T A G A G G G A A C C G G A G A C G G A G T C T T T C A G A A C C A A C C G G C C C C T C A G A G A A A A A A G G A A T T A A A G T T C C G G A G C C T G C C A G G G G G T T C C A G A G A G A G G C A G G G A A A A T C A A A A A G C C G G C C C C A A C C T T T T G G A G G G T T T T A G T T G G A C T T G G C C C C T C T C C C G G T C A G A G T C A G T G C C T T A G T C T C G G T C A G T G C C T G T C A G T T A C G G A G A A A A T T A G G G C C G G A A G G C C C C T T A G A G G G G G G G A C T T T G T C T G T C A G T G A G C C C C C C G G A G A G A G T T A G G G T C T C A A A A C C A A G G G G C C A G A A T G A G A A C C T C A G T C T T T T T C T C C C T C A G T C T T G G T T A A A A C C C C T T T C T T C C T T T C A A A A A G T C A C A A T T A A G G T T A A T T C C T G C C C C G G C C G G A G G G C C C C T C C C T C T C T C G G G G A G G G A A T T T C T C A G A A T C C C C C A G T A G G C C C C T C A A G G C C G G C C C C A G T C A T T T C C A C T C C C A A C C T C G G T T T C C C G G G G C C C C G G G G A A C C T T G G A A T T G G A A G G C C T T A A G G T T G G C C T T A A T T A A G G T T T T T T C C A A A A G G G G C C T T A A C C A C T T G G A G C C T T G G T T T T G G T T T T A G T T G G G G T T T T C C G G T T T T A A T T A G A A A A G G G G G G A A C C A A C C T T T T T T G G T C G G T C A G C C T T A A G G G G T T G G G G G G T T T T G G C C G G A A A A G G T T A A A A C C G G T T C C G G T T C C C C A A G G T T C C A G G G A A G G A G C C G G T T C C A A A G T G A C A A A A T C C C C C A G A G A A A A G G A G T C C C G G C C A G G G T C A A A A G G T T C C T T C C A G G G G G A A A A C C T T G G C C C C G G T C A A G G A A T A T T T T A A T C T T T C T C T C A G T T A A C C G G G C G G C C C C A C C C C C C C C C A A A A C C T T C C A A T T A G T C C C C C A G T C G G C C A A A A G G C C A A T C C C C C A G G G T C T C G G T C T T T C A G A G A G T T T C T C A G A G T G G G A A T C A G C C G G G G A G G G T G A G T C T C G G A G A G T T T C G G A G A G A A T C G G G G A G A C T C A A C C C C A G C C A C A G G G C C A G A A A C T C T C A C G G T C A A G G A A T T C C T C G G T T C C C C T C A G T T A G A G T G T C C C T C A G T C G G A A T T A A C C T C A A T C G G G G T C A G T C A G T G T C T G G G C C T T C C G G C C T T T T C C A A C C G G C C C C G G C C A G G G A C A A A G C C A A C C A G T C A A C C C C T T G G T C G G A G A A A A G G C C A A A G G C C C T C G G T T C C T T A G A G T A T C T C G G T C T C A G A A G G C C G G A A A A T T T T T T T T C C A A A G G G A A T G C C C C G G C C G G A A T C T T A A T T A G G G T C A G G G G G C C T C C C A A T G A G T C C C G G T C A G C G C C C C G G C C A A G G A G A G C C C C A A T T A A C C T T A A C C T T A A G G A A T T G G G G A A G G A A T C T C T T T C C C C C C C T C T G C C G G T C G G G G T G A C T A T T C C G G C C T T A A A G C C T G A G C C C C G G C C G G G G T C G G G G C C T C G G T T C C C C A A C C G G T T C C G G T T G G T T T T A A A A G G T T A A C C G G T C T C C C T C A G A C T C G G A A A A A G T G T C T C A G A G T T C C A A C C C C C C A A T T A G C C C C A G A G T T G G C C A A A G G G G G G G A A C C A G G G T C G G A G A G G G T G A C T C C C G G A A G G G G C C A G G G T T T G C C T T A A T T C C A G G G G G C C A G T G A A A A A A A A G G T G C C C C T T G G C C T C T C A G T T C C A G T T G G A A G G T C C G A A A A C C C C A A A A A G C C G G T C G G T C T C T C G G G G A G C C T C A A A G A G A G A G T C C C T T C C T T C C T T C C T T T T G G G G T T G G C C A A A G A A T T T C T C A A A G T G A G A A T C A C A C G G G G G G A G T C G G A A T T T T C C G G T T A G C C G G T C G G T T A A A A T C G G G G A A G G G G T T A G C C T T A A A C C C T C A G A G T T A A C C C C G G T T C C T T A A T T T C A G G G A G C C T T A A T T A C T T A A G G T T T C T C C C C C T T G G C C C C A G C C T T T T C C G G T T T C T T C C T C A G C C A G T C G G T C A G T T T G T G G G T T G G T C A A T G A A A A G G A G G G C C T T C C A A G G T T A C C C A G A G T C G G A A A G A G A C A A A A T C A A A G A A G G G G G G A A G G T T C C C C A A T T C C A G G G C C T T A A A G T G T T T T G G G G C C T T G G T T A A A G A G C C G G G G C C A G T G T C A C T T C C A C T T A A C C C C T C A G G G G G G G A A G G G G T T T T A C C C A A G G A G G G G G C C A A C C T T T T C C T T A G T C T C 0 0 C C G G T C G G A A C C G G C C T T A A G G G G T T T C C C G G T T T C A A A A G G T T C C A A T T G G T T A A G G A A T T T T T T T C C C T C C C G G T C C C T T A A T C T T A G A G T G A G T C T T G G C C C C G G G G A A G G T G C C T C A G A A T C T C T C A T A G C C A G A G A G T C A G T T T T T G T C A A T C G G A A A G T C C C G G T G A A A A A A A A T G C C A G A G A C A G A G C C A G T C C C T C C C T C C C C C T G A A G G A G A G T C A G A A A C T C T T A A A C A C A A A C G G A G A A A G T C A G T A G G T C G G G G A A C C T T G G T T C C C C A A T T T T C C T T A A G G G G A G G G A A T T C C C C C C T C T T C C C C G G G G T T C C A A A G A G G G A A C C A C T T G G A A G G G G G G G G G G C C G C A A A A C C T C A A T G G G G G A A G G G G A A A A T C A A T C T C A G A A A A G G A G C C G G G G T T T T A A A C C C T C T C C C T T A G A G G G A A T C A A C C C C C C G G T T G G G G T T A A C C C C A G T C A G A A A G G G T C A G A G G G T T G G G G A A G G C C A G T C A A T T C C C C G G A C A G T C T C A A T C C C T C A A G G T T A G G G C C T C A G C C A A G G A A G G C C A A A A G G T T A A C C G G A C G G T T T T G G G G T T A A G G C C A A A A T T T T C C C C C C T T A A A A G G C C A A A A T T A A T C T C G G C C T C T T G G A C G G T T C C T T G G T T T T G G C C T T T T C C G G C C A A T G G G A A G G C C T T G G C C A A A A G G T C G G G G G G T G T G G G T T G G T C G G C C C C T T A A G G T T G G A A G G T T A G T C A G T T A A T T A A T T T C G G C C A G C C C C A A A A A A G G A A G G A A A G T C C C A A A A A A T T C C G G T T C C C C T T G G C C A G T T C C A G A G A A T T A G T T G G C C A A T C T C A A T C T C C C T C A A G G C C T T T C G G T C C C T T C C G G A G C C A G A G T T G G T T C C T C T C A A T T A A C C A A C C T T G G C C T T T C A G C C G G C C G G T C C C G G A A C C T T T C C C T C A G T T T T G G A G T T G G G G C C C C G G G G G G T C T C G G A G T T A C T T T C T G A A T C G G T T C C T C A G T C T C A G A G A A G G A A T C A G A G C C A A C C T T A A A A C C C C C C A G A G T T A A A A G G T T T T T C A A A A C C A G G G A G A A C C T T T C A G C C A G C C A A A G A A C C T T A G G G C C A G A G T C G G A G C C A G A G A C T C C C C C A G C C A G A C A G A A T T A G C C A C T G T C T T T C T C A G T C A G A A T T C C A A T C T C C C C C A G T T C C G G G G A A A A C C G G A G T C G G G G C C G G G G T C A G T T G G A A A A A A T G G G A A T T A A A A A G G G C C G G T T C C G G A C G G T C G G G G T C C C A G A A G G A G C C A A G G G G T T T T C C T C G G C C T T C C T C G G C C A A T T A A A G A G T T G G G G G G C C A G G G A G T C T C T C A G A A C C C C T C A A A G C C A G A G A G G G A A T T C C A G T T T T A C T T C C T T T C C C C C A G T C A G G G T T A A A A A A C C T T C C T C T C T C C C A G G G T T T C A A A G T T A G A A T C A G A A T T G G T C G G T C A C C C G G T G T T G G T T C C A G T T T T G G C C A A C C G G T C T C T G A A G G A A G G G G G G G G A A G G C C G G C C T T A A C C C C C C C C G G A A C C T T C C A A G G A A T T C C C C G G G G A A A A A A A G T T T T C C A A G G A G T C A G T C T C G G A A T T G G A A T C T C T T A C G G C C C C A G T C T C C C G G G G A A T T T G A A G G A A A A G G T T C C T T A A T T C C C C C C T C G G C C T T C C C C A A A C A A C C A A A A G G C C G G T T G G C C A A A C A C A G 0 0 G G C C A G G G T C C C C C T T G G G G C C T T T T T T C C T T G G T C A A C C C C A A C C C C G G A G G G A A A A G G G G A G T T T T A G A C C C G G G G C C C C C C A G T T T T T T T T A A C C G G T T T C G G C C A A A A A G G G C C T C A G T C A A T T A A A A A G A G G G A A C C T T C C C C G G G G G G T T T C A A T T T T T T G G T T T C C C G G C C C C A A C C A G C C C C T C A G T C T C A A G G G G C C T T T T C C C C A T T G G G C C G G C C C C C C T G A A T T C C C C T T G G T C A A A A A A A G G G T C T C T T A A G G T C C C T T T T C C A C A G A G G G T C A A G G A G G G C C T C T T T C C C C C T T C C C C G G T T A G T T C C G G G G G G A G G G A C A A A C T C C C C C C C A A G G G G G G G G A A T T G G A C T T G G C C G G A A A A A A T C A C G G C C C C C C G G A C G G T T T C C C A G T G G C T G A G T C T T A G T T C C T C A A A G T T C C T C C C C C A A A A G G C C T T C C G G C C A A A A T T T T A A C C T T A G A G T T C C G G C C C C T T T T A A A A A G T G G G C C T T T T C C T T T T T C G G A A T G A G A C A A T C T C G G G G T T G G G G A A G G A A T T C C G G A C T T A G G G C C G G A A C C G G A G T T A G A C T T G G C C A G A G A G A A T T T G C C C C G G T C T C G G T T T G A A T T A G T T G G A A C C G G G G A G A G T T G G T T G G C C T G T C A G G G G G C C A C A G A G T T A G G G T T T T T T G G G G G G C C C C A G A A A G T T A A T T A A T T T T C C C C G G A A T G T C A G T T G G C C G G C C T T A A T C A G C C C C G G T T T T C C T T G G T T A A T T A A G G T G A G C C T C G G A G A G G G C C G G G G C C T C A A T T G G G G C C T T A A C C C C A A C C T T G G A G G G G G A A T T T C G G T T T T A G T C T C T C T G C C A G A G A G A C A G T C G G C C G G T C A A T G A A A A C C T T G G A G G G T T G G A G T C G G G G T G T C C C A A A G C C A C A A A A C C A G A C C C C C C C T T G G A G A G A A C C G G A G G G A A C C G G T T C C T T A G T T C C G G T T A A C C G G G G T T A A C C T C T C T T C C A C T T T C G G A G G G T T C C T T A C A A A A T C T T T T G G A G C C A A G G T T C C A A G G G G T T T C G G T C T C T T T T C C A A A G A A A G T T C C C C C C A A G G G G A A G G A A A G T G T T A A T C A A T T T T T T T G C C A A T C T T C C T C T C G G G G A C A A A A A G A A A G A A T T A G G G G G T C A A G G G G G G A A T T T T T C T G C C A A T C T G A C T T A A G G G G A G T T G G T T C C C C T C A G T T A G T C T T C C A G A A T T T T A G T G A C A G T C T T T T G G T T G G G G T T T T C G G G T C A G G G C C A G A G C C C C T T G G G G A G T T A G G G A A A A C C T C G G A G C C A A C C A C G G T C T T A G A G A C A A T C A A A A A A G G A A G G A G T C A A T T T T T G A A C C C C A A A G A C T C A A T T A G G G T C G G G G T T A A T T C C T T G G C C T A A G A G C C A G T C A G A G T C A G A A C C T T C C C C T C A A A G T T C C T C T T T T C C A C G G C C G G C C T C T C G G A C A C T C C C T T G G G G T C T C C C T T G G G G G G A G T C A A C C G G G G C C G G A G T T C C A A G G G G A G G G C C C C A A T T G G A A G G G G C C C C A G C C G G C C G G C C T T A G G G A A A A T T A A C C C C C C C C G G C C G G C C C C T T A A G G T T C C T T A G T C G G C C T C A G T T C C T T A A A A G G A G T T T G T C C C A C A G T T C C A G T C G G C C T T C C A G T G T T T T G G T T T T T C A C A G A G A G T C T G A G G G C C G G T T A A T T G G A A A A T T A G C C C C C C A A T T T C A A A A T C A A C C T C C C T T A A A A T T A A A A C C G G A A T T C C G G A A C C G G G G A G G G A G C C C C T T T C C C A A T T T T A A G G T T A G G G C C T T C C C C T T T G C C A G A A A G A G C C C C T T T T G G A G C C T C A G A A C C A G T T A T G G G G A A T T T T G G A A G G C C C C A A T C C C T C T T G G T T G G A G A G C C A A A C T C T C T T C C C C A A C C T C G G A A T C T T T C C C T T T T A A A A C C A A A A A G G G T T G G T C T T C C A G A A T C A G C C A A T C G G A G T T T T G G A G G G T T T T C C A A C C C C A G T T C C C C A G G G A A T T T G C C A A G G C C G G T G A G T C A A A A G G C C A G T G G G A A G G T C T C A G T T A A T G A A T C A A A A G G C C C C A C A A T C G G T G T T G G T T T T A A A G T C T G G G G G A A T C T C A G T T A G G G A A T C T T G G T G T C T T G G T G T T G G A G A A A G A G A A A G G G C G G C C C G G C C T T T T A A A A G G T T T C T G G G C C C C G G A A G G A A T T A A C C A A A G A G T T C C G G T T C C T C G G T T T T A A A A G G G G A A A A G G A G A G A A T T T C T T G G A G A G A A G G A G T T G G A A C C A G A A C C A A T C T T A G G G A A A A A A C C G G G G C C G G G G C C T T T T C C G G G G C C C C G G A A G G A A A G C C A A G G T T T C A A G G A G A G G C A G T C C C A G G G T T C C G G C C A A C C C C A G G G T T T T A G T T A A T T A G T C T T T C A G T C A G A A C C G G T T C C A A T T A G C C G G T C G G A G T C G G T T A A A A T C T C C C G G G G T T T G G G A A A A A A C C C C C C T G G G T T A A A A T T T T G G C C C C G G A A T T C C A A T T C C C C A A G G A G T C A A A A T T G G T C A A C C C C C C C C C C T C A A A G T C A G C C A A G G C C T T A G C C A C T C G G C C A A C C G G C C G G A A T T A G T T T C A A T T C C T T A A C C A A A G C C A A C C T C T C G G A G T T A A T T C C T T A A A A G G A A C C T T C C A G A G C C C C A A A A A G C C G G C C T C G G G G G G C C A A C C T T G G T T G G T C T C G G A G G G A G T T T T A A A A A A G G G G A A G G A A G G C C C C C C T C A G G G G G C C C C T G C C C C G G C C A A C C T T A G C C A A G G C C T G T C G G T C T C T T C C A G T C A G G G A A T T G G A A G G A A A C T T A A C C G G C C C C A G T T T T A A T C G G T T T T A A C C A A C C C C T T T C T C G G G G G G T C A G C C C C T C G G T C C C T T A G T T A G C C A A C C T C A A A G A G C C C C G G A G A C G G A C A A A G T C G G A A C C T C T C T T T G T C T C T C C C T C C C A A T T A C G G A C A A A C A A G G A G G G C C T T G G A G C C C C T T T C T C T C T T T C T T G G G G T C G G T C T C T C T C T G A G T G C C A C T G T T T G T C A C C G A G T G T C A G G G T T A G T T C C T C G G A C A G A G T C A G C C G G G G T T G G T T T C T C C C T T A A T T T T G G C C A A A A C C T T G G A G T T C C G G A A G G G G G G A A T C T C T T T T G G G G C C G G A G T C A G T C T C T C T T A A A G C C T C A G C C A A A C G G A G T C C C C C T C G G T T C C C C C C G G A A G G G G T G T T T T A A A A T T A A A A G G T G A G T T A G C C A A G G C C C C C C G G G G T T C C T T C C G G G G C C C C A G T T A A T C G G C C T T A A A A G G A G T C G G A G A A T T C C T T T G C C A A G G T T T T A A T T C C C C C C T T T C A A T C G G A A T T T C C C A A A A A A G G G G G G C C T T G C T T C C G G T T G G G G G G T T G G T T C C T T C C T T T T T G G G T T T C A A T C G G A A G G T G A A A A G G A A C C C C C C A A A A G G T T C C T T A A C C T C C C G G A T T C A A A A A A A C T T T T A A C C T C A A A G C C A A T T A A G G T T T T A G T C T T T C G G T C T C T C C C C C T C A G T G A A A A G G A A A A C C G G T T G G T T G G G G G G A A T C T T T T A G A C A G T C T C T C T T G G G G G G C C A A A A G G G G A A G G A A T T A A T T C C G G T T A A A A T T A G A G A C A G T T G G G G C C C C T T T T G G G G T T T T T T A A C C C C A A G G A A T T T T A A T T G G G G A A C C T T A A G G C C T T C C A A C C C C T T C C G G C C C C G G C C A A A A C C T T A A C C C C T T C C A A C C A A G G T T T C A G T C G G T C G G A G C C T T T C T G T G A G A G A G T T C C T G C C A C T C G G T G A G T C T G A C A C T T T T G G A G T C G G T T T T A G T C G G A G T C A G C C T C A G G G G G C C T T G G G G T G T C A C T T C C T C T C T C A G A C C C C C T T C C A G C C A A A C A C G G A A G G T T G G A C A G C C T T G G A G T G A G T C A G T C A A C C T T T T C C T T G G T T G G A A T T A C C C A A C C C C T C G G C C C C A A A A G G G G A A A C G G A A A A G G T T C C T T A A A A A A A A T T C C A G T C A A A G T C C C T T G G A A G G G G T T T T A A G G G G A G A G C C A A G G T T G G G G A A A A T C T T T T C C A A T C C C C C A A C C T T T C A A T T T T C C C C A A C C T T C C A A G G T T C C A A T T T G A A C C A A A G C C G G C C C C C C A A T T G G A G T C T C T C A G G G A A A C T C A A C C C C T T G G A A G G T C A C G G C C T T A G A G G G G G G G T T A A A G G G C C T T T T C C C C T T G G A G T T T T C G C C A C C C A A G G T G A A G G G G T T A A A G A G A A C C G G A G G G A G C C G G T T C C G G T T A A T T T T G G G G T T T G T C G G A A T T T T G G C C T C T T T C G G A G A G T C C C T C T C T C A A T T A A A A G G T T A C G G T C T C A G G G T C T T C C T C T C G G G G A A T T G G C C A G G G T T C C G G T T A A G G C C C C C C G G T T T T C C A C C C T T A A C C A G A G A G T C G G T G C C A G T G A G A A G G A A G G T G A A T T T C T T A A C C G G T T T T T T G G A A T T A A A G T T G G A G T C C C A G T C A C T T G G A A G G C C T T A A T T G G A G A A C C G G T T C C T T T T A C C C A A G G C C T C C C A A G G T T A A C C A G G G C C A G T C A A C C G G C C A A C C T C T G C C T C C C C C A A T C T C C C T T T C T T C C A A T T A A G G G G T T G G C C T C T C A C T C T C G G T C A A A G C C G G T T A G G G G G T C C C C C A A G G A A T C A C A A C C G G C C T T C C A A A A T C A A G G G G G G C C A C T C C C T C C C A A A A G G T T A G G G A A G G T C G G T C C C G G C C G G C C C C T T G G C C C C C C A G T T T T A G A G G G C C T T C C A G C C A A A A G G A A G G C C T T C C T T T T G G G G A G T C T C T C T C T T G G A G G G A A A G A G T T T C T T A A A A G G G G C C C C C C G G T T A A A A C C T G T G A A A G A G C C A G C C C C T T G G G G A G A G G G T C A G T C T C A C A A C C A A A A T T G G T C A A T C G G A G T C A G G G G G T T T C T C T C A C G G G G G G G G C C A G C C T T A A A A T G T T A G T C A A C C G G A A G G T C T T G G T T T T A A T G T T A A A A T C A G A G C C G G C C T C T C A G T T T C T T C C T T T T T C A A C C A G C C C C T C A A C C C C T G T G T T G G T C A C T C T T C C A G T T C C G G T T A A A A A A C C C C C C A A C C C C C C T T C C T C T T T C T T A A A A T C T C T G A A T T A G A A A C A G A G T T A G T C A A C C T C A C T T A G T T G G G G A C T T A C G G C C C C T T T C A C A A A G T T A A T T T T A G A A A A C C T G A G A G G G T C C G A A G G A G G G T C A A A G T C T C G G A A A G C C T G G G T T T T T C A A C C G G A G A A G G A G T T A G G G C C A A C C T G T C C C A G G G T T G G T C G G T T T T C C T T G G T T G G A G T T A G T T T T G G T T G G C C A C T C T C A A C C T T T C C C A G T C T C T G A G T C A A C C T T T C T T T T G G A A T T T T T T T T C C A G A G A A C C A A G G G G T T T T A A G G G G A A C C A A G G T T C C C C A A A A G G A A G G C C T T C C A G A G T T A G T T A A G G G G A A A G G G T C G G A C A A C C G G T T C C G G C C T T A G G G A G T C T T A G T T A A G G C C C C G G G G A A C C T T A A T T A A C C C C C C C C T C A A A G T T A G A A G G A A A A T T A G T C T T T C A G A G T C A A A A A G T T G G A A A A A G T C T T A C T T T C T T A G T G A C A A T T A A A A G G A G T T A A T C C C C C A A T T A G C C C C T T A A T C T T T T T T C C C C A A T T T T A G A G G G G G T C A C A A T C A A G G C C T T T T C C A A C C A A G G A A A A G G G G G G G G G G G C T C G G T C C C A A A A G G T T T C A A A C T C T T C C T C A G T G C C C C G G C C G G A G A A C C G G G G C C T C A G C C G G A G C C A G G G A A C C A G A G A G G G G G G G C C A A C C G G C C G G C C A G C C T T A C A G C C T T
[truncated: 1,743,601 more chars]
