# Supplementary material for: A whole genome Bayesian scan for adaptive genetic divergence in West African cattle
Source: BMC Genomics. 2009 Nov 21;10:550. doi: 10.1186/1471-2164-10-550 (PMC2784811; doi:10.1186/1471-2164-10-550)
Supplement: Additional file 3 — Genotyping Data. This file is a bzipped archive containing the genotyping data (437 individuals and 36,320 SNPs) in the Haploview format (see Methods). [file 1471-2164-10-550-S3.BZ2 › DATA_HVIEW/MAP_HVIEW.info]

F2600030 26000051999
F2600070 26000627738
F2600080 26000725228
F2600090 26000754939
F2600100 26000837209
F2600110 26000881993
F2600140 26001023572
F2600150 26001099899
F2600170 26001201610
F2600190 26001262108
F2600200 26001282315
F2600210 26001335232
F2600220 26001381546
F2600230 26001410949
F2600240 26001450738
F2600250 26001592225
F2600260 26001632524
F2600270 26001653842
F2600290 26001723564
F2600300 26001821744
F2600330 26002013474
F2600340 26002041730
F2600360 26002362507
F2600380 26002527237
F2600400 26002605707
F2600410 26002658317
F2600420 26002746228
F2600440 26002827984
F2600450 26002896453
F2600460 26002939140
F2600480 26003054542
F2600500 26003119697
F2600510 26003152913
F2600520 26003224690
F2600530 26003298244
F2600540 26003360805
F2600550 26003410026
F2600560 26003461178
F2600600 26003625117
F2600630 26003760091
F2600640 26003802893
F2600650 26003847091
F2600660 26003901835
F2600670 26003996479
F2600680 26004110247
F2600700 26004350192
F2600710 26004397565
F2600720 26004539739
F2600730 26004562909
F2600750 26004643985
F2600770 26004791899
F2600780 26004837587
F2600790 26004882135
F2600820 26005128408
F2600850 26005237426
F2600880 26005340701
F2600890 26005424436
F2600920 26005767914
F2600940 26006169797
F2600950 26006211131
F2600990 26006554198
F2601000 26006604902
F2601010 26006638624
F2601040 26006812322
F2601050 26006850276
F2601060 26006898405
F2601070 26006930050
F2601080 26006953288
F2601090 26007010821
F2601110 26007098480
F2601120 26007137485
F2601140 26007211136
F2601150 26007271383
F2601160 26007433502
F2601180 26007557028
F2601190 26007600092
F2601210 26007660762
F2601220 26007739038
F2601230 26007759722
F2601240 26007796870
F2601260 26007854306
F2601270 26007889368
F2601280 26007931001
F2601290 26007968960
F2601300 26008015281
F2601310 26008117217
F2601320 26008149179
F2601330 26008201490
F2601340 26008251389
F2601350 26008309050
F2601360 26008343595
F2601380 26008434009
F2601390 26008434010
F2601400 26008532159
F2601410 26008659201
F2601420 26008734788
F2601430 26008780760
F2601440 26008823039
F2601450 26008899884
F2601460 26008924055
F2601480 26009059815
F2601500 26009200814
F2601510 26009230079
F2601520 26009275307
F2601550 26009398297
F2601570 26009467819
F2601580 26009503535
F2601620 26009794626
F2601630 26009923054
F2601640 26010042613
F2601650 26010071227
F2601660 26010099196
F2601670 26010126649
F2601680 26010167931
F2601690 26010205949
F2601710 26010270626
F2601720 26010350491
F2601740 26010425257
F2601760 26010531081
F2601770 26010580296
F2601790 26010659321
F2601800 26010714861
F2601820 26010779652
F2601830 26010810808
F2601840 26010836279
F2601850 26010857883
F2601860 26010888366
F2601870 26010959817
F2601880 26010984397
F2601890 26011023916
F2601900 26011105881
F2601910 26011133888
F2601920 26011162209
F2601930 26011184611
F2601940 26011232703
F2601950 26011272120
F2601960 26011300402
F2601970 26011320618
F2601980 26011355933
F2602000 26011414744
F2602010 26011463868
F2602020 26011496352
F2602030 26011561996
F2602060 26011816015
F2602070 26011850631
F2602080 26011901519
F2602090 26012188145
F2602110 26012260932
F2602120 26012299138
F2602130 26012338514
F2600050 26012362289
F2602140 26012447450
F2602150 26012496999
F2602160 26012530396
F2602170 26012543003
F2602190 26012613978
F2602210 26012708456
F2602220 26012744540
F2602230 26012784618
F2602250 26012917337
F2602260 26013018890
F2602270 26013136077
F2602300 26013461007
F2602310 26013563198
F2602320 26013610961
F2602330 26013648267
F2602350 26013713331
F2602370 26013845951
F2602380 26013869870
F2602390 26013953159
F2602410 26014003909
F2602430 26014060458
F2602440 26014094226
F2602450 26014127641
F2602460 26014168507
F2602500 26014341148
F2602510 26014367239
F2602520 26014401814
F2602530 26014456986
F2602540 26014509238
F2602550 26014556539
F2602570 26014634621
F2602580 26014690097
F2602590 26014726929
F2602610 26014828963
F2602630 26014953202
F2602640 26014982609
F2602660 26015064520
F2602680 26015143317
F2602690 26015178912
F2602700 26015204465
F2602710 26015264394
F2602720 26015321392
F2602740 26015386830
F2602760 26015457730
F2602770 26015539582
F2602780 26015625204
F2602800 26015712353
F2602810 26015752137
F2602820 26015816806
F2602830 26015864133
F2602850 26015977148
F2602870 26016080542
F2602880 26016123388
F2602910 26016378165
F2602930 26016490980
F2602940 26016515876
F2602950 26016555869
F2603000 26016907295
F2603010 26017047506
F2603020 26017079639
F2603030 26017123149
F2603040 26017170949
F2603050 26017222072
F2603060 26017266302
F2603070 26017304939
F2603080 26017335236
F2603090 26017376061
F2603100 26017401165
F2603110 26017429979
F2603140 26017512118
F2603150 26017571931
F2603170 26017677535
F2603190 26017802231
F2603200 26017823555
F2603220 26017884104
F2603240 26017965777
F2603250 26017994478
F2603260 26018032361
F2603280 26018080656
F2603290 26018119071
F2603300 26018143288
F2603310 26018166413
F2603320 26018198878
F2603330 26018231320
F2603340 26018269723
F2603350 26018309974
F2603370 26018405647
F2603380 26018441296
F2603390 26018492391
F2603400 26018546759
F2603410 26018624182
F2603420 26018679499
F2603430 26018709176
F2603440 26018760372
F2603450 26018788121
F2603470 26018863914
F2603480 26018894794
F2603490 26018949669
F2603500 26019053518
F2603510 26019088192
F2603520 26019141329
F2603540 26019213852
F2603550 26019247317
F2603560 26019275853
F2603570 26019429867
F2603580 26019467080
F2603590 26019499038
F2603600 26019551065
F2603610 26019602259
F2603650 26019758738
F2603660 26019811277
F2603670 26019831952
F2603680 26019858462
F2603690 26019891827
F2603720 26020014035
F2603730 26020035727
F2603740 26020090833
F2603750 26020122894
F2603760 26020165024
F2603770 26020191815
F2603780 26020227874
F2603800 26020276740
F2603810 26020312809
F2603820 26020352728
F2603830 26020388135
F2603840 26020426470
F2603870 26020548293
F2603890 26020686389
F2603920 26020850015
F2603930 26020876123
F2603950 26020945981
F2603960 26020970625
F2603970 26020994002
F2604000 26021118485
F2604010 26021166268
F2604020 26021188566
F2604030 26021222340
F2604040 26021265438
F2604050 26021323659
F2604060 26021372449
F2604070 26021404446
F2604090 26021476707
F2604140 26021729361
F2604150 26021769387
F2604160 26021814970
F2604190 26022040663
F2604220 26022137070
F2604250 26022237533
F2604260 26022269110
F2604270 26022307413
F2604290 26022389525
F2604300 26022411701
F2604310 26022449570
F2604320 26022492302
F2604330 26022551770
F2604340 26022581229
F2604380 26022691334
F2604420 26022878424
F2604430 26022959459
F2604460 26023100022
F2604470 26023129664
F2604490 26023191017
F2604500 26023362210
F2604510 26023406738
F2604540 26023530299
F2604550 26023556717
F2604570 26023604860
F2604590 26023693148
F2604600 26023755540
F2604620 26023985824
F2604630 26024030269
F2604640 26024073432
F2604690 26024339794
F2604700 26024406910
F2604720 26024592484
F2604740 26024656664
F2604750 26024700724
F2604760 26024732273
F2604770 26024761566
F2604780 26024837303
F2604790 26024880752
F2604800 26024909574
F2604810 26024937538
F2604830 26025005664
F2604840 26025044943
F2604850 26025098432
F2604860 26025126248
F2604870 26025153771
F2604890 26025233549
F2604900 26025269450
F2604910 26025330026
F2604920 26025372033
F2604930 26025423102
F2604980 26025634039
F2604990 26025698276
F2605000 26025726930
F2605010 26025758460
F2605030 26025829547
F2605050 26025916458
F2605070 26026012035
F2605080 26026041199
F2605100 26026114754
F2605130 26026203050
F2605150 26026287441
F2605180 26026448503
F2605200 26026513049
F2605210 26026556407
F2605220 26026626984
F2605230 26026668377
F2605250 26026758896
F2605260 26026788080
F2605270 26026874836
F2605290 26026962953
F2605300 26026993963
F2605310 26027028545
F2605320 26027054661
F2605330 26027190830
F2605340 26027269332
F2605350 26027369041
F2605360 26027410225
F2605380 26027541484
F2605410 26027653819
F2605420 26027701668
F2605430 26027732656
F2605440 26027761591
F2605450 26027856513
F2605460 26027945362
F2605480 26028013559
F2605490 26028053515
F2605500 26028083505
F2600010 26028125744
F2605510 26028155152
F2605520 26028214687
F2605530 26028298257
F2605560 26028442200
F2605580 26028508426
F2605590 26028536015
F2605600 26028585878
F2605610 26028634177
F2605620 26028683607
F2605630 26028778563
F2605670 26028921903
F2605680 26028968534
F2605690 26029013195
F2605700 26029087354
F2605710 26029115501
F2605720 26029144134
F2605730 26029183334
F2605740 26029212247
F2605750 26029247528
F2605760 26029354536
F2605770 26029421145
F2605780 26029459067
F2605790 26029483852
F2605800 26029566120
F2605810 26029589820
F2605820 26029615994
F2605830 26029650730
F2605840 26029675468
F2605860 26029734919
F2605870 26029771637
F2605880 26029806663
F2605910 26029931993
F2605930 26030026753
F2605940 26030057136
F2605950 26030095988
F2605960 26030127106
F2605970 26030163828
F2605980 26030343470
F2605990 26030395032
F2606000 26030430637
F2606010 26030460197
F2606020 26030493934
F2606030 26030524687
F2606040 26030608136
F2606050 26030628904
F2606060 26030674257
F2606080 26030809601
F2606090 26030852642
F2606100 26030897179
F2606110 26030933216
F2606120 26030957008
F2606150 26031102035
F2606160 26031147182
F2606170 26031173824
F2606180 26031203669
F2606200 26031275522
F2606210 26031295920
F2606220 26031316454
F2606230 26031356546
F2606240 26031447276
F2606250 26031528737
F2606260 26031563521
F2606270 26031585564
F2606290 26031640069
F2606310 26031707445
F2606330 26031781094
F2606340 26031842756
F2606350 26031894908
F2606360 26031930505
F2606370 26031980789
F2606380 26032030959
F2606390 26032061027
F2606410 26032130317
F2606420 26032152976
F2606430 26032213005
F2606450 26032292317
F2606460 26032328324
F2606470 26032419853
F2606480 26032454901
F2606490 26032480325
F2606500 26032534596
F2606510 26032582670
F2606530 26032682167
F2606540 26032708419
F2606550 26032754258
F2606560 26032836475
F2606570 26032866276
F2606580 26032892073
F2606590 26032920923
F2606600 26033026737
F2606610 26033049798
F2606620 26033078138
F2606630 26033137825
F2606640 26033193748
F2606650 26033237302
F2606660 26033287972
F2606670 26033325376
F2606680 26033369701
F2606690 26033411750
F2606700 26033442530
F2606710 26033473398
F2606740 26033620684
F2606750 26033672592
F2606760 26033695935
F2606770 26033733728
F2606780 26033761314
F2606790 26033782998
F2606800 26033814492
F2606810 26033835507
F2606820 26033868405
F2606830 26033893254
F2606850 26033982694
F2606860 26034013356
F2606870 26034062985
F2606910 26034250559
F2606940 26034346192
F2606950 26034393703
F2606960 26034445671
F2606980 26034534835
F2606990 26034575103
F2607000 26034613142
F2607010 26034637166
F2607030 26034714966
F2607050 26034818028
F2607060 26034856765
F2607090 26034983052
F2607120 26035155122
F2607150 26035322092
F2607160 26035386204
F2607180 26035526549
F2607190 26035559418
F2607200 26035634509
F2607220 26035722232
F2607230 26035764695
F2607260 26036133680
F2607270 26036179864
F2607280 26036233378
F2607290 26036310483
F2607300 26036361458
F2607310 26036451686
F2607320 26036500352
F2607330 26036551539
F2607350 26036615066
F2607360 26036665423
F2607400 26036806928
F2607410 26036834451
F2607420 26036882152
F2607480 26037094196
F2607500 26037278414
F2607510 26037314720
F2607520 26037373509
F2607530 26037408448
F2607540 26037440548
F2607570 26037511372
F2607580 26037536047
F2607600 26037596145
F2607640 26037776090
F2607650 26037801879
F2607690 26037934054
F2607700 26037961094
F2607710 26037982081
F2607720 26038018319
F2607730 26038048862
F2607750 26038122049
F2607760 26038184972
F2607770 26038223868
F2607780 26038246337
F2607790 26038280510
F2607800 26038309860
F2607810 26038309861
F2607820 26038353878
F2607850 26038480607
F2607860 26038519865
F2607880 26038661475
F2607890 26038738260
F2607910 26038883830
F2607920 26038959389
F2607940 26039079085
F2607950 26039114405
F2607960 26039167156
F2607980 26039267844
F2608020 26039417272
F2608050 26039498895
F2608060 26039605328
F2608070 26039639373
F2608080 26039676717
F2608090 26039720948
F2608130 26039897196
F2608150 26040041011
F2608160 26040063157
F2608170 26040091980
F2608180 26040112428
F2608190 26040146094
F2608210 26040216469
F2608220 26040266476
F2608230 26040310049
F2608300 26040780926
F2608310 26040906537
F2608330 26041000396
F2608350 26041092621
F2608370 26041174659
F2608390 26041287299
F2608400 26041316613
F2608410 26041363307
F2608430 26041451574
F2608440 26041544826
F2608450 26041625531
F2608470 26041682758
F2608480 26041707476
F2608510 26041836662
F2608520 26041876249
F2608530 26041920350
F2608540 26041950047
F2608560 26042064681
F2608580 26042127981
F2608600 26042273966
F2608610 26042311214
F2608620 26042388245
F2608630 26042419139
F2608640 26042514428
F2608660 26042577974
F2608670 26042612305
F2608680 26042645165
F2608690 26042667031
F2608710 26042712421
F2608720 26042765947
F2608730 26042802838
F2608750 26042913720
F2608760 26042943733
F2608780 26043017058
F2608790 26043056657
F2608800 26043080576
F2608810 26043145856
F2608820 26043203921
F2608830 26043330458
F2608840 26043372480
F2608850 26043393979
F2608870 26043494658
F2608880 26043529110
F2608890 26043554688
F2608900 26043593268
F2608910 26043657435
F2608920 26043685564
F2608940 26043849121
F2608950 26043876178
F2608960 26043897858
F2608970 26043960608
F2608980 26044022545
F2608990 26044057146
F2609000 26044079535
F2609010 26044129543
F2609020 26044172220
F2609030 26044210364
F2609040 26044321379
F2609050 26044351314
F2609060 26044375173
F2609070 26044399075
F2609080 26044493221
F2609090 26044538175
F2609100 26044638838
F2609110 26044693968
F2609120 26044752376
F2609130 26044783269
F2609150 26044908450
F2609160 26044946206
F2609170 26044966247
F2609180 26044988772
F2609190 26045055707
F2609200 26045089517
F2609210 26045117475
F2609220 26045141171
F2609230 26045166083
F2609240 26045241518
F2609250 26045289176
F2609260 26045324605
F2609290 26045408675
F2609300 26045431634
F2609330 26045526494
F2609340 26045548937
F2609350 26045573326
F2609360 26045626239
F2609370 26045663859
F2609400 26045781997
F2609410 26045821351
F2609420 26045862564
F2609430 26045942551
F2609440 26045963992
F2609450 26046057124
F2609460 26046098135
F2609470 26046138920
F2609480 26046189270
F2609490 26046216457
F2609500 26046245355
F2609510 26046281135
F2609530 26046372600
F2609540 26046392621
F2609550 26046417493
F2609560 26046456797
F2609570 26046502016
F2609580 26046530500
F2609590 26046575717
F2609600 26046608558
F2609610 26046656733
F2609620 26046690214
F2609630 26046742350
F2609650 26046838419
F2609660 26046895366
F2609680 26046945142
F2609690 26046973229
F2609700 26047062354
F2609710 26047093024
F2609720 26047140944
F2609740 26047297651
F2609750 26047341344
F2609770 26047409118
F2609780 26047448790
F2609790 26047493763
F2609800 26047530951
F2609810 26047553004
F2609820 26047610348
F2609830 26047648026
F2609850 26047706413
F2609870 26047753047
F2609940 26048215878
F2609950 26048240750
F2609970 26048336082
F2609980 26048360860
F2610000 26048461356
F2610010 26048498643
F2610030 26048565301
F2610040 26048603265
F2610050 26048639296
F2610070 26048716146
F2610090 26048862513
F2610130 26049020867
F2610140 26049049854
F2610190 26049198669
F2610210 26049258691
F2610230 26049412570
F2610240 26049469692
F2610250 26049492269
F2610260 26049532901
F2610270 26049557280
F2610290 26049602669
F2610300 26049627247
F2610320 26049670933
F2610350 26049809484
F2610360 26049837009
F2610380 26049904717
F2610390 26049975422
F2610410 26050027687
F2610420 26050057794
F2610430 26050094722
F2610450 26050175341
F2610460 26050201592
F2610470 26050242297
F2610480 26050262534
F2610490 26050319305
F2610500 26050352527
F2610510 26050387668
F2610520 26050426232
F2610530 26050462016
F2610540 26050515740
F2610550 26050633391
F2610560 26050666520
F2610570 26050708539
F2610580 26050729434
F2610610 26050832983
F2610620 26050854633
F2610630 26050886612
F2610660 26050986365
F2610670 26051020423
F2610680 26051049209
F2610690 26051094587
F2610700 26051131183
F2610710 26051158078
F2610730 26051276688
F2610740 26051374042
F2610760 26051452522
F2610780 26051512492
F2610790 26051532731
F2610800 26051572875
F2610820 26051627699
F2610830 26051648712
F2610840 26051674770
F2610860 26051726098
F1700060 17000102212
F1700070 17000138881
F1700080 17000179135
F1700090 17000267574
F1700130 17000444705
F1700140 17000473999
F1700150 17000573317
F1700160 17000657049
F1700200 17000995320
F1700210 17001030649
F1700220 17001050809
F1700230 17001076513
F1700250 17001107595
F1700270 17001177912
F1700280 17001214711
F1700290 17001244890
F1700310 17001324501
F1700320 17001384890
F1700330 17001409286
F1700340 17001460992
F1700350 17001520333
F1700360 17001563898
F1700370 17001590264
F1700380 17001626392
F1700390 17001700040
F1700400 17001761080
F1700410 17001804383
F1700420 17001876904
F1700430 17001905934
F1700440 17002009477
F1700450 17002072140
F1700460 17002132010
F1700470 17002166726
F1700510 17002314496
F1700530 17002367508
F1700550 17002532596
F1700560 17002580427
F1700580 17002764114
F1700590 17002812131
F1700600 17002929432
F1700630 17003028922
F1700650 17003125444
F1700660 17003148302
F1700670 17003182470
F1700680 17003202871
F1700700 17003252771
F1700730 17003354424
F1700740 17003375064
F1700760 17003447747
F1700770 17003484491
F1700780 17003504881
F1700790 17003625455
F1700800 17003646038
F1700810 17003793165
F1700820 17003836405
F1700830 17003871735
F1700840 17003901611
F1700850 17003930499
F1700860 17003961983
F1700870 17004004839
F1700880 17004047907
F1700890 17004070164
F1700900 17004094042
F1700920 17004154372
F1700940 17004205610
F1700950 17004226160
F1700960 17004276367
F1700970 17004324283
F1700980 17004351426
F1700990 17004400200
F1701000 17004428381
F1701030 17004545861
F1701040 17004577320
F1701050 17004608742
F1701060 17004644961
F1701070 17004685265
F1701080 17004731256
F1701090 17004761296
F1701100 17004787776
F1701110 17004829329
F1701130 17004893937
F1701140 17004920747
F1701160 17004980064
F1701170 17005019428
F1701190 17005068026
F1701230 17005245950
F1701240 17005272672
F1701250 17005305782
F1701270 17005361276
F1701290 17005420413
F1701300 17005495677
F1701330 17005662243
F1701340 17005692271
F1701360 17005803265
F1701370 17005837252
F1701380 17005859551
F1701390 17005887751
F1701400 17005909776
F1701440 17006063247
F1701450 17006106828
F1701470 17006176687
F1701480 17006225327
F1701490 17006304075
F1701500 17006345217
F1701520 17006397362
F1701550 17006501219
F1701570 17006580915
F1701610 17006707892
F1701620 17006759500
F1701630 17006782671
F1701640 17006811415
F1701650 17006838169
F1701660 17006864021
F1701670 17006895346
F1701680 17006950827
F1701690 17006996953
F1701700 17007042993
F1701710 17007074359
F1701720 17007129815
F1701730 17007158917
F1701740 17007187119
F1701750 17007213305
F1701770 17007263714
F1701780 17007358998
F1701790 17007449149
F1701800 17007505806
F1701810 17007572172
F1701820 17007645957
F1701830 17007670970
F1701840 17007692716
F1701850 17007788566
F1701860 17007808994
F1701870 17007856682
F1701880 17007893737
F1701890 17007916852
F1701900 17007945159
F1701910 17007975996
F1701920 17007999853
F1701930 17008036863
F1701940 17008137903
F1701950 17008225119
F1701960 17008255874
F1701990 17008399432
F1702000 17008455517
F1702010 17008521774
F1702030 17008612496
F1702040 17008649100
F1702060 17008726133
F1702070 17008755078
F1702090 17008828579
F1702100 17008899287
F1702110 17009062497
F1702120 17009096428
F1702150 17009176981
F1702170 17009250044
F1702190 17009311598
F1702200 17009340472
F1702210 17009367688
F1702220 17009413318
F1702230 17009472357
F1702250 17009582702
F1702270 17009689252
F1702280 17009723475
F1702310 17009844018
F1702320 17009897090
F1702330 17009926898
F1702350 17009987795
F1702360 17010013621
F1702370 17010041063
F1702380 17010136526
F1702390 17010142435
F1702400 17010209238
F1702410 17010232085
F1702420 17010298258
F1702430 17010374165
F1702440 17010421705
F1702450 17010475985
F1702470 17010564739
F1702480 17010587596
F1702500 17010643643
F1702510 17010681451
F1702530 17010728398
F1702540 17010805468
F1702550 17010844661
F1702560 17010885001
F1702570 17010906780
F1702590 17010962138
F1702600 17010986129
F1702610 17011049454
F1702620 17011099775
F1702630 17011119946
F1702640 17011186787
F1702650 17011213320
F1702670 17011271481
F1702680 17011306560
F1702700 17011394641
F1702710 17011426728
F1702720 17011449271
F1702730 17011497340
F1702760 17011618576
F1702770 17011693715
F1702790 17011758013
F1702800 17011785628
F1702810 17011810805
F1702830 17011878513
F1702860 17011990811
F1702870 17012052101
F1702880 17012078440
F1702900 17012148167
F1702910 17012176115
F1702930 17012274583
F1702940 17012331713
F1702950 17012392661
F1702960 17012506471
F1702970 17012541839
F1702980 17012577243
F1703000 17012682083
F1703010 17012720106
F1703020 17012877142
F1703050 17012974439
F1703060 17013006107
F1703070 17013089207
F1703080 17013122882
F1703110 17013327070
F1703120 17013349026
F1703130 17013394425
F1703140 17013428804
F1703150 17013472218
F1703170 17013548080
F1703180 17013600574
F1703190 17013673517
F1703200 17013713491
F1703230 17013868058
F1703240 17013973226
F1703260 17014162018
F1703270 17014208603
F1703280 17014230765
F1703300 17014409896
F1703310 17014461288
F1703340 17014668093
F1703350 17014696478
F1703360 17014726260
F1703370 17014748332
F1703390 17014853505
F1703410 17014929366
F1703420 17015002419
F1703450 17015243785
F1703460 17015334518
F1703480 17015457435
F1703500 17015522934
F1703510 17015557935
F1703520 17015588777
F1703530 17015614926
F1703540 17015640581
F1703550 17015673349
F1703560 17015703994
F1703570 17015769734
F1703580 17015793463
F1703590 17015825282
F1703610 17015905973
F1703620 17015951782
F1703630 17015986946
F1703640 17016023343
F1703650 17016047305
F1703660 17016073795
F1703670 17016105767
F1703680 17016137344
F1703690 17016213418
F1703700 17016296186
F1703710 17016340418
F1703720 17016419712
F1703730 17016424176
F1703740 17016451846
F1703750 17016487853
F1703760 17016536970
F1703790 17016683800
F1703800 17016717851
F1703810 17016747674
F1703820 17016772808
F1703830 17016811956
F1703860 17017177617
F1703870 17017203110
F1703880 17017328913
F1703890 17017349319
F1703900 17017456635
F1703910 17017483793
F1703920 17017541693
F1703930 17017573707
F1703940 17017600702
F1703950 17017653897
F1703960 17017728596
F1703970 17017766244
F1704000 17018044556
F1704010 17018163958
F1704030 17018218505
F1704040 17018323055
F1704060 17018434503
F1704070 17018463501
F1704090 17018690384
F1704110 17018836717
F1704120 17018857671
F1704140 17018945021
F1704150 17018972913
F1704170 17019094414
F1704180 17019155416
F1704190 17019181340
F1704200 17019226878
F1704210 17019277234
F1704230 17019356110
F1704240 17019403267
F1704260 17019556667
F1704270 17019672212
F1704280 17019727192
F1704300 17019895917
F1704310 17019948958
F1704320 17019972507
F1704330 17019983638
F1704340 17020002243
F1704350 17020028565
F1704360 17020056777
F1704380 17020190147
F1704390 17020275721
F1704400 17020350675
F1704410 17020373357
F1704430 17020423826
F1704440 17020526119
F1704450 17020548437
F1704460 17020570402
F1704480 17020640088
F1704500 17020722165
F1704510 17020785479
F1704540 17020882890
F1704550 17021004410
F1704560 17021029320
F1704570 17021054363
F1704580 17021077184
F1704600 17021149401
F1704610 17021190377
F1704620 17021229259
F1704630 17021355679
F1704650 17021602247
F1704660 17021634982
F1704670 17021662677
F1704680 17021757189
F1704690 17021781993
F1704700 17021818519
F1704710 17021839021
F1704720 17021890970
F1704730 17021920405
F1704740 17021960817
F1704770 17022221603
F1704780 17022269701
F1704790 17022324545
F1704800 17022360429
F1704810 17022382818
F1704820 17022436063
F1704830 17022657674
F1704840 17022770146
F1704860 17022829252
F1704870 17022893961
F1704880 17022966976
F1704890 17023006285
F1704900 17023051254
F1704910 17023159383
F1704930 17023272898
F1704950 17023332648
F1704960 17023373634
F1704970 17023401313
F1704990 17023701360
F1705000 17023724251
F1705010 17023754944
F1705020 17023818891
F1705030 17023845068
F1705040 17023888985
F1705060 17024123879
F1705070 17024158797
F1705080 17024179750
F1705100 17024272617
F1705110 17024411265
F1705120 17024449974
F1705160 17024621855
F1705170 17024663484
F1705180 17024689010
F1705190 17024727631
F1705200 17024887668
F1705210 17024913943
F1705220 17024954911
F1705230 17024990889
F1705260 17025803415
F1705270 17025839221
F1705290 17025940223
F1705300 17026055878
F1705310 17026136776
F1705320 17026162041
F1705330 17026212747
F1705350 17026274579
F1705370 17026370919
F1705380 17026435662
F1705390 17026642274
F1705400 17026751137
F1705410 17026850848
F1705420 17026907087
F1705430 17027032095
F1705440 17027060594
F1705450 17027082970
F1705460 17027151316
F1705470 17027258428
F1705480 17027301430
F1705490 17027426090
F1705500 17027454990
F1705510 17027480484
F1705520 17027611415
F1705530 17027642026
F1705550 17027812439
F1705560 17027832495
F1705570 17027856928
F1705580 17027934162
F1705590 17027969920
F1705610 17028104078
F1705620 17028126795
F1705630 17028149259
F1705640 17028276191
F1705650 17028366261
F1705660 17028397841
F1705670 17028431991
F1705680 17028506975
F1705700 17028603388
F1705710 17028708256
F1705720 17028739920
F1705730 17028816786
F1705760 17028919560
F1705770 17029026485
F1705780 17029133538
F1705790 17029153920
F1705800 17029183584
F1705840 17029404060
F1705850 17029430592
F1705860 17029458805
F1705870 17029527718
F1705890 17029688285
F1705900 17029708489
F1705910 17029758953
F1705920 17029792257
F1705930 17029830116
F1705940 17029853770
F1705950 17029897486
F1705960 17029921015
F1705980 17029986088
F1705990 17030033890
F1706000 17030075838
F1706010 17030117924
F1706030 17030194299
F1706040 17030219172
F1706050 17030255433
F1706070 17030356113
F1706080 17030451485
F1706090 17030490344
F1706100 17030535456
F1706110 17030561870
F1706130 17030796086
F1706180 17031039893
F1706190 17031064587
F1706200 17031101484
F1706210 17031189254
F1706220 17031309719
F1706230 17031354411
F1706240 17031422171
F1706250 17031496258
F1706270 17031651912
F1706280 17031697778
F1706290 17031792784
F1706300 17031819466
F1706310 17031863347
F1706320 17031936398
F1706330 17032019282
F1706340 17032051294
F1706350 17032127861
F1706360 17032171713
F1706380 17032261541
F1706390 17032289535
F1706400 17032323413
F1706410 17032348661
F1706420 17032372551
F1706430 17032399974
F1706440 17032494236
F1706460 17032613501
F1706470 17032636732
F1706480 17032684411
F1706490 17032722028
F1706510 17032795580
F1706520 17032846144
F1706540 17032899550
F1706550 17032967064
F1706560 17033007308
F1706600 17033170882
F1706610 17033241877
F1706620 17033398097
F1706630 17033426559
F1706640 17033469931
F1706650 17033515054
F1706660 17033555892
F1706690 17033715548
F1706700 17033820147
F1706720 17033913411
F1706730 17033997994
F1706750 17034102462
F1706780 17034220449
F1706800 17034272753
F1706810 17034304697
F1706830 17034365744
F1706850 17034417939
F1706860 17034478066
F1706870 17034553546
F1706880 17034593915
F1706900 17034666012
F1706910 17034706313
F1706930 17034773046
F1706950 17034818240
F1706960 17034861877
F1706980 17034920903
F1706990 17034953338
F1707020 17035228942
F1707030 17035271398
F1707040 17035310121
F1707060 17035364940
F1707070 17035411683
F1707090 17035462310
F1707100 17035513246
F1707110 17035553608
F1707120 17035609926
F1707130 17035660216
F1707150 17035815027
F1707160 17035876693
F1707170 17035909045
F1707210 17036090144
F1707220 17036123569
F1707230 17036158297
F1707240 17036187291
F1707250 17036252287
F1707280 17036451847
F1707290 17036493586
F1707300 17036753063
F1707310 17036779043
F1707320 17036799804
F1707330 17036830782
F1707350 17036912643
F1707360 17036962261
F1707370 17036983247
F1707380 17037038732
F1707400 17037334337
F1707410 17037376454
F1707420 17037464069
F1707430 17037484862
F1707440 17037507732
F1707450 17037575420
F1707460 17037624430
F1707480 17037669863
F1700030 17037690339
F1707490 17037718709
F1707500 17037778234
F1707520 17037937565
F1707530 17037989864
F1700020 17038189599
F1707540 17038242566
F1707550 17038276863
F1707560 17038307727
F1707570 17038348338
F1707590 17038394018
F1707600 17038427635
F1707610 17038535792
F1707620 17038623051
F1707640 17038768703
F1707660 17038831748
F1707670 17038879125
F1707680 17038959891
F1707700 17039145131
F1707710 17039186145
F1707720 17039213784
F1707730 17039247600
F1707760 17039344603
F1707780 17039417964
F1707800 17039505881
F1707830 17040268256
F1707860 17040929589
F1707870 17040958294
F1707880 17041013181
F1707890 17041059589
F1707900 17041104253
F1707910 17041175074
F1707920 17041211910
F1707930 17041268655
F1707940 17041289531
F1707960 17041416841
F1707970 17041473030
F1707980 17041509753
F1707990 17041574715
F1708000 17041611296
F1708010 17041632200
F1708020 17041678186
F1708040 17041789184
F1708050 17041810696
F1708060 17041922526
F1708070 17042041832
F1708080 17042095056
F1708090 17042118196
F1708100 17042223866
F1708110 17042258813
F1708120 17042282224
F1708130 17042306579
F1708140 17042363642
F1708170 17042443341
F1708180 17042470651
F1708190 17042492440
F1708200 17042534750
F1708210 17042572820
F1708220 17042605564
F1708230 17042656551
F1708240 17042677558
F1708250 17042712047
F1708260 17042736308
F1708270 17042773101
F1708280 17042826892
F1708300 17042968213
F1708310 17042994231
F1708340 17043109870
F1708350 17043134195
F1708360 17043187002
F1708370 17043229127
F1708380 17043264727
F1708390 17043369903
F1708410 17043485249
F1708420 17043530610
F1708430 17043562905
F1708440 17043593081
F1708450 17043628302
F1708460 17043673110
F1708470 17043749738
F1708480 17043776472
F1708490 17043799555
F1708510 17043903431
F1708530 17043986532
F1708540 17044010949
F1708580 17044145917
F1708630 17044515185
F1708640 17044540120
F1708650 17044602374
F1708660 17044626698
F1708670 17044674064
F1708680 17044698799
F1708690 17044725648
F1708700 17044749314
F1708720 17044850189
F1708730 17044876575
F1708740 17044950491
F1708760 17045017694
F1708770 17045083413
F1708800 17045298825
F1708810 17045371462
F1708820 17045395087
F1708830 17045419199
F1708840 17045451859
F1708860 17045698876
F1708880 17045764458
F1708890 17045806387
F1708920 17045946152
F1708930 17045980011
F1708960 17046074871
F1708970 17046103934
F1708980 17046158754
F1708990 17046221473
F1709020 17046310121
F1709030 17046367452
F1709040 17046400766
F1709050 17046428240
F1709060 17046453731
F1709070 17046483301
F1709080 17046519456
F1709110 17046635942
F1709120 17046674158
F1709140 17046746954
F1709150 17046812445
F1709160 17046847505
F1709170 17046895001
F1709180 17046943004
F1709190 17046993583
F1709200 17047031519
F1709220 17047073920
F1709250 17047178380
F1709260 17047213474
F1709270 17047235433
F1709290 17047300508
F1709300 17047349031
F1709320 17047413539
F1709330 17047475859
F1709350 17047538539
F1709370 17047597101
F1709380 17047664652
F1709390 17047693678
F1709400 17047716098
F1709420 17047806700
F1709430 17047836421
F1709440 17047868435
F1709450 17047895497
F1709460 17047933656
F1709470 17047973480
F1709490 17048018730
F1709500 17048039715
F1709510 17048063465
F1709520 17048098311
F1709530 17048137539
F1709550 17048227562
F1709560 17048266049
F1709570 17048288852
F1709580 17048317192
F1709590 17048373424
F1709610 17048457567
F1709630 17048629602
F1709640 17048653311
F1709660 17048708684
F1709670 17048735619
F1709690 17048795977
F1709700 17048824665
F1709710 17048919817
F1709720 17048950180
F1709730 17048976365
F1709750 17049036088
F1709770 17049153798
F1709780 17049178801
F1709790 17049212754
F1709800 17049250964
F1709810 17049282941
F1709820 17049317610
F1709830 17049348121
F1709840 17049407069
F1709850 17049434904
F1709860 17049479952
F1709870 17049512621
F1709880 17049558358
F1709890 17049594411
F1709900 17049620023
F1709910 17049682411
F1709920 17049717608
F1709930 17049814198
F1709940 17049870411
F1709960 17049991730
F1709970 17050074440
F1709980 17050117839
F1710010 17050267263
F1710030 17050341781
F1710040 17050394566
F1710050 17050417492
F1710060 17050555880
F1710070 17050583981
F1710080 17050653019
F1710090 17050739527
F1710100 17050765042
F1710110 17050852614
F1710120 17050898585
F1710140 17051006800
F1710160 17051215746
F1710170 17051262368
F1710180 17051386807
F1710190 17051427843
F1710210 17051512244
F1710230 17051723032
F1710240 17051759801
F1710250 17051840284
F1710260 17051871476
F1710270 17051927815
F1710280 17052054373
F1710290 17052087477
F1710300 17052109867
F1710310 17052147374
F1710320 17052189607
F1710330 17052225388
F1710350 17052395324
F1710390 17052737885
F1710410 17052861105
F1710430 17052950942
F1710460 17053116430
F1710480 17053304740
F1710490 17053342015
F1710540 17053537539
F1710570 17053644155
F1710590 17053769113
F1710600 17053790624
F1710610 17053818779
F1710620 17053839340
F1710640 17053968424
F1710660 17054043241
F1710700 17054209460
F1710720 17054312134
F1710730 17054340810
F1710740 17054382769
F1710750 17054399151
F1710760 17054441041
F1710770 17054467869
F1710780 17054497073
F1710800 17054590028
F1710810 17054729046
F1710820 17054752611
F1710830 17054825063
F1710840 17054873287
F1710850 17054977117
F1710860 17055025967
F1710930 17055272928
F1710950 17055361832
F1710960 17055470162
F1710970 17055499262
F1710980 17055527333
F1710990 17055613799
F1711000 17055642840
F1711010 17055670750
F1711020 17055722539
F1711030 17055750036
F1711040 17055775534
F1711060 17055853793
F1711070 17055927861
F1711090 17055993003
F1711100 17056026267
F1711110 17056067725
F1711120 17056088227
F1711130 17056142930
F1711170 17056302479
F1711180 17056339670
F1711190 17056371099
F1711200 17056402656
F1711220 17056467070
F1711240 17056564495
F1711250 17056587160
F1711260 17056614464
F1711270 17056648121
F1711280 17056668985
F1711300 17056798121
F1711310 17056832814
F1711320 17056899149
F1711340 17057032882
F1711350 17057076473
F1711360 17057142138
F1711380 17057246390
F1711390 17057285213
F1711400 17057340809
F1711430 17057526397
F1711440 17057574994
F1711450 17057608129
F1711460 17057631144
F1711470 17057671564
F1711480 17057693460
F1711490 17057735008
F1711500 17057765655
F1711510 17057791153
F1711520 17057813557
F1711530 17057846731
F1711550 17057912642
F1711560 17057983274
F1711570 17058225635
F1711580 17058252669
F1711590 17058344875
F1711600 17058385719
F1711620 17058514317
F1711640 17058605237
F1711650 17058669413
F1711660 17058707514
F1711680 17058757237
F1711690 17058785609
F1711700 17058832188
F1711710 17058855625
F1711720 17058948449
F1711730 17058975615
F1711750 17059065156
F1711760 17059096650
F1711770 17059129323
F1711780 17059162059
F1711790 17059289360
F1711810 17059372144
F1711820 17059419579
F1711830 17059471121
F1711840 17059530279
F1711850 17059609775
F1711860 17059639463
F1711870 17059678357
F1711880 17059753501
F1711890 17059778007
F1711900 17059857089
F1711910 17059901669
F1711920 17059982728
F1711930 17060019836
F1711950 17060112231
F1711970 17060247492
F1711980 17060272878
F1711990 17060519345
F1712000 17060557021
F1712010 17060605496
F1712030 17060736331
F1712040 17060794989
F1712050 17060834576
F1712070 17060909995
F1712080 17060934224
F1712090 17060958647
F1712110 17061056276
F1712120 17061097349
F1712130 17061149712
F1712140 17061182983
F1712150 17061232447
F1712170 17061284564
F1712190 17061412838
F1712200 17061435760
F1712210 17061463877
F1712220 17061531388
F1712270 17061702118
F1712280 17061731805
F1712290 17061781672
F1712300 17061803524
F1712310 17061825774
F1712320 17061849918
F1712330 17061879046
F1712340 17061905116
F1712350 17061932721
F1712360 17061968094
F1712370 17062097079
F1712380 17062117915
F1712390 17062139411
F1712400 17062160211
F1712410 17062201263
F1712420 17062254651
F1712430 17062338515
F1712440 17062375127
F1712450 17062406859
F1712470 17062474874
F1700050 17062526334
F1712490 17062594510
F1712500 17062638420
F1712510 17062667803
F1712550 17062799692
F1712570 17062884968
F1712580 17062944130
F1712590 17062973380
F1712600 17063000616
F1712610 17063033324
F1712620 17063095355
F1712640 17063151507
F1712670 17063319792
F1712680 17063380064
F1712720 17063516789
F1712730 17063538302
F1712740 17063566737
F1712750 17063605650
F1712760 17063643697
F1712770 17063702540
F1712780 17063727457
F1712800 17063832770
F1712810 17063892159
F1712830 17063963464
F1712840 17064002279
F1712860 17064075682
F1712870 17064122817
F1712880 17064188976
F1712890 17064259444
F1712900 17064300337
F1712930 17064414076
F1712950 17064478877
F1712960 17064499781
F1712980 17064563142
F1713000 17064689649
F1713010 17064710988
F1713030 17064791393
F1713040 17064883714
F1713050 17064934771
F1713060 17064955929
F1713080 17065096145
F1713090 17065118743
F1713100 17065142891
F1713130 17065228045
F1713140 17065255199
F1713150 17065288848
F1713180 17065525475
F1713210 17065658382
F1713250 17065775819
F1713260 17065805933
F1713270 17065832712
F1713300 17065924914
F1713350 17066093448
F1713370 17066170844
F1713380 17066227783
F1713390 17066260001
F1713400 17066338879
F1713410 17066363116
F1713420 17066435103
F1713430 17066467253
F1713440 17066488591
F1713450 17066561115
F1713470 17066613790
F1713510 17066740965
F1713520 17066788879
F1713530 17066809799
F1713550 17066871583
F1713560 17066904752
F1713570 17066930771
F1713580 17066962669
F1713590 17066994796
F1713600 17067026841
F1713630 17067131940
F1713640 17067152340
F1713660 17067200868
F1713670 17067242558
F1713680 17067271592
F1713700 17067338443
F1713720 17067400139
F1713730 17067436147
F1713750 17067540485
F1713760 17067587738
F1713770 17067609142
F1713780 17067637040
F1713790 17067755948
F1713800 17067840385
F1713830 17067951276
F1713840 17067991035
F1713850 17068032514
F1713860 17068069132
F1713880 17068176837
F1713900 17068327753
F1713910 17068356012
F1713920 17068389206
F1713930 17068412426
F1713940 17068441927
F1713950 17068469954
F1713960 17068507673
F1713970 17068543754
F1713980 17068573892
F1713990 17068598811
F1714000 17068630373
F1714010 17068697036
F1714020 17068737824
F1714040 17068797514
F1714050 17068818570
F1714070 17068881239
F1714080 17068948097
F1714100 17069005059
F1714110 17069038081
F1714130 17069097175
F1714140 17069128659
F1714150 17069163079
F1714160 17069189666
F1714170 17069215165
F1714180 17069245737
F1714190 17069279924
F1714200 17069330699
F1714210 17069374305
F1714220 17069408963
F1714230 17069440276
F1714250 17069577076
F1714260 17069604943
F1714270 17069664984
F1714280 17069687076
F1714300 17069742590
F1714320 17069789654
F1714330 17069841029
F1714340 17069868330
F1714370 17070021507
F1714380 17070074565
F1714390 17070137569
F1714410 17070189730
F1714420 17070215139
F1714430 17070239182
F1714440 17070269135
F1714460 17070322296
F1714480 17070476971
F1714490 17070521368
F1714520 17070613413
F1714530 17070687787
F1714540 17070724216
F1714550 17070762048
F1714560 17070799713
F1714580 17070929367
F1714600 17071058474
F1714610 17071088833
F1714640 17071363074
F1714660 17071450983
F1714670 17071531747
F1714680 17071714120
F1714690 17071747554
F1714700 17071769877
F1714730 17071951624
F1714740 17071991173
F1714770 17072074042
F1714780 17072095792
F1714790 17072133967
F1714810 17072280775
F1714820 17072324383
F1714830 17072359362
F1714840 17072405828
F1714850 17072428594
F1714860 17072467388
F1714880 17072540592
F1714910 17072666313
F1714920 17072700016
F1714930 17072729033
F1714940 17072754710
F1714970 17072849623
F1715000 17072956470
F1715040 17073141338
F1715050 17073170120
F1715060 17073193255
F1715070 17073219377
F1715090 17073276536
F1715130 17073412902
F1715140 17073433636
F1715150 17073481189
F1715170 17073550984
F1715190 17073605578
F1715200 17073633696
F1715210 17073678526
F1715220 17073732967
F1715240 17073797484
F1715250 17073830572
F1715260 17073959419
F1715270 17073990478
F1715280 17074033343
F1715290 17074130892
F1715300 17074156226
F1715310 17074239622
F1715320 17074292266
F1715350 17074420465
F1715370 17074561072
F1715400 17074690292
F1715410 17074712145
F1715420 17074738485
F1715430 17074761533
F1715440 17074809501
F1715450 17074840820
F1715470 17074928191
F1715490 17074961425
F1715510 17075022433
F1715520 17075053097
F1715530 17075113127
F1715540 17075266448
F1715550 17075290697
F1715560 17075316600
F1715570 17075337151
F1715580 17075490898
F1715590 17075520590
F1715620 17075619734
F1715660 17075766658
F1715680 17075837801
F1715700 17075888618
F1715720 17075981350
F1715740 17076075638
F1715750 17076100448
F1715790 17076208699
F1715820 17076316262
F0800250 8000011654
F0800230 8000280170
F0800240 8000305873
F0800260 8000355813
F0800270 8000394503
F0800280 8000426519
F0800300 8000504129
F0800310 8000534384
F0800320 8000567528
F0800330 8000616591
F0800340 8000656679
F0800350 8000680175
F0800360 8000700593
F0800380 8000791820
F0800400 8000874007
F0800430 8001016023
F0800440 8001078439
F0800450 8001116319
F0800470 8001296715
F0800500 8001452491
F0800510 8001486623
F0800540 8001603297
F0800550 8001629615
F0800560 8001652288
F0800570 8001678816
F0800590 8001869793
F0800600 8001957750
F0800610 8002197308
F0800620 8002293641
F0800640 8002508974
F0800650 8002538248
F0800660 8002682259
F0800680 8002943624
F0800690 8003086025
F0800700 8003154189
F0800710 8003216922
F0800720 8003290820
F0800740 8003396170
F0800750 8003428274
F0800760 8003520746
F0800770 8003563723
F0800780 8003602911
F0800790 8003637293
F0800800 8003671308
F0800810 8003696293
F0800820 8003728164
F0800830 8003757281
F0800850 8003820329
F0800870 8003969083
F0800880 8003996552
F0800900 8004139375
F0800910 8004168840
F0800920 8004202572
F0800930 8004251416
F0800940 8004286789
F0800950 8004343740
F0800970 8004511934
F0800980 8004555303
F0800990 8004639382
F0801000 8004659991
F0801010 8004694715
F0801020 8004723366
F0801030 8004760919
F0801050 8004877530
F0801070 8004966617
F0801100 8005056571
F0801110 8005084378
F0801120 8005108359
F0801130 8005133332
F0801150 8005196132
F0801170 8005277544
F0801180 8005360216
F0801190 8005406137
F0801200 8005452118
F0801210 8005477232
F0801220 8005505897
F0801230 8005541397
F0801240 8005567016
F0801260 8005651236
F0801270 8005703635
F0801280 8005776925
F0801290 8005802879
F0801300 8005843055
F0801310 8005869534
F0801320 8005991802
F0801340 8006088789
F0801360 8006176437
F0801370 8006211977
F0801390 8006369477
F0800090 8006544486
F0801440 8006585142
F0801450 8006614610
F0801470 8006680387
F0801480 8006714834
F0801490 8006746055
F0801520 8006822940
F0801540 8007131386
F0801550 8007253694
F0801560 8007384682
F0801580 8007456284
F0801610 8007617882
F0801620 8007670036
F0801630 8007727459
F0801650 8007803955
F0801660 8007956687
F0801680 8008021322
F0801690 8008054729
F0801700 8008086182
F0801710 8008127601
F0801730 8008190408
F0801740 8008259374
F0801750 8008350609
F0801770 8008405673
F0801780 8008507052
F0801790 8008546740
F0801800 8008578793
F0801810 8008797188
F0801820 8008830462
F0801840 8008903526
F0801850 8008958329
F0801860 8009098594
F0801870 8009139150
F0801880 8009195348
F0801900 8009300077
F0801910 8009338787
F0801930 8009399789
F0801940 8009469143
F0801950 8009497028
F0801960 8009540174
F0801980 8009605961
F0801990 8009639135
F0802000 8009711848
F0802020 8009778897
F0802030 8009812005
F0802060 8009908909
F0802080 8010015674
F0802100 8010171258
F0802110 8010223401
F0802120 8010349402
F0802130 8010437210
F0802140 8010516588
F0802160 8010668468
F0802170 8010713029
F0802180 8010769250
F0802190 8010789758
F0802200 8010823846
F0802210 8010846850
F0802220 8010902080
F0802230 8010947034
F0802240 8011023242
F0802250 8011071699
F0802260 8011137155
F0802280 8011227774
F0802290 8011285156
F0802300 8011332423
F0802310 8011371807
F0802320 8011432924
F0802330 8011468454
F0802340 8011528541
F0802350 8011558499
F0802360 8011578561
F0802380 8011649044
F0802390 8011698893
F0802400 8011721121
F0802410 8011858677
F0802420 8011884055
F0802440 8011938975
F0802470 8012228846
F0802480 8012298863
F0800020 8012699661
F0802500 8012720833
F0802510 8012939344
F0802520 8012997184
F0802530 8013181581
F0802540 8013222866
F0802550 8013269093
F0802560 8013303341
F0802570 8013431912
F0802590 8013562781
F0802600 8013621831
F0802610 8013680888
F0802620 8013789617
F0802630 8013842047
F0802650 8013976912
F0802660 8014129793
F0802690 8014310664
F0802700 8014333391
F0802710 8014590831
F0802720 8014650089
F0802740 8014754084
F0802750 8014891603
F0802780 8015072557
F0802800 8015140103
F0802810 8015196205
F0802850 8015608418
F0802860 8015697936
F0802870 8015726186
F0802880 8015748252
F0802890 8015772082
F0802900 8015808005
F0802910 8015865122
F0802930 8015940104
F0802940 8015996793
F0802950 8016031831
F0802960 8016072190
F0802980 8016194448
F0803010 8016369650
F0803030 8016457914
F0803040 8016496201
F0803050 8016524496
F0803060 8016555803
F0803080 8016616814
F0803090 8016652419
F0803100 8016835603
F0803120 8016918499
F0803130 8016987760
F0803140 8017008969
F0803150 8017054848
F0803160 8017094003
F0803170 8017134669
F0803180 8017158174
F0803210 8017339634
F0803240 8017492385
F0803250 8017513183
F0803260 8017595710
F0803270 8017762463
F0803280 8017834458
F0803290 8017894667
F0803300 8017933117
F0803310 8018009672
F0803330 8018100799
F0803350 8018190280
F0803360 8018222132
F0803370 8018292019
F0803380 8018370608
F0803390 8018499827
F0803400 8018526495
F0803410 8018563139
F0803420 8018589056
F0803440 8018644876
F0803450 8018747803
F0803460 8018811215
F0803470 8018896696
F0803490 8018960995
F0803500 8018990741
F0803510 8019017814
F0803520 8019059864
F0803530 8019108638
F0803540 8019147865
F0803550 8019211204
F0803560 8019235646
F0803570 8019273191
F0803580 8019301041
F0803590 8019366437
F0803600 8019404855
F0803610 8019459909
F0803620 8019486653
F0803630 8019589107
F0803640 8019622847
F0803660 8019805984
F0803670 8019858978
F0803680 8019891890
F0803690 8020026265
F0803730 8020288845
F0803740 8020350058
F0803750 8020452102
F0803760 8020476821
F0803770 8020536779
F0803780 8020584598
F0803790 8020609108
F0803810 8020681563
F0800100 8020989865
F0803840 8021016274
F0803850 8021064270
F0800190 8021085812
F0803860 8021131013
F0803870 8021159543
F0803880 8021187193
F0803890 8021215936
F0803900 8021259690
F0803910 8021290586
F0803920 8021337907
F0803930 8021382811
F0803940 8021461838
F0803950 8021532296
F0803960 8021553517
F0803970 8021668944
F0803980 8021711000
F0803990 8021748309
F0804000 8021806531
F0804010 8021859672
F0804020 8021896858
F0804030 8021927541
F0804040 8021950482
F0804050 8021977293
F0804060 8022033383
F0804070 8022060286
F0804100 8022249546
F0804120 8022368887
F0804130 8022411025
F0804140 8022571093
F0804150 8022605375
F0804160 8022688346
F0804180 8022780541
F0804190 8022806810
F0804200 8022833262
F0804220 8022940837
F0804240 8022996779
F0804250 8023044469
F0804310 8023299533
F0800110 8023341938
F0804320 8023391058
F0804330 8023464376
F0804340 8023551032
F0804350 8023914590
F0804390 8024428897
F0804420 8024743333
F0804440 8024926244
F0804450 8024965863
F0804460 8025007323
F0804470 8025067642
F0804480 8025102359
F0804490 8025147659
F0804500 8025179998
F0804510 8025203175
F0804530 8025303233
F0804540 8025336060
F0804550 8025371330
F0804560 8025395611
F0804570 8025431784
F0804580 8025489497
F0804590 8025516628
F0804600 8025542841
F0804610 8025568606
F0804620 8025598414
F0804660 8025740894
F0804680 8025830958
F0804690 8025868403
F0804700 8025907885
F0804710 8025949059
F0804750 8026121535
F0804760 8026157816
F0804770 8026206627
F0804780 8026256392
F0804790 8026283951
F0804810 8026365757
F0804840 8026463347
F0804890 8026636536
F0804910 8026727546
F0804920 8026757279
F0804930 8026785871
F0804940 8026841513
F0804970 8026936152
F0805000 8027069305
F0805010 8027205336
F0805030 8027286116
F0805090 8027534559
F0805100 8027592581
F0805110 8027615848
F0805130 8027676725
F0805150 8027772307
F0805160 8027816984
F0805170 8027851465
F0805190 8027962282
F0805200 8027986395
F0805210 8028027736
F0805230 8028154994
F0805240 8028184892
F0805250 8028222661
F0805260 8028249030
F0805270 8028279427
F0805280 8028315959
F0805290 8028492870
F0805300 8028515183
F0805310 8028551907
F0805320 8028594157
F0805330 8028632446
F0805370 8028796838
F0805380 8028847073
F0805390 8028867114
F0805450 8029235117
F0805460 8029274043
F0805470 8029308131
F0805490 8029388741
F0805500 8029427259
F0805520 8029507939
F0805530 8029550271
F0805540 8029579448
F0805550 8029616370
F0805560 8029647279
F0805570 8029669142
F0805580 8029728918
F0805600 8029804956
F0805610 8029835847
F0805620 8029863476
F0805630 8029949530
F0805640 8029983955
F0805650 8030008315
F0805670 8030071775
F0805680 8030096742
F0805690 8030123501
F0805700 8030151764
F0805720 8030247816
F0805730 8030276200
F0805740 8030306351
F0805760 8030415638
F0805770 8030461904
F0805820 8030633316
F0805830 8030679533
F0805840 8030711810
F0805850 8030748970
F0805930 8031110458
F0805940 8031155828
F0805950 8031194737
F0805960 8031322024
F0805970 8031359291
F0805990 8031439256
F0806000 8031465160
F0806010 8031495259
F0806040 8031663726
F0806080 8031832255
F0806090 8031877139
F0806120 8031980304
F0806150 8032063864
F0806160 8032112292
F0806170 8032150578
F0806180 8032188298
F0806190 8032226076
F0806220 8032338998
F0806230 8032414303
F0806240 8032446265
F0806250 8032492403
F0806260 8032524791
F0806270 8032562536
F0806280 8032577723
F0806300 8032697509
F0806320 8032875215
F0806330 8032896233
F0806340 8032991844
F0806360 8033092376
F0806390 8033273564
F0806400 8033338661
F0806420 8033485370
F0806430 8033534480
F0806440 8033579164
F0806450 8033623839
F0806470 8033690309
F0806480 8033712248
F0806490 8033764152
F0806500 8033851945
F0806520 8033923290
F0806530 8033954401
F0806540 8033977106
F0806560 8034086109
F0806570 8034132138
F0806590 8034216239
F0806600 8034280295
F0806640 8034549526
F0806660 8034664800
F0806670 8034694187
F0806680 8034830186
F0806700 8034946122
F0806720 8035025978
F0806740 8035129967
F0806760 8035493324
F0806780 8035542959
F0806790 8035566523
F0800060 8035600220
F0806800 8035756715
F0806810 8035784603
F0806840 8035876082
F0806850 8035958610
F0806870 8036051155
F0806880 8036089341
F0806900 8036171902
F0806910 8036232703
F0806920 8036274939
F0806930 8036369229
F0806940 8036394248
F0806950 8036418920
F0806960 8036442527
F0806970 8036468395
F0806980 8036494112
F0806990 8036534997
F0807000 8036570294
F0807020 8036683361
F0807030 8036708699
F0807040 8036733374
F0807050 8036756240
F0807060 8036779293
F0807070 8036805886
F0807090 8036919474
F0807110 8036988726
F0807120 8037070048
F0807130 8037126690
F0807140 8037163738
F0807150 8037197678
F0807170 8037257076
F0807180 8037359317
F0807190 8037439096
F0807220 8037563462
F0807230 8037595272
F0807240 8037625409
F0807260 8037898415
F0807270 8037941733
F0807280 8038000741
F0807290 8038039162
F0807300 8038075385
F0807330 8038264652
F0807340 8038287758
F0807370 8038485958
F0807380 8038510344
F0807390 8038531180
F0807420 8038625266
F0807450 8038828210
F0807460 8038894958
F0807470 8038926209
F0807480 8038954373
F0807490 8038981372
F0807500 8039003786
F0807510 8039038086
F0807520 8039075904
F0807540 8039248746
F0807550 8039297545
F0807560 8039335374
F0807570 8039373847
F0807580 8039425884
F0807590 8039450555
F0807600 8039478707
F0807620 8039530036
F0807630 8039552955
F0807650 8039600478
F0807660 8039640149
F0807680 8039697877
F0807700 8039820921
F0807740 8040042960
F0807750 8040083297
F0807770 8040338543
F0807780 8040380204
F0807800 8040453706
F0807810 8040584774
F0807840 8040949566
F0807850 8040991156
F0807860 8041027508
F0807880 8041082667
F0807890 8041186560
F0807900 8041226728
F0807910 8041392700
F0807920 8041457555
F0807930 8041497629
F0807940 8041518834
F0807950 8041583935
F0807960 8041664452
F0807970 8041794679
F0807980 8041831509
F0807990 8041868874
F0808000 8041890014
F0808010 8041925465
F0808020 8041954333
F0808030 8041978519
F0808040 8042043084
F0808050 8042113456
F0808060 8042182630
F0808080 8042236487
F0808090 8042261061
F0808110 8042376440
F0808120 8042424473
F0808130 8042492164
F0808140 8042539116
F0808150 8042561621
F0808160 8042694558
F0808180 8042756802
F0808190 8042784577
F0808220 8042929959
F0808230 8042973043
F0808240 8042997646
F0808250 8043021863
F0808260 8043061094
F0808270 8043104385
F0808310 8043262834
F0808340 8043433821
F0808350 8043477293
F0800180 8043541601
F0808370 8043608098
F0808380 8043646372
F0808400 8043752639
F0808410 8043787242
F0808430 8043885136
F0808450 8043960706
F0808470 8044020087
F0808490 8044074919
F0808540 8044243868
F0808550 8044315465
F0808560 8044346149
F0808570 8044376597
F0808580 8044401608
F0808590 8044426621
F0808600 8044459315
F0808610 8044502308
F0808620 8044566750
F0808630 8044658986
F0808640 8044693064
F0808650 8044737849
F0808670 8044798005
F0808690 8044951017
F0808700 8044990441
F0808710 8045029704
F0808740 8045275579
F0808770 8045693223
F0808790 8045767135
F0808840 8046146940
F0808850 8046174168
F0808860 8046266850
F0808870 8046304264
F0808930 8046668308
F0808970 8046807444
F0808980 8047049494
F0808990 8047075477
F0809000 8047097548
F0809010 8047132216
F0809020 8047162095
F0809030 8047193589
F0809050 8047260881
F0809070 8047339034
F0809080 8047364552
F0809100 8047540425
F0809110 8047582318
F0809120 8047614756
F0809130 8047660962
F0809140 8047691608
F0809160 8047752370
F0809170 8047774025
F0809180 8047837608
F0809190 8047862070
F0809210 8047926242
F0809220 8047958164
F0809230 8047990263
F0809240 8048053636
F0809250 8048073842
F0809260 8048109951
F0800170 8048175546
F0809270 8048305565
F0809290 8048401809
F0809300 8048518456
F0809320 8048778664
F0809340 8048844403
F0809350 8048882283
F0809360 8049004010
F0809370 8049066666
F0809380 8049117484
F0809400 8049203189
F0809440 8049356525
F0809500 8049560091
F0809510 8049580322
F0809520 8049618713
F0809530 8049653651
F0809540 8049722023
F0809550 8049750487
F0809560 8049775559
F0809570 8049801065
F0809580 8049821791
F0809600 8049928007
F0809610 8050029389
F0809630 8050159953
F0809640 8050243839
F0809650 8050280049
F0809660 8050328140
F0809680 8050511232
F0809690 8050612750
F0809710 8050710409
F0809730 8050840964
F0809740 8050861584
F0800150 8050884918
F0809750 8050914708
F0809760 8050963605
F0800050 8051033997
F0809770 8051089228
F0809790 8051185883
F0809800 8051212486
F0809820 8051292315
F0809850 8051406456
F0809860 8051438864
F0809880 8051571368
F0809890 8051599344
F0809900 8051629724
F0809910 8051653415
F0809920 8051675837
F0809940 8051778384
F0809950 8051858422
F0809960 8051889977
F0809970 8051976857
F0809980 8052032313
F0809990 8052070787
F0810000 8052092154
F0810010 8052125239
F0810020 8052162972
F0810030 8052199540
F0810040 8052240130
F0810060 8052301027
F0810070 8052330803
F0810080 8052359850
F0810090 8052429155
F0810100 8052481766
F0810110 8052519334
F0810120 8052598920
F0810130 8052622729
F0810140 8052673382
F0810150 8052698617
F0810160 8052721872
F0810170 8052742241
F0810190 8052808074
F0810200 8052839299
F0810210 8052879515
F0810230 8052984594
F0810240 8053070747
F0810250 8053091379
F0810260 8053113747
F0810270 8053147401
F0810290 8053208328
F0810300 8053232127
F0810310 8053274397
F0810320 8053331045
F0810330 8053370149
F0810360 8053499374
F0810370 8053543124
F0810380 8053599974
F0810390 8053630814
F0810400 8053670621
F0810410 8053707706
F0810420 8053741018
F0810430 8053765347
F0810440 8053793115
F0810450 8053829683
F0810480 8053942222
F0810490 8053991683
F0810510 8054058043
F0810550 8054249760
F0810560 8054274063
F0810580 8054325204
F0810590 8054348397
F0810600 8054401521
F0810610 8054487061
F0810620 8054529421
F0810640 8054613312
F0810670 8054749195
F0810680 8054780848
F0810690 8054836332
F0810700 8054864880
F0810710 8054914245
F0810720 8054970200
F0810730 8054996604
F0810740 8055026348
F0810750 8055062808
F0810770 8055128197
F0810780 8055182033
F0810790 8055229629
F0810800 8055273004
F0810820 8055326763
F0810830 8055399562
F0810850 8055461356
F0810870 8055556938
F0810880 8055673718
F0810900 8055768968
F0810920 8055865369
F0810930 8055958244
F0810950 8056061135
F0810960 8056093202
F0810970 8056119300
F0810980 8056157161
F0811000 8056243526
F0811010 8056266689
F0811030 8056353214
F0811050 8056516674
F0811060 8056596925
F0811070 8056621848
F0811080 8056643409
F0811090 8056742648
F0811100 8056850009
F0811110 8056895067
F0811120 8056954829
F0811150 8057090563
F0811160 8057133138
F0811170 8057157503
F0811180 8057182941
F0811190 8057213002
F0811200 8057237849
F0811210 8057273855
F0811220 8057296619
F0811230 8057343901
F0811240 8057372212
F0811250 8057408606
F0811260 8057431747
F0811270 8057460432
F0811280 8057505575
F0811290 8057634144
F0811300 8057662750
F0811320 8057743010
F0811330 8057768228
F0811340 8057820861
F0811350 8057852126
F0811370 8057912242
F0811400 8058021686
F0811410 8058050292
F0811420 8058083517
F0811430 8058152019
F0811460 8058282118
F0811470 8058313859
F0811480 8058377486
F0811490 8058408507
F0811500 8058447039
F0811510 8058476230
F0811540 8058607100
F0811550 8058683837
F0811560 8058723580
F0811580 8058883278
F0811590 8059113845
F0811610 8059223332
F0811620 8059252490
F0811630 8059275887
F0811640 8059321042
F0811680 8059593651
F0811690 8059643335
F0811710 8059720374
F0811720 8059752975
F0811730 8059780227
F0811740 8059822719
F0811760 8059915904
F0811780 8060007262
F0811790 8060043454
F0811800 8060077464
F0811810 8060127887
F0811840 8060221695
F0811850 8060265856
F0811860 8060300453
F0811890 8060573313
F0811900 8060611943
F0811910 8060666425
F0811920 8060721534
F0811930 8060754074
F0811940 8060782765
F0811950 8060812736
F0811960 8060838710
F0812000 8061050703
F0812010 8061078765
F0812030 8061139487
F0812060 8061237610
F0812070 8061290604
F0812080 8061353281
F0812090 8061392974
F0812100 8061562582
F0812120 8061630618
F0812140 8061710727
F0812160 8061756587
F0812170 8061787747
F0812190 8061877185
F0812220 8061976168
F0812240 8062023072
F0812250 8062049750
F0812260 8062086252
F0812280 8062150285
F0812300 8062198462
F0812320 8062251313
F0812330 8062281844
F0812350 8062353462
F0812360 8062402745
F0812380 8062470656
F0812390 8062513762
F0812410 8062564652
F0812420 8062597297
F0812440 8062665812
F0812450 8062972343
F0812460 8063043590
F0812480 8063114322
F0812490 8063141007
F0812510 8063200985
F0812520 8063257640
F0812530 8063338668
F0812550 8063400419
F0812560 8063427913
F0812580 8063495630
F0812590 8063545234
F0812610 8063596203
F0812620 8063646896
F0812640 8063692303
F0812650 8063736105
F0812660 8063778877
F0812680 8063829036
F0812690 8063859949
F0812700 8063885569
F0812710 8063915439
F0812750 8064104054
F0812790 8064225125
F0812810 8064296858
F0812830 8064338782
F0800120 8064365020
F0812850 8064430931
F0812890 8064685646
F0812900 8064795928
F0812930 8064871498
F0812940 8064903026
F0812950 8064962959
F0812960 8064992133
F0812970 8065042157
F0812990 8065136891
F0813000 8065161365
F0813030 8065288271
F0813060 8065595479
F0813080 8065707979
F0813090 8065733362
F0813100 8065785347
F0813110 8065835036
F0813120 8065857535
F0813130 8065933357
F0813160 8066105222
F0813180 8066205535
F0813190 8066249040
F0813210 8066308739
F0813220 8066334531
F0813250 8066419039
F0813260 8066443148
F0813270 8066465601
F0813310 8066635618
F0813320 8066669974
F0813330 8066705141
F0813340 8066726693
F0813350 8066775377
F0813360 8066813593
F0813370 8066835378
F0813380 8066872684
F0813400 8066929361
F0813410 8066972762
F0813420 8067026410
F0813460 8067189619
F0813480 8067247150
F0813490 8067282321
F0813500 8067320236
F0813510 8067349748
F0813520 8067376484
F0813560 8067652577
F0813570 8067695502
F0813580 8067988154
F0813590 8068027546
F0813620 8068294393
F0813630 8068358361
F0813640 8068392366
F0813650 8068438335
F0813660 8068645164
F0813670 8068757477
F0813690 8069185251
F0813710 8069286959
F0813720 8069311283
F0813740 8069412907
F0813750 8069441041
F0813760 8069476591
F0813770 8069510506
F0813780 8069618406
F0813790 8069668226
F0813800 8069709337
F0813820 8069820393
F0813830 8069840959
F0813840 8069997378
F0813850 8070027532
F0813870 8070166720
F0813900 8070270760
F0813910 8070303316
F0813920 8070345144
F0813950 8070513319
F0813960 8070574616
F0813990 8070710766
F0814010 8070761615
F0814020 8070820444
F0814040 8070910930
F0814060 8070981832
F0814070 8071013397
F0814080 8071035719
F0814090 8071089122
F0814100 8071127940
F0814110 8071152774
F0814120 8071191368
F0814130 8071250905
F0814140 8071274658
F0814150 8071318620
F0814180 8071408630
F0814190 8071438675
F0814200 8071463369
F0814210 8071505453
F0814220 8071522680
F0814240 8071590809
F0814260 8071643119
F0814270 8071799052
F0814280 8071831267
F0814290 8071875776
F0814310 8071955583
F0814320 8071997119
F0814330 8072054744
F0814340 8072104543
F0814350 8072136389
F0814360 8072160480
F0814370 8072190513
F0814410 8072361839
F0814420 8072386887
F0814430 8072427755
F0814440 8072487664
F0814460 8072585461
F0814480 8072661667
F0814520 8072826006
F0814530 8072867992
F0814540 8072917818
F0814550 8072949457
F0814560 8072995807
F0814570 8073029995
F0814580 8073067270
F0814590 8073090265
F0814600 8073129951
F0814610 8073156161
F0814620 8073179532
F0814690 8074012187
F0814700 8074043769
F0814710 8074105201
F0814720 8074138951
F0814730 8074167325
F0814740 8074208708
F0814750 8074274147
F0814770 8074335842
F0814780 8074412638
F0814790 8074438659
F0814800 8074468366
F0814820 8074542210
F0814830 8074576636
F0814840 8074850360
F0814860 8075075225
F0814870 8075171544
F0814920 8075462841
F0814940 8075510312
F0814950 8075555515
F0814960 8075619457
F0814970 8075656958
F0814990 8075770552
F0815000 8075850763
F0815010 8075878777
F0815020 8076174950
F0815030 8076218601
F0815040 8076258746
F0815050 8076280028
F0815060 8076326384
F0815100 8076496014
F0815110 8076527562
F0815140 8076646783
F0815150 8076674995
F0815160 8076701783
F0815180 8076786317
F0815190 8076825888
F0815200 8076851700
F0815210 8076892937
F0815250 8077112508
F0815270 8077289952
F0815290 8077381654
F0815310 8077582293
F0800140 8077604145
F0815350 8077712795
F0815360 8077742333
F0815370 8077765331
F0815390 8077836660
F0815400 8077881941
F0800200 8077918502
F0815410 8078011418
F0815420 8078108675
F0815440 8078477543
F0815450 8078507764
F0815460 8078586801
F0815470 8078625598
F0815500 8078725364
F0815510 8078809585
F0815520 8078863377
F0815530 8078893035
F0815540 8078922676
F0815560 8079006748
F0815580 8079084305
F0815600 8079144683
F0815610 8079194415
F0815620 8079245047
F0815630 8079278766
F0815640 8079313791
F0815660 8079396919
F0815680 8079483118
F0815690 8079591195
F0815700 8079625442
F0815710 8079658483
F0815720 8079714486
F0815740 8079784555
F0815750 8079838872
F0815780 8079935266
F0815850 8080135795
F0815860 8080165257
F0815890 8080314020
F0815910 8080395975
F0815920 8080460030
F0815930 8080489903
F0815940 8080513420
F0815950 8080550960
F0815960 8080712734
F0815970 8080747739
F0815980 8080807835
F0815990 8080853353
F0816000 8080878832
F0816010 8080924712
F0816020 8080952422
F0816040 8081014063
F0816060 8081074522
F0816080 8081188590
F0816150 8081492678
F0816170 8081579869
F0816200 8081686180
F0816220 8081749924
F0816230 8081775956
F0816240 8081872115
F0816250 8081971244
F0816260 8082079655
F0816270 8082107416
F0816290 8082241177
F0816300 8082286732
F0816310 8082338610
F0816320 8082373080
F0816330 8082397505
F0816340 8082428048
F0816350 8082452309
F0816360 8082498313
F0816370 8082539104
F0816380 8082573072
F0816390 8082613365
F0816400 8082656147
F0816410 8082714418
F0816420 8082749667
F0816430 8082776494
F0816440 8082809415
F0816450 8082873606
F0816470 8082931654
F0816480 8082961060
F0816490 8083028617
F0816510 8083181732
F0816540 8083399497
F0816550 8083437238
F0816560 8083521311
F0816590 8083761444
F0816600 8083882361
F0816610 8083907554
F0816620 8083952465
F0816630 8083980798
F0816640 8084019157
F0816650 8084139160
F0816670 8084225077
F0816690 8084393620
F0816700 8084421508
F0816710 8084456660
F0816720 8084623201
F0816740 8084685820
F0816760 8084739173
F0816770 8084773428
F0816780 8084805321
F0816790 8084850312
F0816800 8084889571
F0816820 8084971958
F0816830 8085053144
F0816840 8085081036
F0816870 8085263491
F0816880 8085292301
F0816920 8085420152
F0816930 8085451267
F0816940 8085571557
F0816960 8085796306
F0816980 8085898128
F0816990 8085938409
F0817020 8086054772
F0817030 8086297121
F0817040 8086324157
F0817070 8086469416
F0817080 8086512829
F0817090 8086544298
F0817130 8086673876
F0817170 8086851859
F0817180 8086892510
F0817190 8086931892
F0817210 8087043930
F0817230 8087201769
F0817240 8087229587
F0817250 8087263985
F0817270 8087368037
F0817280 8087396340
F0817290 8087422313
F0817300 8087455205
F0817310 8087494137
F0817320 8087535962
F0817330 8087609748
F0817350 8087695264
F0817370 8087864665
F0817380 8087887594
F0817390 8087920993
F0817400 8087963873
F0817410 8088011069
F0817420 8088041625
F0817430 8088066884
F0817440 8088097431
F0817450 8088129259
F0817470 8088248664
F0817480 8088292110
F0817490 8088314772
F0817520 8088528080
F0817560 8088621405
F0817570 8088644806
F0817640 8088960234
F0817650 8088997318
F0817660 8089035762
F0817680 8089202041
F0817710 8089289325
F0817720 8089317772
F0817730 8089397241
F0817740 8089419469
F0817750 8089471684
F0817760 8089506069
F0817770 8089527371
F0817780 8089548462
F0817790 8089575990
F0817810 8089637697
F0817820 8089667560
F0817840 8089813287
F0817850 8089845142
F0817860 8089876678
F0817870 8090019529
F0817880 8090088376
F0817900 8090159585
F0817910 8090183274
F0817920 8090218871
F0817930 8090253720
F0817940 8090282204
F0817950 8090328408
F0817960 8090352635
F0817980 8090417295
F0817990 8090447336
F0818000 8090476779
F0818010 8090521528
F0818020 8090552795
F0818030 8090609371
F0818040 8090724858
F0818080 8090972337
F0818090 8090994683
F0818100 8091017104
F0818110 8091102803
F0818120 8091144795
F0818130 8091192901
F0818150 8091271994
F0818160 8091326289
F0818170 8091373924
F0818180 8091407193
F0818190 8091547075
F0818200 8091643310
F0818210 8091690938
F0818220 8091719223
F0818230 8091753286
F0818240 8091843007
F0818250 8091886012
F0818260 8091886013
F0818270 8091918720
F0800130 8091961227
F0818290 8091992956
F0800160 8092033418
F0818310 8092231833
F0818320 8092278364
F0818330 8092306989
F0818340 8092355661
F0818380 8092618647
F0818390 8092660357
F0818400 8092683770
F0818410 8092714450
F0818430 8092785737
F0818440 8092806965
F0818450 8092866681
F0818460 8092890008
F0818470 8092922408
F0818480 8093043064
F0818490 8093083408
F0818500 8093104407
F0818510 8093139340
F0818520 8093193612
F0818530 8093299391
F0818540 8093388859
F0818550 8093433816
F0818560 8093455383
F0818570 8093506859
F0818580 8093539709
F0818600 8093596428
F0818610 8093666799
F0818620 8093743415
F0818630 8093766862
F0818640 8093802094
F0818650 8093841920
F0818660 8093873872
F0818670 8093920979
F0818680 8093945194
F0818690 8093966442
F0818700 8094083838
F0818720 8094231319
F0818730 8094276063
F0818740 8094308510
F0818750 8094332829
F0818760 8094371050
F0818810 8094732858
F0818830 8094880428
F0818840 8094905990
F0818850 8094972035
F0818870 8095042058
F0818880 8095079922
F0818900 8095161539
F0818910 8095244862
F0818920 8095349996
F0818930 8095478719
F0818940 8095574886
F0818950 8095642910
F0818960 8095681399
F0818980 8095773222
F0818990 8095825137
F0819000 8095855873
F0819010 8095898889
F0819020 8095920603
F0819030 8095991334
F0819040 8096026624
F0819050 8096163350
F0819060 8096209636
F0819070 8096246616
F0819090 8096335956
F0819100 8096362722
F0819110 8096445395
F0819120 8096475948
F0819140 8096550119
F0819150 8096575603
F0819160 8096604604
F0819170 8096641813
F0819190 8096780390
F0819200 8096822369
F0819210 8096858393
F0819220 8096891142
F0819230 8096931174
F0819240 8096988952
F0819250 8097028748
F0819260 8097070496
F0819270 8097099323
F0819280 8097173064
F0819290 8097201103
F0819310 8097267682
F0819320 8097303757
F0819330 8097335529
F0819350 8097419093
F0819360 8097449282
F0819370 8097475630
F0819380 8097542131
F0819390 8097573747
F0819400 8097601766
F0819410 8097628233
F0819420 8097723569
F0819430 8097793569
F0819440 8097821735
F0819450 8097868553
F0819460 8097914408
F0819470 8097972512
F0819480 8098089569
F0819490 8098112590
F0819500 8098187113
F0819510 8098220777
F0819540 8098337255
F0819560 8098398932
F0819570 8098436793
F0819580 8098509012
F0819590 8098557461
F0819600 8098656166
F0819610 8098725978
F0819620 8098755861
F0819630 8098821682
F0819640 8098861573
F0819690 8099362848
F0819700 8099390364
F0819720 8099472330
F0819730 8099493647
F0819750 8099574157
F0819760 8099604424
F0819770 8099635998
F0819780 8099674272
F0819790 8099699230
F0819800 8099730220
F0819820 8099794571
F0819830 8099823699
F0819850 8099892590
F0819860 8099961134
F0819890 8100125328
F0819910 8100285916
F0819920 8100324743
F0819930 8100356204
F0819940 8100395004
F0819950 8100441578
F0819960 8100538648
F0819970 8100567685
F0819990 8100628706
F0820000 8100799975
F0820010 8100878878
F0820020 8101080409
F0820030 8101113861
F0820040 8101223038
F0820060 8101299086
F0820080 8101376846
F0820150 8101608252
F0820170 8101731288
F0820190 8101878727
F0820200 8101901930
F0820210 8101941844
F0820220 8101964459
F0820250 8102086729
F0820260 8102135473
F0820270 8102179273
F0820300 8102294154
F0820310 8102314241
F0820320 8102349602
F0820330 8102400086
F0820350 8102483789
F0820360 8102524088
F0820370 8102558344
F0820380 8102596583
F0820400 8102676159
F0820440 8102953014
F0820460 8103114731
F0820470 8103141004
F0820480 8103185369
F0820500 8103255798
F0820510 8103280571
F0820520 8103319234
F0820530 8103345432
F0820540 8103411294
F0820560 8103489394
F0820570 8103552066
F0820580 8103591314
F0820590 8103687465
F0820600 8103758998
F0820620 8103864792
F0820630 8103890007
F0820640 8103916909
F0820650 8103988832
F0820660 8104010981
F0820670 8104052640
F0820680 8104230025
F0820690 8104260479
F0820700 8104292166
F0820720 8104371406
F0820730 8104403099
F0820740 8104447800
F0820750 8104493113
F0820760 8104523917
F0820780 8104587519
F0820790 8104608021
F0820800 8104635073
F0820820 8104697944
F0820840 8104762992
F0820860 8104854227
F0820870 8104885680
F0820880 8104929794
F0820890 8104971777
F0820900 8105035117
F0820920 8105124101
F0820940 8105270758
F0820950 8105305234
F0820960 8105337809
F0820970 8105375322
F0820990 8105482166
F0821010 8105528014
F0821020 8105556801
F0821030 8105592833
F0821040 8105643840
F0821060 8105855351
F0821090 8105928163
F0821100 8105968613
F0821110 8106001747
F0821130 8106093282
F0821140 8106122453
F0821150 8106178471
F0821160 8106207583
F0821180 8106259905
F0821190 8106285042
F0821200 8106309441
F0821210 8106336340
F0821240 8106429907
F0821250 8106474144
F0821260 8106507123
F0821270 8106562097
F0821280 8106588640
F0821290 8106616133
F0821300 8106648600
F0821310 8106675517
F0821330 8106765654
F0821340 8106821827
F0821350 8106875288
F0821360 8106955033
F0821370 8106996524
F0821390 8107120267
F0821400 8107149026
F0821410 8107194011
F0821440 8107599216
F0821470 8107781298
F0821480 8107840540
F0821490 8107893512
F0821500 8107959582
F0800080 8108003058
F0821510 8108035533
F0821560 8108181738
F0821570 8108209372
F0821590 8108304424
F0821600 8108349910
F0821620 8108443170
F0821630 8108476756
F0821640 8108498328
F0821660 8108561158
F0821670 8108585264
F0821690 8108647941
F0821750 8108856282
F0821770 8108961259
F0821790 8109075882
F0821810 8109124106
F0821820 8109152363
F0821830 8109184354
F0821840 8109214274
F0821860 8109332921
F0821870 8109388915
F0821880 8109418038
F0821890 8109445776
F0821910 8109509384
F0821920 8109571442
F0821930 8109595286
F0821940 8109624284
F0821950 8109649680
F0821960 8109669849
F0821970 8109814329
F0821980 8109814330
F0821990 8109835729
F0822000 8109884887
F0822010 8109914268
F0822020 8109941933
F0822030 8109986045
F0822040 8110029561
F0822050 8110073135
F0822060 8110114254
F0822070 8110205022
F0822080 8110239580
F0822090 8110276305
F0822100 8110306605
F0822110 8110346952
F0822120 8110374473
F0822130 8110411506
F0822150 8110481515
F0822170 8110714701
F0822190 8110787315
F0822200 8110822636
F0822210 8110850662
F0822230 8110906105
F0822270 8111049092
F0822310 8111150638
F0822320 8111188461
F0822330 8111224930
F0822360 8111357535
F0822380 8111454943
F0822400 8111510008
F0822410 8111584405
F0822420 8111649385
F0822430 8111689122
F0822450 8111857107
F0822460 8111887854
F0822470 8111943405
F0822490 8112037401
F0822500 8112094471
F0822510 8112126740
F0822520 8112158654
F0822530 8112213316
F0822540 8112255431
F0822550 8112304729
F0822560 8112330368
F0822570 8112370482
F0822580 8112417235
F0822590 8112443479
F0822600 8112466825
F0822610 8112512648
F0822620 8112533635
F0822630 8112573868
F0822670 8112816509
F0822680 8112853658
F0822690 8112917792
F0822700 8112943943
F0822710 8113075384
F0822730 8113161807
F0822740 8113240716
F0822750 8113269307
F0822760 8113294067
F0822770 8113327413
F0822780 8113404155
F0822800 8113602114
F0822810 8113626198
F0822820 8113653185
F0822840 8113943580
F0822850 8114018977
F0822860 8114063991
F0822870 8114098893
F0822880 8114134677
F0822890 8114187268
F0822900 8114215199
F0822920 8114310490
F0822940 8114396189
F0822950 8114439914
F0822960 8114479725
F0822970 8114502352
F0822980 8114536206
F0822990 8114575716
F0823000 8114621587
F0823010 8114655302
F0823020 8114686541
F0823030 8114739925
F0823040 8114760530
F0823050 8114908338
F0823070 8114972550
F0823080 8115000264
F0823100 8115118244
F0823110 8115141165
F0823120 8115163584
F0823130 8115193809
F0823140 8115218286
F0823150 8115238775
F0823160 8115280017
F0823170 8115326933
F0823190 8115394575
F0823200 8115426853
F0823210 8115460044
F0823220 8115480193
F0823230 8115568454
F0823240 8115607566
F0823250 8115629566
F0823260 8115656012
F0823280 8115705957
F0823290 8115739788
F0823300 8115773590
F0823310 8115809532
F0823320 8115831428
F0823340 8115898072
F0823350 8115941563
F0823380 8116028293
F0823390 8116059703
F0823400 8116106105
F0823410 8116180625
F0823420 8116218714
F0823430 8116258070
F0823440 8116293952
F0823450 8116329311
F0823460 8116363892
F0823470 8116391888
F0823480 8116415153
F0823490 8116485213
F0823500 8116510281
F0823510 8116558079
F0823520 8116588716
F0823530 8116614482
F0823540 8116635526
F0823550 8116664295
F0823560 8116705008
F0823570 8116736799
F0823590 8116795449
F0823600 8116888811
F0823610 8116913131
F0823620 8116938581
F2700020 27000000000
F2700030 27000022287
F2700040 27000068623
F2700050 27000099129
F2700060 27000124361
F2700070 27000219755
F2700080 27000299826
F2700100 27000376057
F2700110 27000407011
F2700140 27000746624
F2700150 27000780520
F2700160 27000802807
F2700170 27000840401
F2700180 27000945106
F2700190 27000966135
F2700200 27000989564
F2700210 27001009598
F2700220 27001093043
F2700230 27001124717
F2700240 27001148352
F2700250 27001349234
F2700270 27001423384
F2700280 27001451850
F2700300 27001560074
F2700320 27001697832
F2700330 27001811285
F2700350 27001934879
F2700360 27001962390
F2700370 27001997508
F2700390 27002058224
F2700410 27002191421
F2700420 27002213300
F2700450 27002341677
F2700460 27002363363
F2700470 27002403994
F2700480 27002432293
F2700490 27002499586
F2700510 27002553133
F2700520 27002610872
F2700540 27002666370
F2700550 27002746429
F2700560 27002771521
F2700590 27002979279
F2700610 27003063489
F2700620 27003115072
F2700630 27003280002
F2700640 27003347118
F2700660 27003420263
F2700670 27003454762
F2700690 27003547717
F2700700 27003581724
F2700710 27003665915
F2700720 27003732300
F2700730 27003815637
F2700740 27003838000
F2700750 27003941201
F2700770 27004106324
F2700780 27004183563
F2700790 27004214371
F2700810 27004424979
F2700820 27004500903
F2700830 27004521653
F2700840 27004578593
F2700860 27004654679
F2700870 27004675516
F2700890 27004833630
F2700900 27004868543
F2700910 27004910644
F2700920 27004973003
F2700930 27005041670
F2700940 27005098232
F2700950 27005126589
F2700970 27005247537
F2700980 27005274641
F2700990 27005412761
F2701000 27005436270
F2701010 27005483606
F2701020 27005535962
F2701030 27005560883
F2701050 27005658664
F2701060 27005678700
F2701070 27005721631
F2701090 27005827481
F2701100 27005987929
F2701110 27006017620
F2701120 27006089427
F2701130 27006161292
F2701140 27006187325
F2701150 27006239288
F2701170 27006398901
F2701180 27008076721
F2701190 27008175685
F2701220 27008371781
F2701230 27008451433
F2701240 27008488995
F2701250 27008614076
F2701260 27008649843
F2701290 27008738719
F2701310 27009127094
F2701320 27009209849
F2701330 27009238736
F2701340 27009333596
F2701350 27009365543
F2701370 27009451423
F2701390 27009506181
F2701400 27009538682
F2701410 27009581615
F2701440 27009681101
F2701450 27009715033
F2701480 27009821165
F2701490 27009845496
F2701500 27009866518
F2701510 27009919926
F2701520 27009940173
F2701540 27010029490
F2701550 27010078528
F2701580 27010200544
F2701590 27010240021
F2701600 27010265863
F2701610 27010290288
F2701620 27010328227
F2701630 27010376299
F2701650 27010436910
F2701670 27010504492
F2701680 27010558198
F2701690 27010580917
F2701700 27010604443
F2701710 27010625654
F2701720 27010707677
F2701730 27010744036
F2701740 27010778789
F2701750 27010909861
F2701760 27010953885
F2701770 27011005843
F2701780 27011067990
F2701800 27011184172
F2701810 27011215307
F2701840 27011405002
F2701850 27011439826
F2701890 27011745676
F2701900 27011839551
F2701910 27011865093
F2701920 27011887628
F2701930 27012042013
F2701950 27012200364
F2701970 27012293137
F2701980 27012324065
F2701990 27012355412
F2702000 27012383787
F2702010 27012431519
F2702020 27012436804
F2702030 27012465350
F2702040 27012489153
F2702050 27012519719
F2702060 27012542338
F2702070 27012583896
F2702080 27012637210
F2702090 27012707452
F2702100 27012762290
F2702110 27012829158
F2702120 27012930563
F2702130 27013049223
F2702150 27013175593
F2702170 27013250583
F2702200 27013367193
F2702210 27013464247
F2702220 27013511497
F2702230 27013546623
F2702300 27013614714
F2702280 27013641251
F2702270 27013757810
F2702350 27013982864
F2702370 27014089034
F2702380 27014111444
F2702400 27014251301
F2702410 27014288511
F2702420 27014367594
F2702430 27014415473
F2702440 27014460505
F2702450 27014498230
F2702460 27014545766
F2702470 27014570454
F2702500 27014791538
F2702510 27014856066
F2702520 27014898867
F2702530 27014940590
F2702540 27014965521
F2702550 27015016272
F2702560 27015071070
F2702570 27015095674
F2702590 27015150226
F2702600 27015177691
F2702610 27015207478
F2702620 27015259668
F2702630 27015339800
F2702640 27015368289
F2702670 27015565210
F2702680 27015608080
F2702690 27015633563
F2702700 27015675422
F2702710 27015717150
F2702720 27015750881
F2702730 27015781265
F2702740 27015813567
F2702750 27015842544
F2702760 27015898225
F2702770 27015927505
F2702800 27016034190
F2702820 27016076845
F2702830 27016112435
F2702840 27016151676
F2702870 27016318686
F2702880 27016386257
F2702910 27016520301
F2702920 27016562618
F2702930 27016591678
F2702940 27016685537
F2702950 27016785753
F2702960 27016823302
F2702970 27016847739
F2702980 27016871749
F2702990 27016897316
F2703000 27016930680
F2703020 27016993752
F2703030 27017025994
F2703040 27017071707
F2703050 27017096972
F2703060 27017123383
F2703070 27017157352
F2703080 27017188014
F2703090 27017215161
F2703100 27017241714
F2703110 27017300508
F2703120 27017357113
F2703130 27017397248
F2703140 27017432281
F2703150 27017459878
F2703170 27017523297
F2703180 27017547965
F2703200 27017624754
F2703210 27017657829
F2703220 27017739209
F2703230 27017772503
F2703240 27017807846
F2703250 27017836642
F2703260 27017856867
F2703270 27017928273
F2703280 27017975318
F2703300 27018022896
F2703310 27018046912
F2703320 27018051581
F2703340 27018109224
F2703350 27018138864
F2703360 27018172662
F2703370 27018194123
F2703400 27018322437
F2703420 27018433711
F2703430 27018465593
F2703440 27018490749
F2703450 27018531095
F2703460 27018567019
F2703470 27018614661
F2703480 27018669763
F2703490 27018716844
F2703500 27018740626
F2703510 27018773149
F2703550 27018890764
F2703570 27019011001
F2703580 27019052635
F2703600 27019171626
F2703610 27019221594
F2703620 27019243043
F2703630 27019269686
F2703640 27019313841
F2703650 27019357330
F2703660 27019381284
F2703680 27019432014
F2703690 27019569812
F2703700 27019598075
F2703730 27019790332
F2703750 27019900222
F2703790 27020066576
F2703800 27020120148
F2703810 27020150199
F2703820 27020180621
F2703840 27020228818
F2703850 27020267385
F2703900 27020595272
F2703910 27020648606
F2703920 27020678017
F2703930 27020838801
F2703950 27021139982
F2703970 27021283893
F2703980 27021306527
F2703990 27021355998
F2704000 27021385380
F2704010 27021426173
F2704020 27021455516
F2704030 27021490373
F2704050 27021649690
F2704060 27021675183
F2704070 27021725072
F2704080 27021745570
F2704090 27021779402
F2704100 27021888153
F2704110 27021942707
F2704120 27022143008
F2704130 27022174815
F2704140 27022211522
F2704150 27022222149
F2704160 27022319466
F2704170 27022345251
F2704200 27022577125
F2704220 27022645174
F2704230 27022672255
F2704260 27022951436
F2704270 27023013800
F2704290 27023286820
F2704300 27023320697
F2704310 27023364280
F2704320 27023444452
F2704330 27023484606
F2704340 27023519187
F2704360 27023621675
F2704370 27023652658
F2704380 27023687808
F2704390 27023864270
F2704410 27024085977
F2704420 27024230788
F2704460 27024427914
F2704490 27024527177
F2704500 27024596120
F2704540 27024776895
F2704550 27024815497
F2704560 27024969584
F2704570 27025001921
F2704590 27025079369
F2704620 27025240235
F2704630 27025273712
F2704640 27025313998
F2704670 27025421631
F2704690 27025498210
F2704700 27025531999
F2704720 27025599545
F2704740 27025651352
F2704750 27025677258
F2704760 27025709333
F2704770 27025736878
F2704800 27025858457
F2704830 27025961295
F2704850 27026021843
F2704860 27026062516
F2704880 27026149599
F2704930 27026201791
F2704900 27026254576
F2704940 27026423895
F2704950 27026451617
F2704960 27026520409
F2704970 27026545748
F2704980 27026593034
F2704990 27026635266
F2705000 27026670172
F2705010 27026691792
F2705020 27026739166
F2705030 27026762033
F2705040 27026813975
F2705050 27026841078
F2705060 27026872116
F2705070 27026903735
F2705090 27026977440
F2705100 27027016105
F2705110 27027059871
F2705120 27027098147
F2705130 27027140340
F2705140 27027169874
F2705160 27027228083
F2705180 27027327378
F2705200 27027403568
F2705210 27027440950
F2705220 27027522466
F2705230 27027597834
F2705260 27027694617
F2705290 27027774060
F2705300 27027814831
F2705310 27027855477
F2705320 27027911577
F2705330 27027943106
F2705340 27027984274
F2705360 27028069406
F2705380 27028158399
F2705390 27028228426
F2705400 27028252769
F2700010 27028285100
F2705420 27028423095
F2705430 27028445015
F2705440 27028472108
F2705450 27028497991
F2705460 27028525020
F2705470 27028549228
F2705480 27028576199
F2705490 27028614844
F2705500 27028670992
F2705510 27028719704
F2705520 27028766323
F2705530 27028823558
F2705540 27028884704
F2705550 27028906716
F2705570 27029041682
F2705600 27029157878
F2705610 27029182886
F2705620 27029214973
F2705630 27029255459
F2705640 27029295870
F2705650 27029328374
F2705660 27029362649
F2705670 27029435952
F2705680 27029485835
F2705690 27029511612
F2705700 27029537263
F2705710 27029596630
F2705750 27029724725
F2705760 27029790434
F2705770 27029853229
F2705800 27029977294
F2705830 27030109843
F2705840 27030172729
F2705860 27030234591
F2705870 27030264882
F2705890 27030336674
F2705910 27030434548
F2705920 27030534207
F2705930 27030616963
F2705940 27030645286
F2705950 27030697485
F2705960 27030770166
F2705990 27030880999
F2706010 27030955944
F2706030 27031052637
F2706050 27031139618
F2706070 27031203183
F2706090 27031290290
F2706110 27031383938
F2706130 27031465629
F2706140 27031492819
F2706150 27031520907
F2706160 27031553202
F2706170 27031592641
F2706190 27031642090
F2706200 27031711940
F2706210 27031777688
F2706230 27031895616
F2706290 27032358074
F2706300 27032399828
F2706310 27032489999
F2706320 27032515191
F2706330 27032554648
F2706340 27032759636
F2706350 27032786808
F2706360 27032844686
F2706380 27032908139
F2706390 27032941492
F2706400 27032972611
F2706440 27033141352
F2706480 27033269103
F2706490 27033294993
F2706500 27033343766
F2706520 27033442943
F2706540 27033498221
F2706550 27033530834
F2706560 27033573461
F2706590 27033709230
F2706600 27033755285
F2706610 27033779772
F2706620 27033831203
F2706630 27033865995
F2706650 27033920788
F2706660 27033955377
F2706670 27033978449
F2706680 27034042164
F2706710 27034143019
F2706720 27034191567
F2706730 27034217077
F2706740 27034253329
F2706770 27034354500
F2706790 27034425451
F2706800 27034469533
F2706810 27034505408
F2706830 27034570065
F2706840 27034599021
F2706850 27034626568
F2706860 27034654595
F2706870 27034682217
F2706890 27034762382
F2706900 27034789440
F2706910 27034811719
F2706920 27034836902
F2706940 27034913583
F2706950 27034947926
F2706960 27034974358
F2706980 27035163545
F2706990 27035189756
F2707010 27035268510
F2707020 27035314633
F2707030 27035327027
F2707050 27035408558
F2707070 27035557930
F2707080 27035673922
F2707090 27035694231
F2707140 27035859514
F2707160 27036004067
F2707170 27036069239
F2707180 27036096740
F2707190 27036278488
F2707200 27036310384
F2707210 27036341428
F2707230 27036421059
F2707250 27036478331
F2707260 27036505360
F2707270 27036527407
F2707280 27036580664
F2707290 27036668459
F2707310 27036780955
F2707330 27036843396
F2707340 27036908402
F2707350 27036946858
F2707360 27037036073
F2707370 27037056097
F2707380 27037076803
F2707400 27037370738
F2707410 27037396480
F2707420 27037422954
F2707430 27037445591
F2707440 27037490788
F2707460 27037589833
F2707470 27037628869
F2707480 27037663675
F2707490 27037709799
F2707500 27037743100
F2707510 27037769147
F2707520 27037795223
F2707530 27037829681
F2707540 27037859341
F2707550 27037915597
F2707560 27037946068
F2707570 27037989966
F2707580 27038024129
F2707590 27038059195
F2707610 27038173515
F2707620 27038199845
F2707640 27038278580
F2707660 27038442589
F2707670 27038492185
F2707680 27038624908
F2707690 27038675769
F2707700 27038709511
F2707720 27038778634
F2707730 27038800312
F2707740 27038841049
F2707750 27038878781
F2707760 27038902900
F2707770 27038930237
F2707800 27039014767
F2707810 27039071705
F2707820 27039099901
F2707830 27039123503
F2707840 27039165896
F2707850 27039192736
F2707900 27039404404
F2707920 27039494786
F2707930 27039584122
F2707940 27039614539
F2707950 27039664084
F2707960 27039688261
F2707970 27039733165
F2707980 27039781316
F2707990 27039848172
F2708000 27039873255
F2708010 27039903216
F2708030 27040011672
F2708040 27040042830
F2708050 27040084451
F2708060 27040116877
F2708080 27040182824
F2708090 27040205469
F2708100 27040240121
F2708120 27040362805
F2708130 27040429890
F2708150 27040553900
F2708160 27040591681
F2708180 27040693568
F2708190 27040721659
F2708200 27040753762
F2708210 27040777459
F2708220 27040904316
F2708230 27040924503
F2708240 27040970043
F2708250 27041031457
F2708260 27041051733
F2708270 27041086672
F2708280 27041117320
F2708290 27041162556
F2708310 27041225710
F2708320 27041267615
F2708330 27041294476
F2708340 27041342421
F2708350 27041457222
F2708360 27041517739
F2708370 27041556848
F2708380 27041578098
F2708390 27041619141
F2708420 27041843417
F2708430 27041875731
F2708440 27042026474
F2708450 27042084079
F2708460 27042122554
F2708470 27042147918
F2708480 27042206428
F2708490 27042232165
F2708500 27042285165
F2708510 27042310105
F2708520 27042401389
F2708530 27042567894
F2708610 27043113551
F2708620 27043209522
F2708630 27043259419
F2708640 27043284176
F2708660 27043354758
F2708680 27043425273
F2708700 27043688627
F2708740 27043803657
F2708770 27043906622
F2708790 27043989656
F2708800 27044022775
F2708810 27044072903
F2708820 27044107868
F2708840 27044158518
F2708850 27044194567
F2708860 27044312026
F2708870 27044341884
F2708880 27044368275
F2708890 27044451370
F2708900 27044491316
F2708930 27044594458
F2708960 27044744422
F2708970 27044804094
F2708980 27044871978
F2708990 27044894410
F2709000 27044916980
F2709010 27044954378
F2709030 27045013061
F2709050 27045104456
F2709060 27045156212
F2709070 27045253563
F2709080 27045279182
F2709120 27045458021
F2709140 27045603772
F2709150 27045633145
F2709160 27045656129
F2709170 27045679775
F2709180 27045731011
F2709230 27045965797
F2709250 27046031274
F2709270 27046093861
F2709300 27046187996
F2709320 27046280579
F2709330 27046316470
F2709340 27046341122
F2709350 27046460862
F2709360 27046500314
F2709390 27046699784
F2709400 27046729635
F2709410 27046767633
F2709430 27046866816
F2709450 27046944279
F2709460 27046986457
F2709470 27047030877
F2709500 27047159206
F2709510 27047235586
F2709520 27047280324
F2709530 27047305729
F2709540 27047328145
F2709550 27047362676
F2709560 27047396836
F2709590 27047560217
F2709600 27047604164
F2709610 27047668155
F2709630 27047905838
F2709640 27047990290
F2709650 27048136530
F2709660 27048190173
F2709680 27048265153
F2709690 27048323812
F2709700 27048345609
F2709710 27048382411
F2709720 27048424744
F2709740 27048557014
F2709750 27048589372
F2709770 27048726297
F1800080 18000156808
F1800090 18000200290
F1800100 18000221293
F1800110 18000249782
F1800120 18000370181
F1800130 18000446860
F1800140 18000511155
F1800160 18000619227
F1800170 18000675487
F1800190 18000734117
F1800210 18000833465
F1800220 18000862947
F1800230 18000903862
F1800240 18000954065
F1800250 18000992984
F1800260 18000993756
F1800300 18001152822
F1800310 18001188160
F1800320 18001264437
F1800340 18001318485
F1800350 18001339185
F1800360 18001381722
F1800380 18001507006
F1800390 18001534654
F1800420 18001653196
F1800430 18001685160
F1800440 18001818245
F1800450 18001839517
F1800480 18002061981
F1800490 18002093176
F1800500 18002169881
F1800510 18002200339
F1800550 18002324622
F1800560 18002349725
F1800570 18002416499
F1800580 18002482606
F1800600 18002552420
F1800610 18002584186
F1800620 18002682958
F1800630 18002721142
F1800640 18002773166
F1800650 18002822378
F1800670 18002903670
F1800680 18002954797
F1800690 18002998529
F1800700 18003038423
F1800710 18003076443
F1800720 18003114224
F1800740 18003213956
F1800760 18003270374
F1800800 18003467691
F1800810 18003488638
F1800820 18003532889
F1800830 18003566847
F1800840 18003662870
F1800850 18003694929
F1800860 18003739964
F1800870 18003782172
F1800880 18003827128
F1800890 18003890760
F1800900 18003940900
F1800910 18003964283
F1800920 18003985202
F1800930 18004006515
F1800940 18004035641
F1800980 18004219280
F1800990 18004241148
F1801000 18004308161
F1801010 18004377228
F1801020 18004405181
F1801030 18004425224
F1801040 18004486686
F1801050 18004516589
F1801060 18004552266
F1801080 18004627677
F1801090 18004735268
F1800030 18005113354
F1801110 18005143477
F1801120 18005164251
F1801130 18005192043
F1801140 18005224282
F1801150 18005274345
F1801160 18005295495
F1801170 18005315557
F1801180 18005340695
F1801190 18005383774
F1801200 18005424378
F1801210 18005444986
F1801220 18005466153
F1801240 18005512145
F1801250 18005544435
F1801260 18005564551
F1801280 18005633715
F1801300 18005720430
F1801320 18005908294
F1801330 18005948570
F1801340 18005975793
F1801370 18006075891
F1801380 18006138265
F1801390 18006164906
F1801410 18006231479
F1801420 18006255338
F1801440 18006355179
F1801460 18006447528
F1801470 18006490338
F1801490 18006574846
F1801530 18006723809
F1801540 18006744827
F1801560 18006838659
F1801570 18006877845
F1801590 18006951445
F1801610 18007010439
F1801640 18007099776
F1801650 18007137218
F1801660 18007165665
F1801690 18007270542
F1801710 18007324982
F1801720 18007363334
F1801730 18007385697
F1801750 18007431194
F1801760 18007459381
F1801800 18007626363
F1801810 18007815620
F1801820 18007852798
F1801830 18007892117
F1801840 18007935995
F1801850 18008069984
F1801860 18008115063
F1801870 18008177914
F1801880 18008206525
F1801890 18008228419
F1801900 18008265199
F1801910 18008291184
F1801920 18008319608
F1801930 18008352701
F1801940 18008413880
F1801960 18008475441
F1801970 18008508205
F1801980 18008552752
F1801990 18008604454
F1802000 18008648979
F1802010 18008687148
F1802020 18008715448
F1802030 18008738783
F1802040 18008782157
F1802050 18008805633
F1802070 18008894083
F1802080 18008925457
F1802100 18008991510
F1802110 18009036057
F1802120 18009061309
F1802130 18009085407
F1802150 18009142987
F1802160 18009172584
F1802170 18009196465
F1802180 18009239255
F1802190 18009273681
F1802200 18009314825
F1802230 18009486712
F1802240 18009510833
F1802250 18009546111
F1802270 18009684918
F1802300 18009803708
F1802310 18009835878
F1802320 18009858625
F1802340 18009974527
F1802360 18010031353
F1802370 18010052638
F1802380 18010077363
F1802390 18010115184
F1802400 18010156323
F1802420 18010265315
F1802440 18010348281
F1802450 18010375207
F1802460 18010398490
F1802470 18010427375
F1802490 18010472710
F1802520 18010604602
F1802540 18010734739
F1802570 18010849812
F1802580 18010873081
F1802590 18010925343
F1802600 18010951588
F1802620 18011011758
F1802630 18011038105
F1802650 18011154968
F1802670 18011251877
F1802680 18011307873
F1802700 18011363306
F1802730 18011522367
F1802750 18011582277
F1802760 18011604818
F1802770 18011660556
F1802780 18011696665
F1802790 18011733761
F1802810 18011825193
F1802820 18011943371
F1802850 18012168009
F1802870 18012282805
F1802880 18012331584
F1802890 18012357897
F1802900 18012419826
F1802910 18012460608
F1802920 18012499010
F1802930 18012527498
F1802940 18012568589
F1802950 18012619021
F1802960 18012677548
F1802990 18012785003
F1803000 18012806708
F1803020 18012987427
F1803030 18013008229
F1803040 18013029952
F1803050 18013072104
F1803060 18013119744
F1803070 18013142842
F1803080 18013166736
F1803100 18013260824
F1803110 18013317720
F1803120 18013360139
F1803130 18013495660
F1803200 18014058411
F1803210 18014088147
F1803220 18014117895
F1803240 18014224858
F1803250 18014250701
F1803260 18014285148
F1803270 18014466280
F1803280 18014559315
F1803290 18014671545
F1803300 18014708595
F1803320 18014906639
F1803330 18014954989
F1803350 18015052080
F1803370 18015145759
F1803400 18015354835
F1803410 18015401367
F1803420 18015448905
F1803430 18015471969
F1803440 18015494544
F1803450 18015530080
F1803460 18015607022
F1803470 18015665200
F1803480 18015815329
F1803490 18015873591
F1803500 18015914962
F1803520 18015971297
F1803530 18016041279
F1803540 18016071375
F1803550 18016111816
F1803560 18016199104
F1803570 18016247792
F1803580 18016269227
F1803590 18016304524
F1803610 18016418384
F1803620 18016493835
F1803630 18016554438
F1803640 18016578674
F1803650 18016602551
F1803660 18016639191
F1803670 18016677464
F1803680 18016711319
F1803690 18016753603
F1803700 18016858981
F1803710 18016897957
F1803720 18016978923
F1803740 18017021459
F1803750 18017041836
F1803770 18017089402
F1803780 18017117438
F1803790 18017149841
F1803800 18017175321
F1803810 18017196804
F1803820 18017222475
F1803830 18017249020
F1803840 18017299101
F1803850 18017322873
F1803860 18017356194
F1803870 18017402786
F1803880 18017460490
F1803900 18017547600
F1803910 18017696244
F1803920 18017719734
F1803930 18017785065
F1803950 18017849620
F1803960 18017878268
F1803990 18018033493
F1804010 18018095173
F1804040 18018183363
F1804080 18018460731
F1804100 18018540835
F1804110 18018571409
F1804120 18018601706
F1804130 18018650820
F1804140 18018746751
F1804150 18018938559
F1804160 18018966278
F1804170 18018987405
F1804180 18019027348
F1804190 18019151054
F1804210 18019255511
F1804220 18019303243
F1804240 18019564386
F1804250 18019614106
F1804300 18019860433
F1804310 18019889312
F1804320 18020013005
F1804340 18020169273
F1804350 18020200641
F1804360 18020243693
F1804370 18020339949
F1804390 18020432165
F1804400 18020491863
F1804430 18020670785
F1804440 18020708837
F1804460 18020761752
F1804470 18020784079
F1804480 18020805053
F1804500 18020876458
F1804520 18020977959
F1804530 18021072015
F1804550 18021132695
F1804560 18021157609
F1804570 18021196527
F1804590 18021327139
F1804600 18021409627
F1804610 18021464729
F1804620 18021508222
F1804630 18021689813
F1804640 18021729771
F1804670 18021874573
F1804690 18021937691
F1804700 18021962229
F1804710 18021991701
F1804720 18022068362
F1800040 18022113181
F1804730 18022144502
F1804740 18022242401
F1804750 18022273229
F1804760 18022340689
F1804770 18022409466
F1804790 18022462625
F1804800 18022509970
F1804810 18022546124
F1804820 18022583518
F1804830 18022611570
F1804840 18022640284
F1804850 18022717929
F1804870 18022828140
F1804880 18022859646
F1804890 18022879965
F1804900 18022950868
F1804910 18023010232
F1804920 18023063670
F1804930 18023096947
F1804950 18023169549
F1804960 18023197182
F1804970 18023227088
F1805000 18023354069
F1805010 18023387810
F1805020 18023476854
F1805030 18023500177
F1805040 18023593622
F1805060 18023660970
F1805070 18023698413
F1805080 18023729815
F1805090 18023782881
F1805100 18023824061
F1805110 18023855668
F1805120 18023917485
F1805130 18023970333
F1805140 18023992318
F1805150 18024093138
F1805170 18024231897
F1805180 18024275869
F1805190 18024355936
F1805220 18024474536
F1805230 18024516479
F1805240 18024540229
F1805260 18024583823
F1805270 18024629386
F1805280 18024661609
F1805290 18024685410
F1805300 18024721684
F1805310 18025027209
F1805320 18025220767
F1805330 18025266223
F1805380 18025541386
F1805390 18025570179
F1805410 18025660066
F1805420 18025682648
F1805460 18025824394
F1805480 18025897894
F1805500 18025991565
F1805510 18026024682
F1805540 18026195559
F1805550 18026229404
F1805560 18026250841
F1805570 18026272193
F1805580 18026293754
F1805610 18026377211
F1805620 18026408104
F1805630 18026440511
F1805640 18026474875
F1805650 18026499020
F1805670 18026569630
F1805680 18026666412
F1805690 18026705225
F1805710 18026772706
F1805720 18026802282
F1805740 18026898497
F1805760 18026980100
F1805770 18027049930
F1805800 18027231275
F1805810 18027348868
F1805820 18027424807
F1805830 18027500180
F1805850 18027548809
F1805860 18027616357
F1805880 18027723284
F1805890 18027833934
F1805900 18027907523
F1805910 18027980094
F1805920 18028018549
F1805930 18028180120
F1805940 18028275452
F1805950 18028300494
F1805960 18028364029
F1805970 18028403534
F1805980 18028428124
F1806000 18028700349
F1806010 18028807836
F1806020 18028834924
F1806030 18028909855
F1806040 18028956721
F1806050 18029019417
F1806070 18029090868
F1806080 18029117381
F1806090 18029143761
F1806120 18029344125
F1806130 18029396266
F1806140 18029468731
F1806150 18029513669
F1806160 18029600314
F1806170 18029785244
F1806180 18029836505
F1806190 18030142283
F1806200 18030203163
F1806220 18030455383
F1806230 18030510090
F1806240 18030553882
F1806250 18030585399
F1806260 18030649064
F1806270 18030744274
F1806280 18030851001
F1806290 18030893607
F1806320 18031054794
F1806330 18031104907
F1806340 18031153988
F1806350 18031206016
F1806380 18031343934
F1806390 18031419764
F1806400 18031467475
F1806410 18031529408
F1806420 18031660916
F1806430 18031692832
F1800050 18031718217
F1806440 18031776935
F1806450 18031816512
F1806470 18031908513
F1806480 18031969921
F1806490 18031997040
F1806520 18032153239
F1806530 18032196857
F1806540 18032261168
F1806550 18032338569
F1806570 18032450548
F1806580 18032486901
F1806590 18032523907
F1806600 18032576810
F1806620 18032630276
F1806630 18032661191
F1806650 18032715222
F1806660 18032756595
F1806680 18032798157
F1806690 18032832996
F1806700 18032865743
F1806710 18032888211
F1806720 18032927571
F1806740 18032990779
F1806750 18033028927
F1806760 18033068566
F1806790 18033191032
F1806800 18033220592
F1806820 18033279346
F1806830 18033327348
F1806840 18033356301
F1806850 18033404785
F1806860 18033454816
F1806880 18033565727
F1806890 18033690057
F1806900 18033713201
F1806910 18033774704
F1806920 18033836921
F1806930 18033865639
F1806940 18033889112
F1800060 18033924255
F1806950 18033984426
F1806980 18034064258
F1806990 18034119449
F1807000 18034147517
F1807020 18034213738
F1807030 18034256447
F1807040 18034290321
F1807050 18034320140
F1807070 18034401347
F1807080 18034428758
F1807090 18034450214
F1807100 18034483058
F1807110 18034536831
F1807130 18034660542
F1807140 18034692339
F1807150 18034729384
F1807160 18034772709
F1807170 18034818624
F1807180 18034866810
F1807190 18034913496
F1807220 18035041340
F1807230 18035073510
F1807240 18035101897
F1807250 18035145110
F1807260 18035202904
F1807270 18035327594
F1807290 18035378283
F1807300 18035403402
F1807340 18035683227
F1807350 18035796221
F1807360 18035839805
F1807370 18035886872
F1807380 18035917473
F1807390 18035953094
F1807400 18035984011
F1807420 18036034274
F1807440 18036087836
F1807470 18036228750
F1807480 18036274916
F1807490 18036320689
F1807500 18036361029
F1807510 18036405884
F1807520 18036494400
F1807530 18036551296
F1807550 18036645309
F1807560 18036684404
F1807570 18036730087
F1807580 18036772132
F1807610 18036903255
F1807620 18036952521
F1807630 18037016998
F1807650 18037075188
F1807700 18037284631
F1807720 18037401683
F1807740 18037476108
F1807750 18037564713
F1807760 18037573692
F1807770 18037597714
F1807790 18037648384
F1807800 18037717071
F1807810 18037776086
F1807820 18037811066
F1807830 18037843837
F1807840 18037886547
F1807880 18038163596
F1807890 18038205836
F1807900 18038226622
F1807910 18038271213
F1807930 18038401207
F1807940 18038439284
F1807950 18038480259
F1807960 18038508709
F1807970 18038535399
F1807980 18038562588
F1807990 18038583460
F1808010 18038687999
F1808020 18038732007
F1808060 18038869711
F1808090 18039014436
F1808100 18039050137
F1808110 18039089581
F1808120 18039198465
F1808130 18039219126
F1808150 18039346576
F1808160 18039370317
F1808170 18039418218
F1808180 18039456807
F1808190 18039493898
F1808200 18039521746
F1808230 18039684319
F1808240 18039707621
F1808250 18039732126
F1808270 18039836570
F1808280 18039864748
F1808290 18039898248
F1808310 18039954080
F1808320 18039987758
F1808330 18040047802
F1808340 18040074025
F1808360 18040176332
F1808370 18040209295
F1808380 18040247036
F1808390 18040280913
F1808400 18040315019
F1808410 18040362735
F1808440 18040524779
F1808450 18040546348
F1808460 18040586700
F1808470 18040608867
F1808490 18040714415
F1808500 18040776668
F1808510 18040812841
F1808520 18040851851
F1808530 18040881302
F1808540 18040926127
F1808560 18040994048
F1808570 18041024460
F1808590 18041099359
F1808600 18041127813
F1808610 18041180275
F1808620 18041216038
F1808630 18041239274
F1808640 18041276318
F1808650 18041331851
F1808670 18041426613
F1808680 18041453097
F1808710 18041603774
F1808720 18041625478
F1808730 18041691495
F1808750 18041760795
F1808760 18041784690
F1808790 18041907694
F1808800 18041938135
F1808810 18042005994
F1808820 18042034119
F1808840 18042167832
F1808870 18042387396
F1808880 18042423851
F1808890 18042454825
F1808900 18042552960
F1808910 18042639497
F1808940 18042819182
F1808960 18042882076
F1808970 18042902651
F1808980 18042928711
F1808990 18042980526
F1809000 18043005497
F1809010 18043041112
F1809020 18043081112
F1809030 18043119330
F1809040 18043150184
F1809060 18043192332
F1809070 18043245534
F1809080 18043291167
F1809090 18043329750
F1809100 18043362692
F1809110 18043394275
F1809120 18043433903
F1809130 18043463951
F1809140 18043544724
F1809150 18043568483
F1809160 18043603616
F1809180 18043694072
F1809210 18043791770
F1809220 18043829132
F1809250 18044145111
F1809260 18044163065
F1809270 18044340507
F1809280 18044379277
F1809310 18044512197
F1809320 18044540482
F1809340 18044628179
F1809350 18044738255
F1809360 18044793052
F1809380 18044993080
F1809400 18045104840
F1809410 18045164617
F1809440 18045234992
F1809450 18045268311
F1809460 18045298112
F1809480 18045433173
F1809490 18045467182
F1809500 18045498905
F1809510 18045522585
F1809520 18045575451
F1809530 18045600538
F1809550 18045700588
F1809560 18045740149
F1809570 18045787270
F1809580 18045821389
F1809590 18045848525
F1809600 18045878856
F1809610 18045915144
F1809630 18045993980
F1809650 18046062515
F1809670 18046112165
F1809680 18046151976
F1809690 18046172347
F1809720 18046290708
F1809730 18046324691
F1809740 18046392968
F1809750 18046418887
F1809760 18046453598
F1809780 18046532903
F1809800 18046618356
F1809810 18046707054
F1809820 18046817295
F1809830 18046881881
F1809840 18046953741
F1809850 18046974338
F1809860 18047032252
F1809870 18047083660
F1809880 18047112143
F1809900 18047210625
F1809910 18047233531
F1809920 18047275538
F1809940 18047366903
F1809960 18047409795
F1809970 18047455214
F1809990 18047510618
F1810010 18047571516
F1810030 18047705100
F1810040 18047737412
F1810050 18047861333
F1810070 18047963823
F1810090 18048070223
F1810110 18048223045
F1810120 18048261088
F1810130 18048285398
F1810150 18048343196
F1810160 18048391815
F1810170 18048449382
F1810180 18048470230
F1810210 18048626578
F1810220 18048654779
F1810230 18048676367
F1810240 18048725107
F1810250 18048755331
F1810260 18048864431
F1810270 18048909019
F1810280 18049128338
F1810290 18049295894
F1810300 18049333885
F1810350 18049533272
F1810370 18049602875
F1810390 18049652959
F1810420 18049757593
F1810440 18049958397
F1810450 18049993514
F1810460 18050036634
F1810470 18050059899
F1810490 18050152722
F1810500 18050198107
F1810520 18050276514
F1810530 18050583693
F1810540 18050622201
F1810550 18050648769
F1810560 18050742773
F1810570 18050791245
F1810590 18050834899
F1810600 18050857625
F1810610 18050915191
F1810620 18050945368
F1810630 18050971022
F1810650 18051017117
F1810660 18051041635
F1810670 18051078089
F1810690 18051133339
F1810700 18051183537
F1810730 18051301610
F1810740 18051322898
F1810760 18051394043
F1810770 18051423130
F1810780 18051446348
F1810790 18051487740
F1810800 18051557081
F1810820 18051626671
F1810830 18051665557
F1810840 18051705338
F1810860 18051801520
F1810870 18051833398
F1810880 18051853796
F1810890 18051887351
F1810900 18051920266
F1810910 18051957791
F1810920 18052106662
F1810930 18052127864
F1810940 18052162144
F1810950 18052184831
F1810960 18052235550
F1810970 18052284274
F1811030 18052510118
F1811060 18052602939
F1811070 18052660884
F1811080 18052687341
F1811090 18052712568
F1811110 18052778387
F1811130 18052852779
F1811150 18052926135
F1811190 18053068938
F1811200 18053126141
F1811220 18053258015
F1811240 18053333728
F1811260 18053391553
F1811270 18053414992
F1811280 18053442279
F1811290 18053474767
F1811340 18053627831
F1811350 18053666363
F1811360 18053712765
F1811370 18053737227
F1811380 18053809995
F1811390 18053830564
F1811410 18053891968
F1811420 18053915986
F1811430 18053999822
F1811440 18054061830
F1811460 18054149813
F1811470 18054189421
F1811480 18054219940
F1811500 18054405315
F1811540 18054663691
F1811550 18054717203
F1811560 18054760754
F1811570 18054814395
F1811580 18054849599
F1811590 18054895445
F1811610 18054989995
F1811620 18055021418
F1811630 18055069918
F1811640 18055150036
F1811670 18055262675
F1811680 18055326159
F1811690 18055431471
F1811710 18055488401
F1811730 18055678350
F1811740 18055735472
F1811750 18055777649
F1811760 18055816344
F1811770 18055861632
F1811780 18055895368
F1811790 18055917609
F1811850 18056197855
F1811860 18056270068
F1811870 18056290707
F1811880 18056317821
F1811900 18056388055
F1811910 18056410231
F1811920 18056460345
F1811930 18056515084
F1811950 18056576804
F1811960 18056607357
F1811970 18056629211
F1811990 18056763775
F1812000 18056812286
F1812010 18056854724
F1812040 18056983669
F1812060 18057095120
F1812080 18057282827
F1812100 18057326211
F1812120 18057392818
F1812130 18057412977
F1812140 18057439566
F1812160 18057486230
F1812170 18057560719
F1812200 18057662201
F1812210 18057729460
F1812220 18057779187
F1812230 18057846642
F1812240 18057874904
F1812250 18057939910
F1812280 18058064439
F1812300 18058204752
F1812310 18058277806
F1812360 18059368539
F1812380 18059911229
F1812400 18060027078
F1812410 18060054595
F1812420 18060093390
F1812430 18060131192
F1812440 18060189042
F1812460 18060286569
F1812470 18060529606
F1812480 18060560946
F1812500 18060756920
F1812520 18060928612
F1812540 18061095494
F1812550 18061115783
F1812580 18061186890
F1812590 18061209053
F1812600 18061419189
F1812620 18061520133
F1812630 18061914052
F1812660 18061994465
F1812670 18062027145
F1812680 18062060121
F1812690 18062103365
F1812700 18062147959
F1812710 18062175930
F1812740 18062373059
F1812750 18062412398
F1812760 18062456233
F1812770 18062512835
F1812780 18062533851
F1812800 18062633094
F1812820 18062699374
F1812830 18062723089
F1812840 18062775885
F1812850 18062814660
F1812880 18062917071
F1812890 18062958480
F1812920 18063029549
F1812940 18063426623
F1812950 18063520371
F1812960 18063564606
F1812970 18063597881
F1812990 18063715804
F1813000 18063765363
F1813010 18063916614
F1813020 18063952071
F1813030 18063981698
F1813040 18064164544
F1813050 18064189446
F1813060 18064245742
F1813070 18064299167
F1813090 18064370315
F1813120 18064466895
F1813130 18064495995
F1813140 18064574450
F1813150 18064626032
F1813160 18064701066
F1813170 18064727406
F1813180 18064759416
F1813190 18064783359
F1813200 18064814897
F1813240 18065035315
F1813260 18065119012
F1813290 18065248993
F1813300 18065290793
F1813310 18065320439
F1813330 18065375443
F1813370 18065542750
F1813380 18065585153
F1813390 18065648704
F1813460 18065851252
F1813480 18065957748
F1813510 18066116595
F0900140 9000025010
F0900180 9000108513
F0900190 9000152679
F0900220 9000306393
F0900250 9000408418
F0900260 9000454317
F0900270 9000576263
F0900280 9000608084
F0900300 9000672235
F0900320 9000733698
F0900350 9000833818
F0900360 9000867971
F0900370 9000900895
F0900380 9001053431
F0900390 9001092162
F0900400 9001116052
F0900410 9001137332
F0900420 9001165680
F0900430 9001203864
F0900460 9001326786
F0900470 9001399219
F0900500 9001687717
F0900510 9001744450
F0900520 9001779515
F0900530 9001843118
F0900540 9001874733
F0900550 9001901798
F0900570 9001977918
F0900590 9002044971
F0900600 9002088959
F0900610 9002137653
F0900630 9002194846
F0900640 9002238435
F0900650 9002289237
F0900660 9002365513
F0900680 9002433494
F0900690 9002590067
F0900700 9002619224
F0900710 9002733562
F0900720 9002757961
F0900730 9002798929
F0900760 9003182983
F0900770 9003215142
F0900790 9003339189
F0900800 9003407305
F0900810 9003446353
F0900820 9003476846
F0900830 9003523790
F0900860 9003628463
F0900870 9003681332
F0900880 9003717781
F0900910 9003823908
F0900920 9003899172
F0900930 9003932650
F0900950 9004091763
F0900970 9004183032
F0900980 9004214968
F0900990 9004238169
F0901020 9004316327
F0901030 9004366424
F0901040 9004408120
F0901050 9004448395
F0901070 9004507582
F0901080 9004529731
F0901090 9004554052
F0901100 9004613989
F0901120 9004862737
F0901130 9004905205
F0901140 9004927069
F0901150 9004949585
F0901160 9005081287
F0901170 9005105861
F0901190 9005160585
F0901200 9005214444
F0901210 9005251549
F0901230 9005433303
F0901240 9005457351
F0901250 9005493754
F0901260 9005531752
F0901270 9005560086
F0901280 9005581550
F0901290 9005763633
F0901300 9005936329
F0901310 9005992606
F0901320 9006017778
F0901330 9006049114
F0901340 9006077234
F0901350 9006105143
F0901360 9006195064
F0901370 9006415255
F0901380 9006776175
F0901390 9006819418
F0901400 9006919243
F0901410 9007101034
F0901420 9007234951
F0901430 9007263120
F0901440 9007324516
F0901450 9007344589
F0901470 9007408657
F0901490 9007504603
F0901500 9007524637
F0901510 9007546237
F0901530 9007626581
F0901550 9007704447
F0901560 9007727244
F0901570 9007795892
F0901580 9007818601
F0901600 9007932084
F0901610 9007978591
F0901620 9008006260
F0901630 9008027657
F0901640 9008111423
F0901650 9008132200
F0901680 9008372746
F0901690 9008476054
F0901700 9008499321
F0901710 9008531600
F0901720 9008619027
F0901740 9008771709
F0901760 9008945116
F0901770 9009190373
F0901780 9009248030
F0901790 9009411796
F0901810 9009497097
F0901820 9009555060
F0901830 9009671463
F0901850 9009886210
F0901870 9009977956
F0900010 9010295706
F0901900 9010436345
F0901910 9010599762
F0901950 9010997778
F0901970 9011077504
F0901980 9011130827
F0902000 9011188981
F0902010 9011236334
F0902020 9011271076
F0902040 9011341601
F0902050 9011363455
F0902060 9011411852
F0902070 9011454431
F0902090 9011533511
F0902100 9011568298
F0902110 9011615310
F0902120 9011648284
F0902130 9011884953
F0902150 9011932335
F0902160 9011979284
F0902170 9012013313
F0902180 9012088349
F0902190 9012144952
F0902210 9012218486
F0902220 9012241646
F0902240 9012327874
F0902260 9012454648
F0902270 9012522242
F0902280 9012673638
F0902310 9012902430
F0902320 9012980171
F0902360 9013167602
F0902370 9013208373
F0902380 9013237156
F0902390 9013287945
F0902400 9013311467
F0902420 9013437845
F0902470 9013671799
F0902480 9013704175
F0902490 9013729565
F0902510 9013787279
F0902530 9013861926
F0902550 9013929349
F0902560 9013958461
F0902570 9014010639
F0902580 9014035100
F0902590 9014061745
F0902680 9014501478
F0902690 9014520363
F0902700 9014545788
F0902710 9014572032
F0902750 9014693807
F0902790 9014805473
F0902800 9014829441
F0902810 9014849514
F0902820 9014893068
F0902830 9014920948
F0902850 9014997862
F0902860 9015021036
F0902900 9015208643
F0902910 9015232993
F0902920 9015267826
F0902940 9015329550
F0902950 9015359626
F0902970 9015414089
F0902980 9015495007
F0902990 9015543753
F0903020 9015641092
F0903040 9015698076
F0903050 9015721586
F0903060 9015745458
F0903070 9015797738
F0903090 9015854577
F0903100 9015878711
F0903110 9015908191
F0903120 9015958289
F0903130 9016017243
F0903150 9016089898
F0903160 9016148850
F0903170 9016215898
F0903200 9016325796
F0903210 9016419335
F0903230 9016486324
F0903240 9016512390
F0903250 9016543551
F0903260 9016598606
F0903270 9016620611
F0903280 9016672669
F0903300 9016733047
F0903310 9016806838
F0903320 9016902237
F0903330 9016957637
F0903350 9017263700
F0903360 9017377902
F0903370 9017463109
F0903380 9017512695
F0903390 9017610514
F0903400 9017655859
F0903410 9017693536
F0903420 9017806627
F0903430 9017955339
F0903440 9017975396
F0903450 9018010962
F0903460 9018056232
F0903470 9018109371
F0903510 9018644125
F0903530 9018729012
F0903540 9018803717
F0903570 9019223825
F0903610 9019431988
F0903640 9019559728
F0903650 9019634221
F0903660 9019654672
F0903670 9019695949
F0903680 9019791260
F0903720 9020050569
F0903730 9020108422
F0903740 9020150962
F0903750 9020270919
F0903760 9020359435
F0903770 9020426833
F0903780 9020471954
F0903790 9020501671
F0903810 9020559010
F0903820 9020591361
F0903840 9020971882
F0903850 9021025181
F0903870 9021103785
F0903880 9021171139
F0903890 9021198690
F0903910 9021298747
F0903920 9021397821
F0903930 9021423098
F0903940 9021473706
F0903950 9021554831
F0903970 9021624088
F0903980 9021820152
F0903990 9021870659
F0904000 9021917247
F0904010 9021998197
F0904020 9022044580
F0904040 9022132880
F0904060 9022370327
F0904070 9022407445
F0904080 9022469683
F0904140 9022616748
F0904160 9022678277
F0904170 9022706983
F0904180 9022744932
F0904200 9022949111
F0904220 9023009402
F0904230 9023115210
F0904250 9023161749
F0904260 9023197138
F0904290 9023298098
F0904300 9023334734
F0904320 9023418979
F0904330 9023454052
F0904340 9023486042
F0904360 9023600605
F0904390 9023736145
F0904400 9023842547
F0904410 9023883941
F0904420 9023926646
F0904430 9023952021
F0904440 9023977598
F0900130 9024021404
F0904460 9024079997
F0904470 9024148125
F0904480 9024174837
F0904490 9024302376
F0904520 9024389744
F0904540 9024452332
F0904550 9024488898
F0904570 9024591291
F0904580 9024624216
F0904590 9024700522
F0904600 9024756412
F0904610 9024832488
F0904620 9024865475
F0904660 9025141936
F0904670 9025168010
F0904680 9025203730
F0904720 9025431000
F0904750 9025679657
F0904760 9025735289
F0904770 9025761293
F0904780 9025805685
F0904800 9025863098
F0904850 9026090528
F0904860 9026113913
F0904870 9026146425
F0904880 9026169150
F0904890 9026189626
F0904900 9026276976
F0904910 9026343364
F0904920 9026400149
F0904930 9026420262
F0904940 9026467485
F0904950 9026504040
F0904960 9026563582
F0904970 9026658192
F0904980 9026720516
F0904990 9026798743
F0905000 9026819326
F0905020 9026938241
F0905030 9026971344
F0905040 9027004484
F0905050 9027041204
F0905060 9027062878
F0905070 9027095987
F0905090 9027368575
F0905100 9027404409
F0905150 9027682831
F0905200 9027950737
F0905210 9027986666
F0905220 9028078389
F0905230 9028099021
F0905240 9028172899
F0905260 9028239724
F0905270 9028327369
F0905280 9028395055
F0905290 9028463456
F0905300 9028519316
F0905310 9028670905
F0905320 9028699072
F0905330 9028724343
F0905340 9028759225
F0905350 9028784894
F0905360 9028811900
F0905380 9028891412
F0905390 9028934350
F0905400 9028954808
F0905410 9028976117
F0905420 9029000470
F0905430 9029057963
F0905440 9029079804
F0905450 9029141096
F0905470 9029277761
F0905490 9029391945
F0905510 9029436521
F0905520 9029558397
F0905530 9029601393
F0905540 9029658952
F0905550 9029719850
F0905560 9029758237
F0905580 9029806777
F0905590 9029827193
F0905600 9029860449
F0905610 9029880844
F0905660 9030184607
F0905670 9030223865
F0905690 9030608823
F0905700 9030630752
F0905710 9030686893
F0905720 9030713943
F0905740 9030784350
F0905760 9030842199
F0905790 9030937201
F0905810 9031066009
F0905820 9031107151
F0905830 9031167837
F0905860 9031370749
F0905870 9031425265
F0905880 9031568105
F0905890 9031601684
F0905940 9031783413
F0905950 9032141154
F0905960 9032217742
F0906020 9032543147
F0906030 9032624998
F0906050 9032690344
F0906060 9032721104
F0906070 9032753252
F0906090 9032806505
F0906110 9032902437
F0906120 9032927281
F0906150 9033007626
F0906160 9033040831
F0906170 9033069313
F0906180 9033092145
F0906190 9033114663
F0906210 9033194227
F0906220 9033232826
F0906230 9033261215
F0906240 9033283957
F0906250 9033304227
F0906270 9033434127
F0906280 9033455004
F0906290 9033476109
F0906300 9033618287
F0906320 9033748427
F0906330 9033791205
F0906340 9033830640
F0906350 9033885032
F0906360 9033950007
F0906380 9034007712
F0906390 9034030837
F0906400 9034059598
F0906410 9034096628
F0906420 9034124581
F0906430 9034161952
F0906440 9034196853
F0906450 9034236547
F0906460 9034297820
F0906470 9034328320
F0906510 9034514020
F0906520 9034602197
F0906540 9034655353
F0906560 9034729139
F0906570 9034753883
F0906580 9034814012
F0906590 9034870418
F0906600 9034931916
F0906610 9034956517
F0906620 9034981931
F0906630 9035015741
F0906640 9035092935
F0906650 9035216258
F0906660 9035241353
F0906670 9035271550
F0906690 9035431519
F0906700 9035454760
F0906710 9035528244
F0906760 9035670291
F0906770 9035691589
F0906780 9035718533
F0906790 9035773582
F0906820 9035888218
F0906830 9035938610
F0906850 9036000103
F0906860 9036022791
F0906870 9036045359
F0906910 9036222498
F0906920 9036250115
F0906930 9036275838
F0906970 9036383825
F0906990 9036461948
F0907000 9036500708
F0907010 9036526858
F0907020 9036578500
F0907030 9036608206
F0907040 9036623903
F0907050 9036652174
F0907070 9036732358
F0907080 9036771012
F0907090 9036816834
F0907100 9036859237
F0907110 9036926868
F0907130 9036989725
F0907150 9037134721
F0907160 9037173449
F0907180 9037366965
F0907190 9037401721
F0907210 9037442895
F0907220 9037480678
F0907230 9037532777
F0907260 9037781932
F0907270 9037896394
F0907280 9037918503
F0907300 9037986536
F0907310 9038045164
F0907320 9038132527
F0907340 9038303752
F0907350 9038348612
F0907370 9038425092
F0907380 9038467170
F0907400 9038602109
F0907410 9038625839
F0907420 9038648877
F0907440 9038738119
F0907460 9038798481
F0907500 9038905678
F0907510 9038947304
F0907540 9039095851
F0907560 9039137079
F0907570 9039159813
F0907580 9039212024
F0907590 9039268064
F0907610 9039369495
F0907620 9039465568
F0907630 9039520093
F0907650 9039597660
F0907660 9039724516
F0907670 9039751480
F0907680 9039772317
F0907700 9039907135
F0907710 9039964298
F0907720 9040064188
F0907740 9040130044
F0907750 9040153426
F0907770 9040318699
F0907780 9040366449
F0907790 9040393986
F0907800 9040425232
F0907830 9040512872
F0907860 9040635016
F0907870 9040663792
F0907880 9040948365
F0907900 9041101420
F0907910 9041138118
F0907920 9041409832
F0907950 9041487011
F0907960 9041527926
F0907970 9041556440
F0907980 9041579852
F0907990 9041609335
F0908010 9041754010
F0908020 9041814129
F0908040 9041941788
F0908050 9042053079
F0908060 9042125337
F0908080 9042237213
F0908110 9042387103
F0908120 9042422904
F0908130 9042477656
F0908150 9042561961
F0908160 9042604605
F0908190 9043345586
F0908210 9043470136
F0908240 9043713693
F0908250 9043873504
F0908260 9043918321
F0908270 9043994654
F0908280 9044051017
F0908290 9044095822
F0908300 9044200288
F0908310 9044230587
F0908320 9044255942
F0908360 9044434712
F0900060 9044525502
F0908370 9044568722
F0908380 9044691417
F0908410 9045006567
F0908420 9045049572
F0908430 9045070471
F0908440 9045108957
F0908450 9045165435
F0908470 9045345901
F0908490 9045435722
F0908510 9045497534
F0908540 9046023799
F0908550 9046047090
F0908560 9046109638
F0908580 9046362363
F0908590 9046423923
F0908620 9046580590
F0908630 9046600974
F0908640 9046695809
F0908650 9046773784
F0908670 9046879988
F0908680 9046984915
F0908690 9047066641
F0908710 9047205532
F0908760 9047588816
F0908780 9047704649
F0908800 9047873757
F0908810 9047895434
F0908820 9047934344
F0908830 9048020408
F0908850 9048193041
F0908870 9048283450
F0908880 9048362593
F0908900 9048721582
F0908910 9048756253
F0908940 9048903381
F0908950 9048934407
F0908960 9049175140
F0908970 9049218698
F0908980 9049463461
F0909000 9049652895
F0909010 9049682842
F0909020 9049704768
F0909030 9049803632
F0909040 9049902303
F0909070 9050229934
F0909090 9050326472
F0909100 9050389542
F0909110 9050410126
F0909120 9050434276
F0909130 9050483385
F0909150 9050539661
F0909160 9050597261
F0909170 9050832907
F0909180 9050892580
F0909200 9050940330
F0909210 9050966208
F0909220 9050994516
F0909230 9051028740
F0909240 9051068131
F0909250 9051105284
F0909260 9051127931
F0909280 9051178941
F0909310 9051288089
F0909320 9051309234
F0909330 9051342317
F0909350 9051409122
F0909360 9051438155
F0909380 9051493578
F0909400 9051585009
F0909410 9051639399
F0909420 9051661514
F0909430 9051688446
F0909440 9051829789
F0909460 9051891410
F0909470 9051929112
F0909490 9052100143
F0909500 9052140769
F0909510 9052160813
F0909520 9052181591
F0909540 9052240034
F0909560 9052314340
F0909570 9052342854
F0909590 9052410202
F0909610 9052475303
F0909620 9052502822
F0909630 9052528020
F0909650 9052626220
F0909660 9052658395
F0909670 9052684866
F0909700 9052865467
F0909710 9052890628
F0909730 9052952159
F0909740 9052973575
F0909750 9053120451
F0909760 9053145976
F0909770 9053168292
F0909780 9053198488
F0909790 9053254430
F0909860 9053454355
F0909870 9053486208
F0909880 9053521096
F0909890 9053550146
F0909900 9053580189
F0909910 9053619232
F0909930 9053682387
F0909970 9053859717
F0910000 9053947222
F0910020 9053993832
F0910030 9054107052
F0910070 9054247544
F0910080 9054320602
F0910090 9054361071
F0910100 9054413180
F0910120 9054526638
F0910130 9054549877
F0910150 9054652754
F0910170 9054725193
F0910180 9054898937
F0910190 9054939267
F0910200 9054979053
F0910230 9055054595
F0900040 9055075330
F0910240 9055096609
F0910250 9055121685
F0910270 9055176579
F0910280 9055211567
F0910290 9055239835
F0910300 9055267684
F0910310 9055422621
F0910330 9055486403
F0910350 9055551652
F0910380 9055659014
F0910410 9055824728
F0910420 9055856081
F0910440 9055904551
F0910470 9056108838
F0910500 9056206601
F0910510 9056244449
F0910520 9056284119
F0910540 9056344928
F0910560 9056393774
F0910570 9056448380
F0910580 9056492483
F0910600 9056550397
F0910610 9056580849
F0910640 9056651540
F0910650 9056734583
F0910660 9056783440
F0910670 9056830046
F0910680 9056851107
F0910700 9056960718
F0910710 9056984971
F0910720 9057030660
F0910730 9057066560
F0910740 9057110578
F0910760 9057185609
F0910770 9057241637
F0910790 9057318411
F0910800 9057351979
F0910810 9057382400
F0910820 9057413566
F0910830 9057438109
F0910840 9057480772
F0910850 9057515851
F0910860 9057550085
F0910870 9057595191
F0910880 9057618813
F0910890 9057643837
F0910900 9057675776
F0910910 9057697893
F0910920 9057732397
F0910930 9057796887
F0910940 9057828665
F0910980 9058042760
F0910990 9058073653
F0911020 9058200423
F0911030 9058255092
F0911040 9058350702
F0911050 9058380745
F0911070 9058651974
F0911110 9058780069
F0911120 9058830793
F0911130 9058852569
F0911140 9058873624
F0911160 9058936254
F0911170 9058974749
F0911190 9059031537
F0911200 9059061472
F0911220 9059261542
F0911250 9059362078
F0911260 9059404535
F0900030 9059455174
F0911280 9059513271
F0911310 9059637570
F0911320 9059675251
F0911330 9059696021
F0911350 9059759509
F0911360 9059792268
F0911380 9059861230
F0911390 9059893742
F0911420 9060045257
F0911430 9060104207
F0911440 9060162089
F0911450 9060196400
F0911470 9060287711
F0911480 9060331150
F0911490 9060376660
F0911500 9060399248
F0911510 9060420897
F0911520 9060466519
F0911530 9060508687
F0911550 9060616816
F0911560 9060651756
F0911570 9060721222
F0911580 9060764469
F0911590 9060798872
F0911600 9060819486
F0911610 9060843944
F0911630 9060898135
F0911640 9060969755
F0911660 9061016788
F0911700 9061190965
F0911720 9061252670
F0911730 9061299966
F0911740 9061326951
F0911760 9061376418
F0911770 9061400014
F0911780 9061426424
F0911790 9061447029
F0911800 9061473313
F0911820 9061566331
F0911870 9061768968
F0911880 9061807478
F0911890 9061827562
F0911920 9061931990
F0911960 9062034433
F0911970 9062054644
F0911990 9062123127
F0912000 9062159413
F0912010 9062194887
F0912020 9062228278
F0912030 9062250901
F0912040 9062281443
F0912050 9062313226
F0912070 9062427474
F0912080 9062459490
F0912110 9062572060
F0912130 9062623191
F0912160 9062697340
F0912180 9062848330
F0912190 9062878884
F0912210 9062934122
F0912220 9062991283
F0912230 9063019666
F0912260 9063181337
F0912280 9063235582
F0912300 9063302111
F0912310 9063328885
F0912330 9063380539
F0912340 9063403595
F0912350 9063436436
F0912370 9063490365
F0912390 9063559034
F0912410 9063674372
F0912440 9063830138
F0912460 9063911971
F0912500 9064421510
F0912510 9064446096
F0912530 9064585194
F0912540 9064646192
F0912550 9064667084
F0912560 9064689530
F0912570 9064722212
F0912580 9064770217
F0912590 9064792016
F0912600 9064816075
F0912620 9064904381
F0912650 9065094401
F0912660 9065116499
F0912670 9065148991
F0912680 9065180643
F0912700 9065260825
F0912710 9065307269
F0912720 9065382846
F0912740 9065436237
F0912770 9065582785
F0912790 9065790393
F0912830 9066065874
F0912840 9066107037
F0900150 9066156418
F0900160 9066156867
F0912880 9066262840
F0912890 9066303348
F0912900 9066340188
F0912910 9066360745
F0912930 9066433359
F0912940 9066462674
F0912950 9066497430
F0912960 9066517819
F0912990 9066624656
F0913000 9066647571
F0913010 9066690354
F0913020 9066769980
F0900050 9066821259
F0913030 9066989154
F0913050 9067129908
F0913060 9067183717
F0913070 9067217947
F0913080 9067292607
F0913090 9067397196
F0913100 9067470723
F0913130 9067711413
F0913140 9067798021
F0913160 9067979832
F0913170 9068009151
F0913180 9068072490
F0913200 9068242583
F0913210 9068270966
F0913220 9068299084
F0913230 9068340104
F0913240 9068411525
F0913260 9068667320
F0913270 9068712612
F0913280 9068799466
F0913290 9068959084
F0913300 9069688196
F0913310 9069718441
F0913370 9070056929
F0913390 9070138190
F0913400 9070171346
F0913420 9070270213
F0913430 9070301901
F0913460 9070552066
F0913470 9070578280
F0913490 9070733934
F0913500 9070760410
F0913510 9070782445
F0913520 9070881572
F0913540 9070976752
F0913550 9071016975
F0913560 9071065438
F0913570 9071105688
F0913580 9071328646
F0913590 9071362852
F0913600 9071435002
F0913610 9071554874
F0913630 9071622190
F0913660 9071734132
F0913670 9071767225
F0913680 9071811035
F0913700 9072056987
F0913710 9072111835
F0913720 9072184411
F0913740 9072408821
F0913750 9072584123
F0913760 9072628414
F0913780 9072832515
F0913810 9072981353
F0913830 9073036514
F0913840 9073067859
F0913860 9073154820
F0913870 9073208406
F0913890 9073306722
F0913900 9073380428
F0913920 9073425019
F0913960 9073700047
F0913970 9073723383
F0913980 9073817698
F0913990 9073863695
F0914000 9073894894
F0914030 9074352080
F0914040 9074372203
F0914050 9074406044
F0914060 9074446035
F0914080 9074586395
F0914090 9074635719
F0914100 9074693661
F0914120 9074743958
F0914130 9074795365
F0914150 9074968033
F0914160 9075092787
F0914170 9075141623
F0914180 9075192004
F0914210 9075442811
F0914220 9075484137
F0914230 9075512134
F0914250 9075600297
F0914270 9075673612
F0914280 9075731647
F0914290 9075802146
F0914300 9075843362
F0914320 9075940572
F0914340 9076038687
F0914350 9076064306
F0914360 9076177142
F0914370 9076293489
F0914380 9076320697
F0914390 9076370249
F0914400 9076407545
F0914430 9076867142
F0914440 9076959628
F0914450 9077028664
F0914460 9077053824
F0914470 9077100500
F0914480 9077191321
F0914490 9077225084
F0914500 9077364314
F0914510 9077393362
F0914520 9077439074
F0914540 9077598567
F0914550 9077629139
F0914560 9077695767
F0914570 9077785143
F0914580 9077808521
F0914600 9077870594
F0914610 9077903086
F0914620 9077933282
F0914640 9078060827
F0914660 9078148319
F0914670 9078185375
F0914690 9078266905
F0914700 9078313892
F0914710 9078350282
F0914720 9078375330
F0914730 9078442559
F0914750 9078564041
F0914760 9078625418
F0914780 9078722251
F0914790 9078854532
F0914800 9079013300
F0914810 9079108556
F0914820 9079133468
F0914840 9079375994
F0914850 9079476449
F0914860 9079666231
F0914870 9079690071
F0914880 9079724697
F0914900 9079835130
F0914910 9079901517
F0914920 9080146263
F0914930 9080192954
F0914950 9080362954
F0914960 9080520855
F0914970 9080585696
F0915000 9080863324
F0915040 9081171189
F0915060 9081304249
F0915070 9081376122
F0915080 9081397960
F0915100 9082136926
F0915120 9082321187
F0915140 9082419659
F0915170 9082712069
F0915180 9082757569
F0915190 9082843390
F0915200 9082909986
F0915210 9082938615
F0915230 9082991887
F0915240 9083021671
F0915250 9083074380
F0915260 9083113628
F0915270 9083133779
F0915280 9083163086
F0915290 9083201258
F0915310 9083280597
F0915320 9083302784
F0915330 9083383675
F0915340 9083426544
F0915350 9083457426
F0915370 9083567937
F0915390 9083666857
F0915400 9083724286
F0915410 9083745887
F0915420 9083767162
F0915430 9083800277
F0915440 9083826695
F0915450 9083875984
F0915470 9083921379
F0915480 9083970853
F0915500 9084032883
F0915520 9084112270
F0915530 9084176606
F0915540 9084201346
F0915560 9084317888
F0915570 9084338662
F0915580 9084360555
F0915590 9084387084
F0915610 9084436120
F0915620 9084489996
F0915630 9084516161
F0915640 9084551449
F0915650 9084580933
F0915660 9084609287
F0915680 9084658186
F0915710 9084783845
F0915730 9084852484
F0915740 9084873260
F0915750 9084913020
F0915760 9084949725
F0915770 9084989472
F0915780 9085026625
F0915790 9085062846
F0915810 9085200612
F0915820 9085246326
F0915830 9085274882
F0915840 9085311750
F0915860 9085379574
F0915870 9085402443
F0915890 9085450752
F0915900 9085474843
F0915910 9085539969
F0915920 9085574435
F0915930 9085644990
F0915940 9085896321
F0915950 9085934553
F0915990 9086457251
F0916000 9086477819
F0916030 9086636674
F0916040 9086683884
F0916070 9087074542
F0916080 9087221265
F0916100 9087314747
F0916110 9087371793
F0916130 9087461171
F0916140 9087493754
F0916150 9087514382
F0916160 9087604199
F0916170 9087665547
F0916180 9087852894
F0916190 9088157049
F0916200 9088178141
F0916210 9088276020
F0916220 9088297771
F0916230 9088317811
F0916260 9088416412
F0916280 9088529232
F0916290 9088560515
F0916300 9088580635
F0916310 9088642748
F0916320 9088671964
F0916340 9088742826
F0916350 9088782099
F0916360 9088810719
F0916370 9088849121
F0916380 9088899515
F0916390 9088937664
F0916410 9089026650
F0916420 9089057232
F0916430 9089138011
F0916450 9089204613
F0916460 9089227002
F0916470 9089269245
F0916490 9089329674
F0916510 9089405023
F0916520 9089445783
F0916540 9089501312
F0916560 9089558592
F0916570 9089595205
F0916580 9089633799
F0916590 9089716892
F0916610 9089787298
F0916640 9089916177
F0916650 9090016768
F0916660 9090044447
F0916670 9090096917
F0916690 9090171281
F0916700 9090498763
F0916720 9090579031
F0916730 9090600676
F0916740 9090687358
F0916750 9090712032
F0916760 9090743221
F0916770 9090796432
F0916780 9090858069
F0916800 9090902411
F0916810 9090925020
F0916850 9091102602
F0916860 9091149298
F0916870 9091178779
F0916880 9091239057
F0916940 9091459687
F0916950 9091492510
F0916960 9091539465
F0916970 9091569410
F0916980 9091589794
F0916990 9091633661
F0917010 9091774408
F0917030 9091826221
F0917060 9091945741
F0917070 9091982543
F0917080 9092020865
F0917110 9092215829
F0917120 9092250840
F0917130 9092305197
F0917140 9092328442
F0917150 9092461402
F0917170 9092525285
F0917190 9092622686
F0917200 9092732157
F0917220 9092815660
F0917230 9092833882
F0917270 9092972445
F0917280 9093055849
F0917290 9093110745
F0917300 9093139336
F0917310 9093165878
F0917320 9093221053
F0917330 9093252900
F0917340 9093297204
F0917350 9093337722
F0917360 9093413430
F0917370 9093443310
F0917390 9093562240
F0917400 9093608905
F0917410 9093644850
F0917420 9093679736
F0917440 9093762277
F0917460 9093844874
F0917470 9093877954
F0917480 9093903480
F0917510 9093983680
F0917520 9094079705
F0917540 9094161445
F0917550 9094188186
F0917560 9094222827
F0917570 9094260793
F0917580 9094364803
F0917610 9094467092
F0917620 9094497195
F0917630 9094545303
F0917640 9094579943
F0917650 9094602978
F0917700 9094766825
F0917730 9094874077
F0917750 9095019479
F0917760 9095049199
F0917770 9095082917
F0917780 9095194610
F0917830 9095409934
F0917840 9095459953
F0917850 9095499624
F0917870 9095562890
F0917880 9095630756
F0917890 9095741863
F0917900 9095783554
F0917920 9095863973
F0917930 9095993546
F0917940 9096039657
F0917950 9096229190
F0917960 9096255786
F0917970 9096343190
F0917980 9096402492
F0917990 9096448044
F0918000 9096468569
F0918010 9096499853
F0900080 9096580539
F0918030 9096620314
F0918060 9096732328
F0918080 9096785306
F0918090 9096836455
F0918100 9096968435
F0918110 9097008880
F0918120 9097058732
F0918140 9097150276
F0918150 9097203439
F0918160 9097307453
F0918170 9097333290
F0918180 9097357560
F0918190 9097381354
F0918210 9097443797
F0918220 9097465260
F0918230 9097485505
F0918240 9097510218
F0918250 9097579509
F0918260 9097658361
F0918270 9097754255
F0918280 9097778825
F0918290 9097799323
F0918300 9097919714
F0918310 9097951104
F0918320 9097995299
F0918330 9098017393
F0918340 9098048063
F0918350 9098078552
F0918360 9098113316
F0918390 9098275783
F0918410 9098310529
F0918420 9098349338
F0918440 9098419372
F0918450 9098450642
F0918460 9098497972
F0918470 9098534072
F0918480 9098619639
F0918490 9098673543
F0918510 9098770032
F0918520 9098798709
F0918530 9098832600
F0918550 9098878095
F0918560 9098912510
F0918580 9099011503
F0918590 9099032772
F0900070 9099084698
F0918600 9099321699
F0918620 9099394933
F0918630 9099423029
F0918640 9099472394
F0918650 9099589545
F0918680 9099746295
F0918690 9099803157
F0918700 9099829950
F0918710 9099911919
F0918720 9099970673
F0918730 9100008903
F0918740 9100103593
F0918760 9100169524
F0918770 9100199900
F0918780 9100234256
F0918800 9100312899
F0918830 9100432088
F0918840 9100456903
F0918850 9100504006
F0918860 9100524834
F0918870 9100553557
F0918880 9100643615
F0918890 9100674312
F0918900 9100704132
F0918920 9100775838
F0918930 9100919607
F0918940 9100948909
F0918970 9101028310
F0918980 9101057554
F0918990 9101106304
F0919000 9101241026
F0919010 9101275495
F0919020 9101300976
F0919030 9101337502
F0919040 9101364396
F0919050 9101393315
F0919060 9101417179
F0919070 9101441449
F0919090 9101590455
F0919100 9101652862
F0919110 9101723747
F0919120 9101746779
F0919130 9101789323
F0919160 9101914610
F0919170 9102167533
F0919180 9102204506
F0919190 9102271587
F0919200 9102360314
F0919220 9102436349
F0919230 9102476577
F0919240 9102519092
F0919250 9102561223
F0919260 9102628857
F0919270 9102651231
F0919280 9102675734
F0919290 9102701531
F0919310 9102907823
F0919330 9103080856
F0919350 9103138944
F0919400 9103346537
F0919410 9103382384
F0919420 9103417346
F0919430 9103488684
F0919440 9103533283
F0919460 9103601637
F0919470 9103659514
F0919480 9103710131
F0919490 9103775975
F0919500 9103899331
F0919510 9103925238
F0919520 9103975784
F0919530 9104024547
F0919540 9104073154
F0919550 9104195617
F0919560 9104222717
F0919570 9104333966
F0919580 9104389554
F0919590 9104441903
F0919600 9104462688
F0919610 9104499415
F0919620 9104519718
F0919630 9104560883
F0919640 9104581465
F0919650 9104643271
F0900110 9104683721
F0919660 9104723209
F0919680 9104797482
F0919700 9104865593
F0919740 9105037670
F0919760 9105092377
F0919770 9105172904
F0919780 9105238552
F0919800 9105285720
F0919810 9105350885
F0919820 9105384544
F0919830 9105408677
F0919840 9105436232
F0919850 9105471833
F0919860 9105540439
F0919870 9105676731
F0919890 9105745279
F0919900 9105773145
F0919910 9105816623
F0919920 9105856088
F0919930 9105894472
F0919940 9105954836
F0919950 9105993179
F0919960 9106026940
F0919970 9106052210
F0919980 9106081358
F0919990 9106108336
F0920000 9106136492
F0920010 9106157975
F0920030 9106226558
F0920060 9106325553
F0920080 9106414098
F0920090 9106437678
F0920110 9106530192
F0920120 9106598272
F0920140 9106717245
F0920160 9106794854
F0920180 9106851426
F0920190 9106877985
F0920200 9106912369
F0920210 9107005751
F0920220 9107061286
F0920260 9107286656
F0920270 9107310637
F0920280 9107392503
F0920290 9107419845
F0920300 9107458921
F0920320 9107597162
F0920330 9107622501
F0920340 9107678537
F0920350 9107962209
F0920360 9108072259
F2800030 28000045633
F2800040 28000082238
F2800050 28000103001
F2800060 28000158556
F2800070 28000181871
F2800090 28000271373
F2800120 28000415024
F2800140 28000500261
F2800170 28000607853
F2800180 28000637874
F2800190 28000665585
F2800200 28000693927
F2800260 28000918507
F2800270 28000949709
F2800290 28001004498
F2800300 28001036759
F2800310 28001070238
F2800320 28001108077
F2800330 28001130000
F2800340 28001185259
F2800350 28001250761
F2800380 28001436040
F2800390 28001535972
F2800400 28001569079
F2800420 28001742017
F2800430 28001798612
F2800440 28001853167
F2800450 28001936691
F2800470 28002054226
F2800480 28002086180
F2800490 28002174342
F2800500 28002207608
F2800510 28002249031
F2800520 28002297581
F2800530 28002334738
F2800560 28002421602
F2800580 28002471938
F2800590 28002613297
F2800610 28002690771
F2800640 28002804130
F2800650 28002832255
F2800660 28002870018
F2800670 28002904617
F2800680 28002939357
F2800690 28002972333
F2800700 28003035824
F2800710 28003056894
F2800720 28003107773
F2800730 28003159465
F2800740 28003191635
F2800750 28003220799
F2800760 28003252259
F2800770 28003274859
F2800780 28003327703
F2800790 28003379479
F2800800 28003420102
F2800810 28003447550
F2800820 28003487764
F2800830 28003553189
F2800840 28003586775
F2800850 28003653285
F2800860 28003683726
F2800870 28003727458
F2800880 28003760296
F2800890 28003848626
F2800900 28004055158
F2800920 28004113917
F2800930 28004149567
F2800940 28004150241
F2800950 28004202051
F2800960 28004261361
F2800970 28004308654
F2800980 28004368828
F2800990 28004437358
F2801010 28004799849
F2801030 28004847958
F2801040 28004875648
F2801060 28004966973
F2800020 28004994238
F2801080 28005083067
F2801090 28005149427
F2801100 28005169658
F2801110 28005196756
F2801130 28005262457
F2801140 28005303071
F2801150 28005337979
F2801170 28005386910
F2801180 28005434324
F2801190 28005631208
F2801200 28005652521
F2801210 28005689887
F2801220 28005729062
F2801230 28005772595
F2801240 28005811980
F2801250 28005858552
F2801270 28005932292
F2801280 28005970723
F2801290 28005993744
F2801300 28006031353
F2801320 28006092429
F2801330 28006131206
F2801340 28006152106
F2801350 28006184771
F2801360 28006259060
F2801370 28006287622
F2801390 28006335182
F2801400 28006375371
F2801420 28006437330
F2801430 28006469252
F2801440 28006513404
F2801460 28006586487
F2801470 28006629071
F2801480 28006656203
F2801490 28006700075
F2801500 28006783484
F2801510 28006817103
F2801520 28006842528
F2801530 28006863681
F2801540 28006914724
F2801550 28006938608
F2801560 28007013315
F2801570 28007035766
F2801580 28007069496
F2801590 28007105673
F2801600 28007129745
F2801610 28007155869
F2801620 28007194426
F2801630 28007271663
F2801640 28007322504
F2801660 28007528935
F2801670 28007559388
F2801680 28007602955
F2801690 28007735648
F2801700 28007857801
F2801710 28007921710
F2801720 28007979124
F2801730 28008012292
F2801740 28008070876
F2801750 28008124631
F2801760 28008155207
F2801770 28008186218
F2801780 28008211062
F2801790 28008250633
F2801800 28008279213
F2801820 28008342671
F2801830 28008416517
F2801840 28008449098
F2801850 28008529438
F2801870 28008612553
F2801880 28008736289
F2801890 28008772177
F2801900 28008818410
F2801910 28008843853
F2801920 28008901418
F2801940 28009025688
F2801960 28009101448
F2801980 28009281332
F2801990 28009309063
F2802000 28009395441
F2802010 28009433920
F2802020 28009472698
F2802050 28009691998
F2802060 28009812770
F2802070 28009935659
F2802080 28010026270
F2802110 28010275789
F2802120 28010430536
F2802130 28010466345
F2802140 28010494287
F2802150 28010538180
F2802170 28010635967
F2802180 28010660508
F2802200 28010802567
F2802210 28010894210
F2802240 28011186657
F2802260 28011251658
F2802300 28011506236
F2802310 28011550601
F2802330 28011691419
F2802360 28011823664
F2802380 28011844552
F2802390 28011910477
F2802400 28012024688
F2802410 28012049459
F2802420 28012095578
F2802430 28012122847
F2802470 28012260373
F2802480 28012292796
F2802490 28012313884
F2802510 28012401059
F2802530 28012556886
F2802540 28012598783
F2802550 28012661429
F2802570 28012731529
F2802590 28012807715
F2802600 28012845324
F2802610 28012908454
F2802620 28012940048
F2802630 28012975944
F2802650 28013044357
F2802670 28013117401
F2802690 28013196537
F2802700 28013221083
F2802710 28013246074
F2802720 28013583612
F2802740 28013687364
F2802750 28013711289
F2802760 28013756049
F2802770 28013812711
F2802790 28013887370
F2802800 28013976933
F2802810 28013997765
F2802820 28014022843
F2802830 28014052719
F2802840 28014089315
F2802850 28014118651
F2802860 28014141371
F2802890 28014224891
F2802900 28014258142
F2802920 28014335712
F2802930 28014379999
F2802940 28014411944
F2802950 28014453155
F2802960 28014489941
F2802970 28014515917
F2802990 28014604257
F2803000 28014635798
F2803010 28014672525
F2803030 28014733009
F2803040 28014759849
F2803050 28014806932
F2803070 28014933506
F2803080 28014973025
F2803090 28015012533
F2803100 28015044993
F2803110 28015093810
F2803120 28015191671
F2803130 28015243712
F2803150 28015326091
F2803160 28015361777
F2803170 28015385294
F2803190 28015494720
F2803200 28015524330
F2803210 28015549518
F2803220 28015596361
F2803230 28015654835
F2803240 28015730697
F2803250 28015786709
F2803280 28015928818
F2803290 28015953757
F2803300 28015986693
F2803320 28016090595
F2803330 28016134282
F2803360 28016364088
F2803370 28016401649
F2803380 28016673800
F2803390 28016707384
F2803420 28016827333
F2803440 28016920589
F2803450 28016961898
F2803460 28016987425
F2803510 28017252660
F2803530 28017344828
F2803540 28017372093
F2803550 28017401721
F2803570 28017472230
F2803580 28017493199
F2803600 28017567554
F2803610 28017591270
F2803620 28017751837
F2803640 28017891969
F2803650 28017947653
F2803660 28018024345
F2803670 28018056716
F2803680 28018247670
F2803690 28018426628
F2803700 28018522637
F2803730 28018667603
F2803750 28018808432
F2803760 28018852380
F2803780 28018933788
F2803790 28018996324
F2803800 28019034499
F2803810 28019131638
F2803840 28019237539
F2803850 28019259470
F2803860 28019292151
F2803870 28019319998
F2803900 28019576968
F2803920 28019633932
F2803940 28019697113
F2803950 28019727621
F2803960 28019756949
F2803970 28019827617
F2803980 28019850495
F2804000 28019938671
F2804010 28019974076
F2804020 28020090604
F2804030 28020141448
F2804050 28020375994
F2804060 28020485525
F2804080 28020625338
F2804100 28020866068
F2804120 28020959736
F2804130 28020984198
F2804180 28021258397
F2804190 28021330026
F2804200 28021355007
F2804220 28021480908
F2804230 28021505292
F2804240 28021567063
F2804250 28021591646
F2804260 28021636401
F2804300 28021809661
F2804310 28021840326
F2804320 28021868539
F2804350 28021987784
F2804380 28022121643
F2804430 28022394226
F2804440 28022428937
F2804450 28022465504
F2804460 28022497916
F2804470 28022543434
F2804480 28022573310
F2804490 28022621900
F2804510 28022709117
F2804530 28022758654
F2804550 28022811303
F2804570 28022876656
F2804590 28023008917
F2804620 28023103323
F2804640 28023229013
F2804650 28023321320
F2804670 28023442097
F2804680 28023479472
F2804700 28023544795
F2804720 28023602637
F2804730 28023668738
F2804750 28023813819
F2804760 28023841858
F2804790 28023962084
F2804800 28023989822
F2804830 28024107628
F2804840 28024128010
F2804850 28024148146
F2804860 28024176808
F2804870 28024261862
F2804880 28024327772
F2804890 28024379487
F2804900 28024436312
F2804910 28024504482
F2804930 28024695828
F2804950 28024816132
F2804960 28024860945
F2804970 28024940972
F2804980 28024968127
F2804990 28025006954
F2805000 28025055154
F2805010 28025106266
F2805050 28025250048
F2805060 28025286083
F2805110 28025481901
F2805130 28025579751
F2805140 28025608124
F2805150 28025650139
F2805170 28025748870
F2805180 28025770801
F2805200 28025816817
F2805230 28025901387
F2805240 28025922857
F2805250 28025968220
F2805260 28025992369
F2805270 28026021025
F2805280 28026065130
F2805290 28026087530
F2805310 28026143282
F2805320 28026163899
F2805330 28026194403
F2805340 28026227435
F2805360 28026332798
F2805370 28026354614
F2805380 28026386675
F2805390 28026438016
F2805400 28026459549
F2805410 28026480825
F2805420 28026572547
F2805430 28026608646
F2805440 28026687707
F2805450 28026712216
F2805460 28026750738
F2805470 28026771238
F2805480 28026799772
F2805500 28026852435
F2805520 28026913089
F2805540 28026993364
F2805560 28027055361
F2805570 28027094297
F2805590 28027173776
F2805600 28027208639
F2805610 28027242314
F2805630 28027295272
F2805650 28027379038
F2805660 28027415666
F2805670 28027438071
F2805680 28027471983
F2805690 28027504766
F2805700 28027529690
F2805710 28027550225
F2805730 28027617858
F2805740 28027639659
F2805750 28027683057
F2805760 28027724081
F2805780 28027813285
F2805800 28027893180
F2805810 28027974978
F2805820 28028116190
F2805830 28028185115
F2805850 28028314019
F2805860 28028349939
F2805870 28028374708
F2805880 28028417132
F2805890 28028465180
F2805900 28028599074
F2805910 28028770708
F2805930 28029018515
F2805940 28029038865
F2805950 28029067319
F2805960 28029091124
F2805970 28029126149
F2806020 28029365952
F2806030 28029408488
F2806040 28029682392
F2806050 28029697791
F2806060 28029958966
F2806070 28030008138
F2806080 28030037446
F2806090 28030066230
F2806110 28030185905
F2806120 28030252115
F2806140 28030351048
F2806150 28030379674
F2806160 28030562910
F2806170 28030665997
F2806190 28030870378
F2806200 28030934134
F2806210 28030998099
F2806230 28031191864
F2806240 28031237499
F2806260 28031379163
F2806290 28031519988
F2806300 28031616039
F2806330 28031862323
F2806340 28031886505
F2806350 28031975016
F2806370 28032196381
F2806380 28032252456
F2806400 28032380108
F2806410 28032497173
F2806420 28032519499
F2806430 28032585332
F2806440 28032615598
F2806450 28032661877
F2806460 28032705507
F2806480 28032869219
F2806490 28032942801
F2806500 28032966088
F2806510 28033004071
F2806540 28033084595
F2806550 28033134576
F2806560 28033181355
F2806570 28033206989
F2806580 28033261519
F2806590 28033312205
F2806600 28033334329
F2806610 28033383292
F2806620 28033427682
F2806630 28033449290
F2806640 28033470470
F2806650 28033502909
F2806660 28033523003
F2806670 28033551445
F2806700 28033703828
F2806710 28033745326
F2806720 28033777160
F2806730 28033809805
F2806740 28033876415
F2806750 28033896468
F2806770 28033980415
F2806780 28034037258
F2806800 28034119728
F2806810 28034143107
F2806820 28034175488
F2806830 28034216960
F2806850 28034274629
F2806860 28034323646
F2806870 28034412929
F2806880 28034436049
F2806890 28034473262
F2806910 28034543422
F2806930 28034607994
F2806940 28034653169
F2806950 28034691254
F2806970 28034746536
F2806980 28034771388
F2807020 28035051074
F2807030 28035084333
F2807050 28035151019
F2807060 28035175403
F2807070 28035276862
F2807090 28035344973
F2807100 28035371864
F2807110 28035395483
F2807120 28035540614
F2807140 28035607440
F2807150 28035633804
F2807160 28035664804
F2807170 28035710759
F2807180 28035756293
F2807190 28035819514
F2807200 28035850247
F2807210 28035876909
F2807220 28035981583
F2807240 28036126791
F2807250 28036186380
F2807280 28036295372
F2807290 28036338384
F2807300 28036404315
F2807320 28036623843
F2807330 28036648544
F2807350 28036711063
F2807360 28036750233
F2807400 28036901665
F2807410 28036942254
F2807420 28036975540
F2807440 28037033440
F2807450 28037067595
F2807460 28037091165
F2807470 28037119948
F2807480 28037144503
F2807500 28037222581
F2807520 28037271732
F2807530 28037309242
F2807540 28037361462
F2807550 28037383796
F2807580 28037494090
F2807590 28037675395
F2807630 28037860814
F2807650 28038224268
F2807660 28038402598
F2807670 28038454794
F2807680 28038481013
F2807690 28038527865
F2807720 28038618701
F2807740 28038708017
F2807750 28038904902
F2807760 28038956179
F2807780 28039063545
F2807790 28039083947
F2807800 28039126738
F2807830 28039199885
F2807840 28039481035
F2807850 28039504691
F2807860 28039580797
F2807870 28039631264
F2807890 28039691222
F2807900 28039724538
F2807910 28039812782
F2807920 28039864203
F2807930 28040041355
F2807940 28040111268
F2807950 28040217884
F2807960 28040252273
F2807970 28040287014
F2807980 28040321624
F2807990 28040381552
F2808000 28040437691
F2808010 28040462757
F2808020 28040537732
F2808030 28040563596
F2808040 28040599480
F2808060 28040665197
F2808070 28040694099
F2808080 28040724936
F2808090 28040759637
F2808100 28040813473
F2808110 28040842828
F2808120 28040871868
F2808130 28040909214
F2808140 28040942673
F2808150 28040985596
F2808160 28041005755
F2808170 28041027972
F2808180 28041073023
F2808190 28041099936
F2808210 28041176345
F2808230 28041250018
F2808250 28041295283
F2808260 28041338462
F2808300 28041464822
F2808310 28041497815
F2808320 28041522056
F2808330 28041568645
F2808340 28041597822
F2808350 28041647932
F2808360 28041684334
F2808370 28041724262
F2808380 28041763375
F2808400 28041867131
F2808410 28041919732
F2808420 28041946638
F2808430 28041972087
F2808450 28042058631
F2808460 28042088840
F2808470 28042114166
F2808480 28042148442
F2808490 28042182238
F2808500 28042206191
F2808510 28042226471
F2808520 28042251713
F2808530 28042280086
F2808550 28042361832
F2808560 28042412266
F2808580 28042488675
F2808600 28042543877
F2808620 28042633803
F2808630 28042677325
F2808640 28042703012
F2808650 28042723712
F2808660 28042748684
F2808670 28042772805
F2808680 28042793263
F2808690 28042825746
F2808700 28042855236
F2808710 28042879552
F2808720 28042992413
F2808740 28043044009
F2808750 28043076336
F2808780 28043166901
F2808790 28043197261
F2808820 28043291249
F2808830 28043323205
F2808840 28043601579
F2808850 28043627646
F2808870 28043773385
F2808880 28043796520
F2808900 28043858986
F2808910 28043894464
F2808920 28043935499
F2808940 28044007256
F2808950 28044007257
F2808960 28044077640
F2808970 28044109055
F2809000 28044198613
F2809010 28044219001
F2809030 28044288287
F2809040 28044393915
F2809050 28044439643
F2809060 28044465640
F2809090 28044582441
F2809120 28044798917
F2809140 28044876868
F2809160 28044950661
F2809170 28044983583
F2809180 28045022495
F2809190 28045046530
F2809200 28045066766
F2809210 28045095535
F2809230 28045174913
F2809240 28045214480
F2809270 28045321055
F2809280 28045366022
F2809290 28045419407
F2809300 28045455730
F2809310 28045505564
F2809320 28045546796
F2809330 28045610746
F2809340 28045675860
F2809350 28045725828
F2809360 28045781723
F2809370 28045810325
F2809380 28045852046
F2809390 28045898514
F2809400 28045927935
F2809410 28045999475
F2809420 28046020951
F1900080 19000147779
F1900090 19000409634
F1900100 19000531543
F1900110 19000641072
F1900130 19000704811
F1900150 19000803080
F1900160 19000852785
F1900180 19000927872
F1900200 19001128968
F1900210 19001150195
F1900230 19001421038
F1900240 19001964573
F1900250 19002121312
F1900260 19002155043
F1900280 19002650791
F1900300 19002743899
F1900310 19002794323
F1900320 19002817357
F1900340 19003141652
F1900360 19003266337
F1900370 19003291697
F1900380 19003365189
F1900390 19003388339
F1900400 19003428614
F1900420 19003590782
F1900430 19003620119
F1900450 19003727310
F1900470 19004007809
F1900480 19004034675
F1900490 19004119877
F1900510 19004202597
F1900530 19004256423
F1900550 19004319527
F1900570 19004526189
F1900590 19004625235
F1900600 19004660263
F1900610 19004682046
F1900620 19004776904
F1900650 19005075584
F1900680 19005374025
F1900700 19005443299
F1900710 19005523842
F1900730 19005602307
F1900740 19005634441
F1900750 19005692113
F1900760 19005743151
F1900770 19005746317
F1900790 19005819049
F1900800 19005873139
F1900810 19005895473
F1900820 19005922555
F1900840 19005983433
F1900880 19006155199
F1900890 19006197183
F1900900 19006270236
F1900910 19006297021
F1900920 19006355597
F1900930 19006381628
F1900940 19006431093
F1900950 19006464395
F1900970 19006545228
F1900980 19006590936
F1900990 19006638805
F1901000 19006670893
F1901010 19006740927
F1901020 19006783244
F1901030 19006847979
F1901080 19007006541
F1901050 19007039514
F1901060 19007063572
F1901070 19007093060
F1901090 19007205940
F1901110 19007270528
F1901120 19007298002
F1901130 19007324449
F1901150 19007481104
F1901160 19007524927
F1901170 19007557814
F1901190 19007619534
F1901210 19007693878
F1901220 19007744711
F1901230 19007770388
F1901240 19007823576
F1901250 19007870026
F1901260 19007964252
F1901270 19008018184
F1901280 19008071051
F1901290 19008106568
F1901310 19008157586
F1901320 19008183834
F1900050 19008336855
F1900060 19008338222
F1901330 19008400922
F1901340 19008475878
F1901360 19008582986
F1901370 19008670252
F1901380 19008727660
F1901400 19008890662
F1901430 19009159317
F1901450 19009217324
F1901470 19009323296
F1901490 19009384511
F1901500 19009443119
F1901510 19009534660
F1901520 19009557816
F1901540 19009708775
F1901550 19009913683
F1901590 19010216560
F1901640 19010725879
F1901680 19010942191
F1901690 19010968705
F1901700 19010997446
F1901710 19011030416
F1901720 19011121959
F1901730 19011187018
F1901740 19011239295
F1901750 19011279279
F1901760 19011338008
F1901770 19011385204
F1901780 19011511681
F1901790 19011624569
F1901800 19011767077
F1901820 19011856767
F1901830 19011913009
F1901850 19011960611
F1901860 19012005511
F1901870 19012049384
F1901890 19012173847
F1901910 19012243172
F1901920 19012266406
F1901950 19012362295
F1901960 19012399315
F1901970 19012442436
F1901980 19012474449
F1901990 19012509079
F1902000 19012551500
F1902010 19012581248
F1902030 19012656678
F1902040 19012720491
F1902050 19012749269
F1902060 19012791443
F1902070 19012904473
F1902090 19013006656
F1902110 19013126986
F1902120 19013152192
F1902140 19013241024
F1902150 19013298128
F1902160 19013349249
F1902170 19013421363
F1900040 19013452328
F1902190 19013521058
F1902210 19013626086
F1902220 19013663525
F1902230 19013696222
F1902250 19013770990
F1902260 19013821631
F1902270 19013862959
F1902290 19013910464
F1902300 19013963154
F1902310 19013999643
F1902320 19014068224
F1902330 19014124769
F1902340 19014181011
F1902350 19014202179
F1902360 19014248995
F1902370 19014279303
F1902380 19014312320
F1902390 19014371696
F1902400 19014396738
F1902410 19014422381
F1902420 19014463448
F1902430 19014495716
F1902440 19014541594
F1902450 19014562522
F1902470 19014619293
F1902480 19014639909
F1902490 19014667206
F1902510 19014738310
F1902520 19014765228
F1902540 19014827681
F1902550 19014853950
F1902590 19015008428
F1902600 19015107163
F1902610 19015137994
F1902630 19015243446
F1902650 19015424714
F1902670 19015624482
F1902680 19015671998
F1902690 19015722774
F1902700 19015791840
F1902710 19015830090
F1902720 19015867107
F1902730 19015887584
F1902740 19015913942
F1902750 19015944939
F1902760 19015973022
F1902770 19016011027
F1902780 19016031482
F1902790 19016058168
F1902800 19016082068
F1902810 19016132639
F1902820 19016182980
F1902830 19016212068
F1902840 19016243413
F1902860 19016306402
F1902890 19016466405
F1902900 19016550359
F1902930 19016668208
F1902940 19016708660
F1902950 19016730845
F1902960 19016758893
F1902970 19016849417
F1902990 19016900502
F1903000 19016982613
F1903020 19017041264
F1903030 19017094143
F1903040 19017152659
F1903050 19017187969
F1903060 19017209911
F1903070 19017261376
F1903080 19017308803
F1903090 19017338503
F1903100 19017374100
F1903110 19017414725
F1903150 19017597705
F1903170 19017648394
F1903180 19017690077
F1903190 19017710728
F1903220 19017808037
F1903230 19017852351
F1903270 19017982389
F1903280 19018026888
F1903300 19018124777
F1903310 19018187645
F1903320 19018224119
F1903330 19018261837
F1903340 19018286493
F1903350 19018323731
F1903360 19018346294
F1903370 19018392823
F1903380 19018486286
F1903390 19018522814
F1903410 19018653635
F1903440 19018851440
F1903450 19018878638
F1903460 19018939606
F1903470 19019018017
F1903490 19019070114
F1903500 19019094946
F1903510 19019120582
F1903520 19019153025
F1903560 19019393235
F1903590 19019465341
F1903610 19019536786
F1903630 19019698762
F1903640 19019722478
F1903650 19019766150
F1903660 19019791804
F1903670 19019847526
F1903680 19019918332
F1903690 19019941891
F1903710 19020162086
F1903730 19020230000
F1903740 19020361225
F1903760 19020422170
F1903770 19020446728
F1903790 19020558562
F1903800 19020800107
F1903830 19020980014
F1903840 19021007895
F1903850 19021097021
F1903860 19021127098
F1903870 19021167875
F1903900 19021385351
F1903910 19021446145
F1903920 19021473837
F1903930 19021500758
F1903940 19021553779
F1903950 19021590620
F1903960 19021646162
F1903970 19021681176
F1903980 19021722873
F1903990 19021756463
F1904000 19021802336
F1904010 19021823641
F1904040 19022061929
F1904050 19022103159
F1904060 19022161115
F1904070 19022201884
F1904080 19022224156
F1904110 19022366537
F1904120 19022403970
F1904130 19022444037
F1904140 19022465361
F1904150 19022562290
F1904160 19022617232
F1904170 19022679373
F1904190 19022739788
F1904200 19022787336
F1904210 19022811148
F1904220 19022834419
F1904290 19023115563
F1904320 19023211152
F1904330 19023242553
F1904340 19023271067
F1904350 19023308560
F1904360 19023339991
F1904380 19023430188
F1904390 19023525524
F1904400 19023556700
F1904430 19023652480
F1904440 19023715628
F1904450 19023777815
F1904460 19023819630
F1904470 19023851145
F1904480 19023905640
F1904490 19023930601
F1904500 19023960916
F1904510 19024025509
F1904530 19024072981
F1904540 19024201302
F1904560 19024301923
F1904570 19024336323
F1904580 19024363744
F1904590 19024406554
F1904600 19024460120
F1904620 19024504934
F1904630 19024535220
F1904650 19024631633
F1904660 19024654048
F1904670 19024693878
F1904680 19024716459
F1904690 19024748212
F1904700 19024778936
F1904710 19024810318
F1904720 19024830879
F1904740 19024887522
F1904750 19024914754
F1904760 19024946199
F1904770 19025017634
F1904780 19025074689
F1904800 19025143830
F1904810 19025199287
F1904820 19025232095
F1904830 19025261928
F1904840 19025326224
F1904860 19025388384
F1904890 19025455603
F1904900 19025477190
F1904910 19025505602
F1904930 19025556193
F1904940 19025583893
F1904950 19025624941
F1904960 19025742844
F1904970 19025805815
F1904990 19025985707
F1905000 19026031313
F1905010 19026097337
F1905030 19026152080
F1905040 19026185075
F1905050 19026213498
F1905060 19026253261
F1905070 19026280044
F1905080 19026305800
F1905090 19026325956
F1905100 19026353560
F1905130 19026504201
F1905160 19026713536
F1905180 19026840124
F1905190 19026872487
F1905210 19027060122
F1905220 19027103596
F1905230 19027148479
F1905240 19027182654
F1905250 19027236623
F1905260 19027274514
F1905270 19027321093
F1905290 19027388808
F1905300 19027419294
F1905310 19027451020
F1905330 19027544317
F1905360 19027837528
F1905380 19027886835
F1905390 19027908458
F1905410 19027986018
F1905430 19028045789
F1905440 19028094560
F1905460 19028231698
F1905470 19028274277
F1905480 19028299153
F1905490 19028355154
F1905500 19028382391
F1905510 19028415137
F1905530 19028473857
F1905540 19028523508
F1905560 19028610550
F1905580 19028671068
F1905590 19028700645
F1905600 19028736617
F1905630 19028852824
F1905650 19028916863
F1905660 19028951943
F1905670 19028980851
F1905700 19029124151
F1905710 19029150883
F1905730 19029256719
F1905740 19029278231
F1905750 19029312938
F1905760 19029340177
F1905770 19029383891
F1905780 19029426566
F1905800 19029483710
F1905820 19029557336
F1905830 19029566850
F1905840 19029595483
F1905850 19029633708
F1905870 19029752240
F1905880 19029774306
F1905900 19029830055
F1905910 19029908527
F1905920 19029938951
F1905930 19029962683
F1905940 19029991888
F1905960 19030111583
F1905980 19030185040
F1905990 19030234681
F1906000 19030274859
F1906010 19030314646
F1906020 19030347487
F1906030 19030381362
F1906040 19030414000
F1906050 19030457513
F1906060 19030506954
F1906070 19030569867
F1906090 19030679959
F1906100 19030723575
F1906120 19030871145
F1906130 19030918523
F1906140 19030943405
F1906150 19031071071
F1906160 19031097109
F1906180 19031267782
F1906190 19031306175
F1906200 19031359964
F1906230 19031488907
F1906250 19031556339
F1906260 19031607182
F1906300 19031838306
F1906320 19031896077
F1906340 19031953863
F1906350 19031984996
F1906370 19032118640
F1906380 19032171486
F1906390 19032317789
F1906400 19032341596
F1906410 19032384883
F1906440 19032532864
F1906450 19032559450
F1906460 19032590157
F1906470 19032696029
F1906480 19032716622
F1906500 19032807056
F1906510 19032832844
F1906520 19032865865
F1906530 19032910944
F1906540 19032998937
F1906570 19033119484
F1906580 19033141700
F1906590 19033235207
F1906600 19033268580
F1906610 19033321364
F1906620 19033387472
F1906630 19033432337
F1906640 19033507527
F1906660 19033644562
F1906670 19033669677
F1906680 19033739472
F1906700 19033801885
F1906710 19033822057
F1906730 19033887193
F1906740 19033941888
F1906750 19034076784
F1906780 19034182589
F1906790 19034229779
F1906830 19034408382
F1906860 19034517046
F1906870 19034566919
F1906890 19034622654
F1906930 19034818269
F1906940 19034916760
F1906950 19035045330
F1906970 19035152463
F1906990 19035240390
F1907000 19035274083
F1907050 19035498810
F1907090 19035627984
F1907100 19035666625
F1907110 19035690368
F1907120 19035723059
F1907160 19035853013
F1907180 19035927880
F1907190 19035962585
F1907200 19035988827
F1907210 19036018976
F1907220 19036053187
F1907240 19036119336
F1907250 19036148027
F1907260 19036169027
F1907270 19036189297
F1907280 19036289164
F1907290 19036323786
F1907310 19036379315
F1907320 19036415064
F1907330 19036441759
F1907340 19036469216
F1907350 19036500551
F1907370 19036620695
F1907390 19036771239
F1907400 19036801297
F1907410 19036872528
F1907420 19036924594
F1907430 19037098470
F1907450 19037178171
F1907460 19037218798
F1907490 19037317849
F1907500 19037351946
F1907510 19037367051
F1907520 19037377577
F1907530 19037398258
F1907560 19037539804
F1907570 19037581637
F1907580 19037645898
F1907590 19037668474
F1907620 19037761622
F1907680 19038079652
F1907690 19038111971
F1907700 19038142268
F1907710 19038185872
F1907730 19038270399
F1907760 19038388026
F1907770 19038416704
F1907780 19038436956
F1907800 19038590081
F1907810 19038631488
F1907830 19038728859
F1907840 19038839952
F1907850 19038883883
F1907910 19039320628
F1907920 19039355238
F1907930 19039407106
F1907940 19039485781
F1907960 19039546220
F1907980 19039618660
F1907990 19039662445
F1908000 19039696266
F1908010 19039752009
F1908020 19039778587
F1908030 19039827493
F1908050 19039897108
F1908060 19039936200
F1908080 19040020619
F1908090 19040100050
F1908130 19040314593
F1908140 19040349778
F1908180 19040514789
F1908190 19040562607
F1908210 19040646064
F1908220 19040688183
F1908230 19040714657
F1908250 19040842174
F1908270 19040914980
F1908280 19040945314
F1908300 19041206878
F1908310 19041230751
F1908320 19041301796
F1908330 19041325601
F1908340 19041349894
F1908360 19041490368
F1908380 19041604098
F1908410 19041718214
F1908420 19041749810
F1908440 19041819117
F1908460 19041901638
F1908470 19041952044
F1908490 19042003931
F1908500 19042098179
F1908520 19042151038
F1908530 19042180859
F1908560 19042398740
F1908580 19042524326
F1908610 19042697377
F1908630 19042917241
F1908640 19042951298
F1908650 19042976812
F1908660 19043011630
F1908670 19043045976
F1908700 19043146804
F1908710 19043194878
F1908730 19043280879
F1908740 19043301159
F1908750 19043331500
F1908760 19043354118
F1908770 19043376209
F1908780 19043412685
F1908790 19043434532
F1908800 19043468222
F1908810 19043492520
F1908820 19043619974
F1908830 19043644804
F1908840 19043671890
F1908870 19043762871
F1906420 19043993397
F1908890 19044019031
F1909000 19044615377
F1909010 19044637723
F1909020 19044671676
F1909030 19044754473
F1909040 19044788629
F1909070 19044891385
F1909080 19044928849
F1909090 19044965366
F1909100 19045007367
F1909110 19045031226
F1909120 19045061043
F1909140 19045135721
F1909150 19045193820
F1909160 19045220839
F1909170 19045294361
F1909180 19045340599
F1909210 19045425836
F1909240 19045536526
F1909250 19045600778
F1909260 19045636345
F1900010 19045692027
F1909270 19045727686
F1909280 19045751164
F1909290 19045775576
F1909300 19045797094
F1909320 19045901285
F1909330 19045926259
F1909350 19046021103
F1909360 19046046347
F1909390 19046157262
F1909400 19046188267
F1909430 19046308565
F1909450 19046368232
F1909460 19046391362
F1909470 19046427028
F1909490 19046499483
F1909500 19046583874
F1909510 19046624773
F1909520 19046696679
F1909530 19046733406
F1909540 19046765853
F1909580 19046907442
F1909590 19046949420
F1909610 19047108877
F1909620 19047191155
F1909630 19047244218
F1909660 19047383084
F1909680 19047484366
F1909700 19047605254
F1909720 19047652057
F1909730 19047824726
F1909740 19047869682
F1909750 19047893781
F1909760 19047946442
F1909770 19047984866
F1909780 19048022450
F1909800 19048111551
F1909810 19048185190
F1909830 19048244115
F1909840 19048267216
F1909850 19048307792
F1909860 19048366537
F1909870 19048423234
F1909880 19048523161
F1909910 19048622411
F1909920 19048643515
F1909930 19048694496
F1909940 19048738155
F1909970 19048903026
F1909990 19049028971
F1910000 19049103305
F1910010 19049133439
F1910020 19049173894
F1910050 19049300177
F1910080 19049429964
F1910090 19049491369
F1910100 19049523705
F1910110 19049564117
F1910120 19049617253
F1910140 19049690250
F1910170 19049834205
F1910190 19049910052
F1910200 19049934234
F1910210 19049968764
F1910220 19050025279
F1910230 19050106582
F1910240 19050134094
F1910250 19050171244
F1910260 19050194674
F1910270 19050215128
F1910280 19050261673
F1910290 19050284691
F1910300 19050359721
F1910310 19050390985
F1910320 19050447198
F1910330 19050512092
F1910340 19050541901
F1910350 19050588655
F1910360 19050611879
F1910370 19050638954
F1910380 19050668640
F1910400 19050781404
F1910410 19050814469
F1910430 19050891132
F1910450 19050971520
F1910470 19051082113
F1910480 19051139245
F1910490 19051181806
F1910500 19051210575
F1910510 19051241411
F1910520 19051266990
F1910530 19051293589
F1910550 19051350769
F1910580 19051493491
F1910590 19051541624
F1910630 19051635030
F1910640 19051666615
F1910650 19051692078
F1910660 19051930104
F1910670 19052002294
F1910690 19052086788
F1910700 19052113726
F1910720 19052182485
F1910730 19052291309
F1910740 19052317112
F1910760 19052385844
F1910840 19052647018
F1910850 19052695897
F1910860 19052721944
F1910880 19052792369
F1910890 19052813780
F1910910 19052916155
F1910930 19052977099
F1910940 19053020579
F1910950 19053043831
F1910960 19053072293
F1910970 19053102902
F1910980 19053130854
F1910990 19053162864
F1911000 19053201019
F1911010 19053262234
F1911020 19053305247
F1911040 19053394650
F1911060 19053479707
F1911080 19053589652
F1911090 19053633341
F1911110 19053772229
F1911120 19053805315
F1911140 19053963946
F1911160 19054068937
F1911170 19054108418
F1911180 19054139549
F1911190 19054167150
F1911200 19054265025
F1911210 19054305054
F1911240 19054406901
F1911250 19054470929
F1911260 19054502084
F1911280 19054580423
F1911290 19054601957
F1911300 19054627981
F1911320 19054705680
F1911340 19054763344
F1911350 19054802536
F1911370 19054863753
F1911390 19054935738
F1911410 19055008968
F1911420 19055047404
F1911460 19055171759
F1911470 19055248432
F1911480 19055274261
F1911490 19055298723
F1911500 19055322199
F1911520 19055406733
F1911530 19055446680
F1911560 19055519420
F1911570 19055603679
F1911580 19055633421
F1911600 19055715345
F1911610 19055808639
F1911620 19055900714
F1911630 19055940163
F1911640 19055967702
F1911650 19056019493
F1911660 19056044375
F1911670 19056094795
F1911680 19056120890
F1911690 19056155992
F1911700 19056187991
F1911710 19056211235
F1911720 19056232066
F1911730 19056255060
F1911740 19056276750
F1911760 19056351251
F1911770 19056397989
F1911780 19056439912
F1911790 19056475282
F1911800 19056497918
F1911810 19056545839
F1911820 19056566702
F1911830 19056587604
F1911840 19056608002
F1911850 19056658366
F1911860 19056685613
F1911880 19056760887
F1911890 19056804497
F1911900 19056858653
F1911910 19056908708
F1911930 19056974655
F1911940 19057070383
F1911950 19057161469
F1911960 19057192810
F1911970 19057220724
F1912000 19057331978
F1912020 19057387664
F1912030 19057428412
F1912040 19057486825
F1912050 19057511322
F1912070 19057582368
F1912080 19057620657
F1912090 19057645901
F1912100 19057667589
F1912120 19057746384
F1912130 19057781197
F1912160 19057968855
F1912180 19058011914
F1912190 19058035658
F1912200 19058070827
F1912210 19058093518
F1912220 19058178388
F1912240 19058224692
F1912280 19058393359
F1912290 19058416291
F1912300 19058447838
F1912320 19058690595
F1912340 19058771332
F1912370 19058865434
F1912380 19058893240
F1912390 19058928424
F1912420 19059041022
F1912430 19059073857
F1912440 19059116823
F1912450 19059170897
F1912460 19059192010
F1912470 19059223863
F1912480 19059264727
F1912500 19059361736
F1912510 19059393975
F1912520 19059421035
F1912530 19059441397
F1912560 19059592053
F1912580 19059699871
F1912600 19059752074
F1912610 19059797024
F1912620 19060017555
F1912630 19060037815
F1912640 19060061511
F1912650 19060089363
F1912660 19060131776
F1912670 19060156965
F1912690 19060209986
F1912700 19060239648
F1912710 19060288841
F1900070 19060443000
F1912720 19060537740
F1912730 19060691779
F1912750 19060771791
F1912760 19060810038
F1912770 19060859818
F1912780 19061024043
F1912790 19061049934
F1912810 19061120358
F1912820 19061153124
F1912830 19061190707
F1912840 19061214505
F1912850 19061238071
F1912860 19061273150
F1912870 19061320268
F1912880 19061346015
F1912900 19061415337
F1912910 19061456433
F1912920 19061501060
F1912930 19061560432
F1912940 19061584415
F1912950 19061611875
F1912960 19061652584
F1912980 19061744309
F1912990 19061780505
F1913000 19061821533
F1913010 19061876396
F1913030 19061972828
F1913040 19062010515
F1913050 19062190754
F1913060 19062253578
F1913070 19062281746
F1913090 19062349805
F1913100 19062387969
F1913110 19062415095
F1913120 19062457468
F1913130 19062498506
F1913140 19062536707
F1913160 19062651114
F1913180 19062723038
F1913190 19062769226
F1913200 19062806858
F1913210 19062832400
F1913220 19062879135
F1913240 19062959154
F1913260 19063038350
F1913270 19063082778
F1913290 19063136939
F1913300 19063170600
F1913310 19063213888
F1913330 19063292072
F1913340 19063357122
F1913350 19063380265
F1913360 19063406094
F1913370 19063437193
F1913380 19063469054
F1913390 19063502499
F1913400 19063527042
F1913410 19063578439
F1913420 19063615410
F1913450 19063762752
F1913470 19063846754
F1913490 19063898534
F1913500 19063936265
F1913510 19063980566
F1913520 19064001643
F1913540 19064045271
F1913550 19064194807
F1913560 19064231710
F1913570 19064257761
F1913580 19064282844
F1913590 19064353956
F1913630 19064516822
F1913660 19064647878
F1913690 19064734186
F1913720 19064821372
F1913740 19064950993
F1913750 19064977290
F1913760 19065133300
F1913770 19065182838
F1913780 19065213966
F2900080 29000197656
F2900090 29000238770
F2900100 29000282000
F2900110 29000332901
F2900120 29000519856
F2900130 29000568684
F2900140 29000619074
F2900150 29000702156
F2900160 29000772411
F2900170 29000795395
F2900210 29000830015
F2900180 29000877573
F2900190 29000944243
F2900250 29000991200
F2900200 29001015046
F2900050 29001207532
F2900230 29001382171
F2900240 29001424026
F2900260 29001541814
F2900270 29001590923
F2900280 29001624733
F2900290 29001662284
F2900310 29001775168
F2900320 29001826202
F2900340 29001890954
F2900350 29001915255
F2900360 29001962962
F2900370 29002015095
F2900380 29002051282
F2900390 29002086575
F2900400 29002118128
F2900410 29002147975
F2900420 29002189079
F2900430 29002216213
F2900440 29002247286
F2900450 29002316856
F2900460 29002347847
F2900470 29002371667
F2900480 29002547793
F2900490 29002597614
F2900500 29002631285
F2900510 29002665136
F2900530 29002922410
F2900540 29002962930
F2900560 29003025223
F2900570 29003140215
F2900580 29003281495
F2900590 29003305424
F2900600 29003405801
F2900610 29003437333
F2900630 29003544401
F2900640 29003580763
F2900650 29003625819
F2900660 29003665398
F2900670 29003703790
F2900680 29003740848
F2900690 29003769719
F2900700 29003820471
F2900710 29003927503
F2900720 29003947570
F2900760 29004167560
F2900770 29004211146
F2900780 29004266577
F2900790 29004330684
F2900800 29004372728
F2900830 29004519454
F2900840 29004573663
F2900860 29004634368
F2900880 29004733645
F2900910 29004935707
F2900920 29004984768
F2900930 29005160867
F2900940 29005207612
F2900950 29005271574
F2900980 29005434558
F2901010 29005808288
F2901030 29005889407
F2901040 29005997182
F2901080 29006205629
F2901100 29006274934
F2901110 29006315019
F2901120 29006415426
F2901160 29006514424
F2901180 29006583051
F2901190 29006613636
F2901200 29006659617
F2901210 29006703629
F2901220 29006728064
F2901240 29006796610
F2901270 29006976404
F2901300 29007059544
F2901310 29007099616
F2901320 29007131235
F2901330 29007163618
F2901350 29007301393
F2901360 29007332311
F2901370 29007357871
F2901390 29007419888
F2901410 29007520818
F2901420 29007584379
F2901430 29007614143
F2901460 29007717438
F2901470 29007780191
F2901480 29007877763
F2901500 29008168608
F2901510 29008244297
F2901530 29008315594
F2901540 29008340818
F2901550 29008409626
F2901560 29008532350
F2901570 29008644175
F2901580 29008813169
F2901590 29008880324
F2901610 29008984233
F2901630 29009045248
F2901640 29009156231
F2901650 29009186923
F2901670 29009271511
F2901680 29009308675
F2901690 29009353079
F2901700 29009395847
F2901710 29009446047
F2901730 29009518399
F2901740 29009543767
F2901750 29009605236
F2901760 29009626195
F2901770 29009687328
F2901780 29009738990
F2901790 29009763371
F2901800 29009804178
F2901810 29009826616
F2901830 29009927000
F2901850 29010017452
F2901880 29010101570
F2901900 29010162198
F2901910 29010194832
F2901950 29010406175
F2901960 29010451994
F2901970 29010501057
F2901980 29010557765
F2901990 29010632907
F2902000 29010653031
F2902010 29010707085
F2902020 29010739579
F2902030 29010763271
F2902040 29010894547
F2902070 29011048102
F2902080 29011097204
F2902100 29011184119
F2902120 29011277585
F2902140 29011320002
F2902150 29011374772
F2902160 29011448261
F2902170 29011498160
F2902200 29011626228
F2902210 29011658246
F2902220 29011743292
F2902230 29011772788
F2902240 29011793369
F2902280 29012129568
F2902290 29012158896
F2902300 29012196093
F2902310 29012241262
F2902320 29012263102
F2902330 29012323057
F2902350 29012412640
F2902380 29012539162
F2902390 29012581465
F2902400 29012623976
F2902410 29012695411
F2902420 29012750459
F2902430 29012797867
F2902460 29013030314
F2902480 29013207258
F2902490 29013271511
F2902500 29013358273
F2902520 29013426059
F2902540 29013494991
F2902560 29013574399
F2902580 29013686463
F2902600 29013796562
F2902610 29013822703
F2902620 29013885125
F2902640 29014171164
F2902650 29014321546
F2902660 29014357598
F2902680 29014450742
F2900060 29014498423
F2902690 29014532584
F2902700 29014581367
F2902710 29014749699
F2902720 29014775608
F2902730 29014798486
F2902740 29014845080
F2902760 29014915165
F2902790 29015129552
F2902800 29015164996
F2902810 29015208139
F2902820 29015341837
F2902830 29015362842
F2902840 29015403713
F2902850 29015448874
F2902860 29015535268
F2902880 29015612188
F2902890 29015680859
F2902900 29015719278
F2902910 29015763691
F2902920 29015793755
F2902930 29015840306
F2902940 29016025428
F2902950 29016277851
F2902970 29016334339
F2902990 29016484692
F2903000 29016587734
F2903020 29016662808
F2903030 29016716420
F2903060 29016979197
F2903070 29017035181
F2903080 29017110045
F2903100 29017233497
F2903120 29017275935
F2903130 29017306089
F2903140 29017350480
F2903160 29017476493
F2903170 29017526308
F2903180 29017577442
F2903190 29017611323
F2903200 29017651665
F2903220 29017723436
F2903230 29017744495
F2903240 29017798221
F2903250 29017845167
F2903260 29017867897
F2903270 29017903211
F2903280 29017944728
F2903300 29018042191
F2903310 29018075688
F2903320 29018102338
F2903330 29018163048
F2903340 29018198146
F2903350 29018218699
F2903360 29018250463
F2903370 29018277415
F2903390 29018349458
F2903410 29018459572
F2903420 29018525425
F2903430 29018610896
F2903440 29018689801
F2903490 29018942553
F2903500 29018972604
F2903510 29019055233
F2903520 29019096721
F2903560 29019505402
F2903570 29019568740
F2903580 29019656028
F2903600 29019874706
F2903610 29019938245
F2903620 29019970773
F2903630 29020070867
F2903640 29020095368
F2903650 29020184590
F2903660 29020223142
F2903670 29020257052
F2903680 29020301579
F2903690 29020340265
F2903710 29020438158
F2903740 29020657858
F2903760 29020754360
F2903770 29020839015
F2903780 29020895840
F2903790 29020935927
F2903810 29021021465
F2903830 29021133745
F2903860 29021244297
F2903870 29021283308
F2903890 29021347717
F2903900 29021369115
F2903910 29021497469
F2903920 29021531939
F2903940 29021750839
F2903950 29021777961
F2903960 29021807423
F2903970 29021880176
F2903980 29021979618
F2903990 29022019900
F2904000 29022076503
F2904010 29022119408
F2904020 29022190733
F2904030 29022243930
F2904040 29022291348
F2904050 29022324842
F2904070 29022398514
F2904080 29022456120
F2904090 29022478781
F2904110 29022555972
F2904120 29022613842
F2904140 29022688112
F2904150 29022726768
F2904160 29022792738
F2904170 29022869086
F2904200 29022959876
F2904210 29023101079
F2904220 29023147471
F2904230 29023249812
F2904240 29023288987
F2904250 29023338168
F2904270 29023440234
F2904290 29023516123
F2904310 29023628341
F2904340 29023767888
F2904350 29023790593
F2904360 29023813054
F2904370 29023844887
F2904380 29023881742
F2904390 29023983411
F2904400 29024022528
F2904420 29024082094
F2904430 29024182888
F2904460 29024343515
F2904480 29024455279
F2904490 29024503035
F2904500 29024543747
F2904510 29024576244
F2904520 29024597469
F2904540 29024707362
F2904550 29024761420
F2904560 29024800651
F2904570 29024838541
F2904580 29024908751
F2904590 29024940760
F2904600 29025004213
F2904630 29025121953
F2904640 29025151751
F2904660 29025262747
F2904680 29025324465
F2904690 29025386146
F2904700 29025407155
F2904710 29025432904
F2904720 29025496293
F2904730 29025541486
F2904750 29025669028
F2904770 29025773983
F2904790 29025907844
F2904800 29025939789
F2904810 29025977927
F2904830 29026051874
F2904840 29026084889
F2904850 29026127232
F2904880 29026222507
F2904890 29026262154
F2904900 29026295001
F2904920 29026364497
F2904930 29026388601
F2904940 29026518206
F2904970 29026623360
F2904980 29026646756
F2904990 29026689670
F2905000 29026711018
F2905010 29026749500
F2905030 29026811791
F2905040 29026849237
F2905050 29026878196
F2905060 29026940398
F2905070 29026977569
F2905100 29027084192
F2905120 29027197906
F2905130 29027218736
F2905150 29027335059
F2905170 29027510099
F2905200 29027712549
F2905210 29027736474
F2905220 29027766162
F2905270 29028186925
F2905280 29028265178
F2905310 29028392796
F2905330 29028450061
F2905350 29028690790
F2905360 29028737302
F2905370 29028903167
F2905380 29028931963
F2905390 29028957630
F2905400 29029072342
F2905430 29029292058
F2905440 29029324292
F2905450 29029349012
F2905480 29029576281
F2905490 29029616480
F2905510 29029694305
F2905520 29029714977
F2905530 29029741733
F2905540 29029741734
F2905550 29029796748
F2905560 29029920698
F2905570 29029975774
F2905580 29030016239
F2905600 29030075337
F2905610 29030095871
F2905620 29030132989
F2905630 29030200387
F2905640 29030222059
F2905660 29030305655
F2905670 29030372749
F2905690 29030431826
F2905700 29030463540
F2905710 29030496886
F2905740 29030664001
F2905750 29030703324
F2905780 29030791198
F2905790 29030827781
F2905800 29030864049
F2905820 29030944762
F2905850 29031052815
F2905860 29031083229
F2905870 29031127899
F2905900 29031349420
F2905910 29031376203
F2905950 29031556420
F2905960 29031581353
F2905970 29031603615
F2905980 29031632541
F2906000 29031707342
F2906010 29031731926
F2906020 29031763988
F2906030 29031785130
F2906050 29031837246
F2906090 29031993271
F2906100 29032030732
F2906110 29032072932
F2906120 29032116973
F2906130 29032143728
F2906140 29032210995
F2906150 29032284064
F2906160 29032470203
F2906170 29032524536
F2906180 29032563934
F2906190 29032604075
F2906200 29032664200
F2906210 29032703669
F2906220 29032759092
F2906230 29032783948
F2906240 29032807852
F2906250 29032848653
F2906280 29033014347
F2906290 29033073402
F2906310 29033147464
F2906320 29033185055
F2906330 29033228300
F2906340 29033284440
F2906350 29033333185
F2906360 29033353406
F2906370 29033401151
F2906380 29033423374
F2906400 29033497723
F2906410 29033536522
F2906420 29033588848
F2906430 29033632381
F2906450 29033708545
F2906470 29033785288
F2906490 29033910753
F2906500 29033947303
F2906520 29034031100
F2906530 29034052178
F2906540 29034085836
F2906550 29034141380
F2906570 29034213075
F2906580 29034299085
F2906590 29034324646
F2900040 29034378819
F2906600 29034404252
F2906610 29034463118
F2906620 29034507469
F2906630 29034538872
F2906640 29034563419
F2906650 29034602471
F2906660 29034628587
F2906680 29034738019
F2906690 29034758033
F2906700 29034857961
F2906720 29034967061
F2906730 29034996526
F2906740 29035031958
F2906750 29035062162
F2906760 29035093353
F2906770 29035115469
F2906780 29035130230
F2906790 29035173323
F2906800 29035208258
F2906820 29035271755
F2906830 29035306658
F2906840 29035368053
F2906860 29035464619
F2906880 29035580251
F2906890 29035609116
F2906900 29035640001
F2906910 29035667457
F2906920 29035699794
F2906930 29035725614
F2906940 29035745955
F2906950 29035772723
F2906960 29035795664
F2906970 29035829052
F2907000 29036166067
F2907020 29036250376
F2907040 29036316669
F2907050 29036345885
F2907060 29036378092
F2907070 29036398202
F2907080 29036443103
F2907090 29036500277
F2907100 29036528019
F2907110 29036574649
F2907120 29036597630
F2907140 29036680945
F2907150 29036751698
F2907160 29036844156
F2900020 29036866036
F2907170 29036921902
F2907200 29037061022
F2907210 29037101170
F2907220 29037121482
F2907240 29037195356
F2907250 29037234374
F2907270 29037332412
F2907280 29037384884
F2907300 29037461380
F2907310 29037495211
F2907350 29037764008
F2907360 29037789795
F2907370 29037830985
F2907410 29038046593
F2907430 29038114959
F2907440 29038135254
F2907450 29038271656
F2907460 29038321505
F2907470 29038371072
F2907490 29038426614
F2907510 29038626824
F2907520 29038669852
F2907530 29038724457
F2907550 29038778100
F2907570 29038855145
F2907580 29038880858
F2907590 29038908292
F2907600 29038941191
F2907620 29039023608
F2907630 29039044756
F2907640 29039072792
F2907650 29039108466
F2907660 29039151000
F2907680 29039195715
F2907730 29039386277
F2907740 29040070110
F2907760 29040892046
F2907770 29041074553
F2907780 29041109793
F2900010 29041194069
F2907790 29041247529
F2907800 29041288125
F2907810 29041310768
F2907820 29041336242
F2907840 29041394498
F2907850 29041431278
F2907880 29041538483
F2907890 29041587643
F2907900 29041610896
F2907910 29041659432
F2907940 29041744971
F2907950 29041791699
F2907960 29041821268
F2907980 29041941612
F2908000 29042027213
F2908020 29042079321
F2908030 29042112879
F2908040 29042161306
F2908050 29042226330
F2908060 29042296384
F2908070 29042323823
F2908080 29042351794
F2908090 29042400717
F2908100 29042464176
F2908120 29042545651
F2908130 29042582886
F2908150 29042630601
F2908170 29042677100
F2908190 29042746774
F2908200 29042769898
F2908210 29042818975
F2908220 29042845636
F2908230 29042882027
F2908250 29042930647
F2908260 29042982077
F2908270 29043028198
F2908280 29043079280
F2908320 29043413407
F2908340 29043480022
F2908350 29043529173
F2908380 29043797383
F2908390 29043850361
F2908480 29044229300
F2908490 29044277693
F2908500 29044298036
F2908520 29044357351
F2908530 29044392573
F2908540 29044434328
F2908550 29044468847
F2908560 29044493227
F2908590 29044629048
F2908630 29044775188
F2908650 29044815811
F2908660 29044853410
F2908680 29044894915
F2908690 29044919000
F2908700 29044950226
F2908710 29044977945
F2908720 29045026839
F2908730 29045067032
F2908740 29045100205
F2908770 29045221191
F2908780 29045237962
F2908790 29045239821
F2908810 29045290052
F2908820 29045320702
F2908840 29045371116
F2908850 29045391413
F2908860 29045521523
F2908870 29045568771
F2908880 29045591366
F2908890 29045612749
F2908910 29045742647
F2908920 29045781509
F2908930 29045808357
F2908950 29045881817
F2908980 29045972849
F2908990 29046039668
F2909010 29046123418
F2909040 29046210791
F2909050 29046218318
F2909070 29046261602
F2909080 29046341006
F2909090 29046367545
F2909100 29046404888
F2909110 29046453947
F2909140 29046593575
F2909160 29046678630
F2909170 29046748616
F2909210 29046927411
F2909220 29046954583
F2909240 29047087554
F2909270 29047290451
F2909280 29047330288
F2909300 29047414399
F2909310 29047457316
F2909320 29047525063
F2909330 29047587183
F2909340 29047695240
F2909350 29047736217
F2909370 29047804460
F2909380 29047834223
F2909390 29047861402
F2909400 29047891332
F2909410 29047922967
F2909430 29048016018
F2909440 29048040664
F2909450 29048065510
F2909480 29048159486
F2909490 29048213917
F2909510 29048301352
F2909520 29048329079
F2909530 29048352244
F2909550 29048509944
F2909570 29048569199
F2909590 29048651692
F2909610 29048696540
F2909620 29048723627
F2909640 29048793007
F2909680 29048907339
F2909690 29048938724
F2909700 29048974741
F2909710 29048999546
F2909720 29049020982
F2909760 29049207370
F2909780 29049249117
F2909790 29049283331
F2909800 29049317482
F2909810 29049343218
F2909820 29049372169
F2909830 29049418545
F2909850 29049478413
F2909870 29049549643
F2909880 29049604955
F2909900 29049666811
F2909920 29049736787
F2909930 29049771264
F2909940 29049792764
F2909960 29049862475
F2909970 29049895145
F2909980 29049924570
F2909990 29049952069
F2910000 29049998680
F2910010 29050032868
F2910020 29050118683
F2910050 29050201659
F2910100 29050395796
F2910110 29050418453
F2910120 29050441548
F2910140 29050512108
F2910150 29050582453
F2910180 29050698391
F2910200 29050782045
F2910210 29050816341
F2910240 29050961599
F2910250 29051000624
F2910280 29051159870
F2910290 29051190294
F2910310 29051257884
F2910320 29051301849
F2910330 29051337490
F2910340 29051416373
F2910350 29051454617
F2910380 29051550214
F2910390 29051575405
F2910410 29051660775
F2910440 29051788033
F2910450 29051853782
F1000110 10000648932
F1000120 10000729149
F1000130 10000772105
F1000150 10000887654
F1000170 10000980527
F1000180 10001019176
F1000190 10001058416
F1000200 10001112497
F1000240 10001483572
F1000250 10001517453
F1000270 10001649037
F1000280 10001770631
F1000300 10001839417
F1000310 10001862681
F1000330 10001972167
F1000340 10002073295
F1000350 10002149357
F1000360 10002172947
F1000370 10002258969
F1000380 10002377497
F1000390 10002403282
F1000400 10002427644
F1000410 10002473345
F1000420 10002660596
F1000440 10002768261
F1000450 10002797232
F1000460 10002818174
F1000470 10002841924
F1000480 10002876404
F1000490 10002910712
F1000500 10002957504
F1000510 10002997286
F1000520 10003034699
F1000530 10003057414
F1000540 10003099876
F1000550 10003100160
F1000560 10003129044
F1000580 10003208776
F1000590 10003260458
F1000600 10003316687
F1000610 10003371027
F1000620 10003459883
F1000640 10003555806
F1000650 10003646693
F1000660 10003722265
F1000670 10003791276
F1000680 10003820157
F1000690 10003840464
F1000700 10003905780
F1000710 10003949015
F1000720 10003980899
F1000730 10004067117
F1000740 10004104288
F1000750 10004130422
F1000760 10004178537
F1000770 10004334646
F1000780 10004359554
F1000790 10004497181
F1000810 10004577062
F1000820 10004662197
F1000830 10004732552
F1000840 10004756591
F1000860 10004848688
F1000870 10004879422
F1000890 10004945003
F1000900 10004979261
F1000920 10005055794
F1000930 10005193671
F1000940 10005231228
F1000960 10005289511
F1000970 10005345490
F1000990 10005459855
F1001000 10005604790
F1001010 10005630804
F1001020 10005664729
F1001030 10005699510
F1001050 10005797442
F1001060 10005825993
F1001070 10005925159
F1001080 10005946571
F1001090 10005977669
F1001100 10006017455
F1001110 10006048028
F1001130 10006127404
F1001140 10006148890
F1001160 10006248185
F1001170 10006273374
F1001180 10006305368
F1001190 10006325413
F1001210 10006397102
F1001230 10006493882
F1001240 10006647599
F1001250 10006704916
F1001260 10006758359
F1001280 10006905860
F1001290 10006942261
F1001300 10006963185
F1001310 10006995824
F1001320 10007037829
F1001330 10007083154
F1001340 10007121081
F1001360 10007179469
F1001370 10007210626
F1001380 10007231931
F1001390 10007282566
F1001400 10007313262
F1000070 10007359045
F1001410 10007429386
F1001420 10007467464
F1001430 10007531428
F1001450 10007778383
F1001460 10007814328
F1001470 10007858887
F1001480 10007886440
F1001490 10007909649
F1001500 10007986537
F1001510 10008026422
F1001520 10008049873
F1001530 10008135519
F1001540 10008170262
F1001550 10008208481
F1001560 10008251946
F1001570 10008295325
F1001590 10008365720
F1001600 10008432881
F1001620 10008493047
F1001630 10008522422
F1001660 10008988431
F1001670 10009018362
F1001680 10009058149
F1001690 10009121952
F1001700 10009237561
F1001710 10009292548
F1001720 10009350712
F1001740 10009439543
F1001760 10009499521
F1001770 10009576936
F1001780 10009688344
F1001790 10009760323
F1001800 10009801559
F1001810 10009842777
F1001820 10009874408
F1001830 10009985952
F1001840 10010076641
F1001860 10010149754
F1001870 10010187829
F1001880 10010277264
F1001900 10010350926
F1001910 10010371630
F1001920 10010502242
F1001930 10010595915
F1001940 10010642039
F1001950 10010724077
F1001960 10010752752
F1001970 10010777376
F1001980 10010815124
F1002010 10010898725
F1002020 10010925926
F1002030 10010948238
F1002040 10010976145
F1002050 10010998462
F1002060 10011037491
F1002090 10011241320
F1002100 10011271994
F1002110 10011292422
F1002130 10011394109
F1002150 10011453471
F1002160 10011522041
F1002190 10011633721
F1002200 10011682625
F1002220 10011755419
F1002240 10011852953
F1002250 10011873889
F1002260 10011911525
F1002280 10011991393
F1002310 10012099791
F1002320 10012125696
F1002330 10012149324
F1002340 10012191077
F1002350 10012226220
F1002360 10012261551
F1002370 10012288079
F1002380 10012361828
F1002390 10012394224
F1002400 10012420544
F1002420 10012484782
F1002430 10012534813
F1002440 10012585173
F1002450 10012606114
F1002470 10012645044
F1002480 10012674040
F1002490 10012695255
F1002500 10012717367
F1002530 10012799367
F1002550 10012878220
F1002560 10012899363
F1002570 10012953683
F1002590 10013034549
F1002600 10013072923
F1002610 10013104345
F1002620 10013146429
F1002630 10013176125
F1002640 10013197923
F1002650 10013225603
F1002700 10013343961
F1002710 10013369709
F1002720 10013391642
F1002750 10013474906
F1002760 10013514227
F1002810 10013666564
F1002820 10013703506
F1002840 10013760310
F1002850 10013817212
F1002870 10013936705
F1002880 10013961943
F1002900 10014028462
F1002910 10014071412
F1002920 10014099231
F1002930 10014154478
F1002940 10014186894
F1002960 10014285134
F1002990 10014412072
F1003000 10014451559
F1003010 10014471604
F1003020 10014522573
F1003030 10014563522
F1003050 10014675597
F1003060 10014893832
F1003070 10014915334
F1003080 10014944621
F1003090 10014969075
F1003100 10015006349
F1003110 10015045341
F1003130 10015101458
F1003140 10015137264
F1003150 10015172466
F1003160 10015196084
F1003170 10015252638
F1003190 10015298901
F1003230 10015478191
F1003250 10015578192
F1003260 10015659184
F1003270 10015775383
F1003280 10015794482
F1003300 10015866884
F1003310 10015919969
F1003320 10016082335
F1003330 10016125413
F1003360 10016211357
F1003370 10016250194
F1003380 10016392627
F1003390 10016415272
F1003400 10016437277
F1003410 10016466632
F1003430 10016601300
F1003450 10016686046
F1003460 10016706426
F1003470 10016734592
F1003480 10016761173
F1003490 10016797956
F1003500 10016822082
F1003520 10016880474
F1003540 10016960329
F1003550 10017012414
F1003560 10017039850
F1003570 10017091907
F1003590 10017147706
F1003600 10017177811
F1003640 10017374725
F1003650 10017402154
F1003660 10017427765
F1003680 10017515988
F1003700 10017583452
F1003720 10017663428
F1003730 10017693573
F1003750 10017885328
F1003770 10018013485
F1003780 10018061309
F1003790 10018107336
F1003800 10018160492
F1003810 10018216233
F1003820 10018268712
F1003830 10018357195
F1003850 10018489784
F1003870 10018553572
F1003880 10018578031
F1003890 10018612497
F1003900 10018633559
F1003910 10018654620
F1003920 10018690306
F1003930 10018796057
F1003940 10018820914
F1003950 10018842693
F1003960 10018893343
F1003980 10018982584
F1003990 10019037765
F1004010 10019177511
F1004020 10019205404
F1004030 10019244400
F1004040 10019277284
F1004050 10019315327
F1004070 10019396840
F1004080 10019424044
F1004090 10019457961
F1004100 10019461000
F1004110 10019497689
F1004120 10019539712
F1004130 10019563253
F1004140 10019713119
F1004150 10019741015
F1004160 10019780471
F1004170 10019845010
F1004180 10019876317
F1004200 10019941578
F1004210 10020010708
F1004220 10020036047
F1004240 10020112404
F1004260 10020166462
F1004270 10020200257
F1004280 10020238386
F1004290 10020318215
F1004320 10020434438
F1004330 10020455714
F1004340 10020477840
F1004360 10020564990
F1004370 10020593697
F1004390 10020677218
F1004400 10020770558
F1004420 10020836263
F1004440 10020944649
F1004450 10020997142
F1004460 10021026548
F1004480 10021083528
F1004490 10021114073
F1004500 10021139315
F1004510 10021167023
F1004520 10021208729
F1004540 10021398344
F1004550 10021431560
F1004570 10021509012
F1004580 10021560952
F1004590 10021587515
F1004600 10021626577
F1004610 10021655458
F1004620 10021682679
F1004650 10021786092
F1004660 10021808419
F1004680 10021969646
F1004700 10022058388
F1004710 10022097357
F1004730 10022223864
F1004740 10022248293
F1004760 10022326415
F1004770 10022452207
F1004780 10022487111
F1004790 10022515209
F1004800 10022611753
F1004830 10022716645
F1004840 10022767135
F1004850 10022831437
F1004890 10024912901
F1004910 10025070336
F1004920 10025201004
F1004930 10025221614
F1004940 10025244765
F1004950 10025267760
F1004960 10025310025
F1004970 10025432120
F1004980 10025457293
F1004990 10025501824
F1005000 10025533690
F1005030 10025696039
F1005040 10025737100
F1005050 10025776447
F1005060 10025801391
F1005070 10025849500
F1005080 10025897020
F1005090 10025923637
F1005100 10025954757
F1005110 10025981428
F1005120 10026054503
F1005140 10026121822
F1005160 10026182493
F1005170 10026208772
F1005180 10026243651
F1005190 10026283602
F1005200 10026339310
F1005220 10026404116
F1005230 10026463688
F1005240 10026489110
F1005250 10026509327
F1005270 10026589861
F1005300 10026828321
F1005310 10026852878
F1005330 10026951989
F1005340 10027028538
F1005360 10027215403
F1005390 10027459807
F1005400 10027602363
F1005410 10027627008
F1005440 10027740531
F1005450 10027790082
F1005470 10027912275
F1005480 10027946899
F1005490 10027979476
F1005500 10028020376
F1005510 10028047826
F1005520 10028070572
F1005530 10028096050
F1005540 10028118487
F1005550 10028152262
F1005560 10028174655
F1005570 10028221489
F1005580 10028251644
F1005600 10028307863
F1005610 10028359601
F1005620 10028400483
F1005630 10028440010
F1005640 10028466244
F1005650 10028498095
F1005670 10028559824
F1005680 10028601211
F1005690 10028629903
F1005710 10028694001
F1005720 10028833332
F1005740 10028892597
F1005760 10028995793
F1005770 10029035026
F1005790 10029140912
F1005800 10029177263
F1005810 10029247747
F1005820 10029275540
F1005830 10029325017
F1005840 10029353259
F1005880 10029755802
F1005890 10029858011
F1005900 10030124007
F1005920 10030271093
F1005930 10030298678
F1005940 10030339487
F1005960 10030527426
F1005970 10030562309
F1005980 10030672079
F1005990 10030720068
F1006000 10030834674
F1006010 10030873951
F1006020 10030902786
F1006030 10030990261
F1006040 10031012230
F1006090 10031240589
F1006110 10031316503
F1006130 10031398052
F1006140 10031420947
F1006160 10031494283
F1006180 10031589547
F1006190 10031655431
F1006210 10031807351
F1006220 10031845931
F1006230 10031880476
F1006240 10031917589
F1006250 10031948428
F1006260 10031973422
F1006270 10031994369
F1006280 10032078349
F1006290 10032111279
F1006300 10032186448
F1006330 10032294040
F1006350 10032359101
F1006360 10032387737
F1006370 10032413055
F1006380 10032433589
F1006410 10032612944
F1006420 10032633723
F1006430 10032654985
F1006440 10032788634
F1006450 10032815790
F1006460 10032999078
F1006470 10033040510
F1006500 10033150421
F1006510 10033184844
F1006520 10033261300
F1006530 10033312367
F1006550 10033391447
F1006560 10033429682
F1006570 10033492966
F1006580 10033531528
F1006590 10033563694
F1006600 10033649825
F1006610 10033694607
F1006630 10033761577
F1006640 10033786899
F1006650 10033842892
F1006670 10033966279
F1006680 10033987281
F1006690 10034033741
F1006700 10034057425
F1006710 10034088197
F1006720 10034109563
F1006730 10034214397
F1006740 10034285267
F1006770 10034700167
F1006780 10034852032
F1006790 10034889814
F1006800 10034913744
F1006820 10034965552
F1006830 10035014359
F1006840 10035049077
F1006860 10035112694
F1006880 10035460947
F1006890 10035547266
F1006900 10035615010
F1006910 10035690158
F1006930 10035821814
F1006940 10035862279
F1006950 10035904354
F1006960 10035928855
F1006970 10035950875
F1006980 10036002649
F1006990 10036051859
F1007010 10036172833
F1007020 10036218304
F1007030 10036264772
F1007040 10036285827
F1007050 10036344292
F1007060 10036371676
F1007070 10036401162
F1007080 10036425618
F1007110 10036557398
F1007120 10036581065
F1007130 10036601977
F1007140 10036630015
F1007150 10036740462
F1007160 10036772362
F1007200 10036924888
F1007210 10037010008
F1007220 10037080763
F1007240 10037142842
F1007290 10037352406
F1007300 10037390013
F1007310 10037452335
F1007320 10037505740
F1007340 10037589441
F1007350 10037625931
F1007360 10037647412
F1007370 10037675400
F1007380 10037745318
F1007390 10037782884
F1007400 10037804580
F1007410 10037835626
F1007430 10037932901
F1007440 10037977006
F1007470 10038216576
F1007480 10038264640
F1007500 10038363541
F1007510 10038463822
F1007520 10038625718
F1007550 10038725565
F1007560 10038755090
F1007570 10038783290
F1007580 10038806658
F1007590 10038836921
F1007600 10038857217
F1007610 10038888620
F1007620 10038937048
F1007640 10039126372
F1007660 10039373018
F1007680 10039461269
F1007690 10039505850
F1007700 10039540553
F1007710 10039639943
F1007720 10039675905
F1007730 10039722114
F1007750 10039780856
F1007760 10039819292
F1007780 10039881051
F1007790 10039953528
F1007800 10039996113
F1007810 10040016226
F1007820 10040042453
F1007830 10040125897
F1007880 10040316725
F1007890 10040338477
F1007900 10040365968
F1007920 10040426574
F1007930 10040463162
F1007940 10040499266
F1007950 10040519327
F1007960 10040540809
F1007970 10040626545
F1007990 10040701091
F1008000 10040769608
F1008010 10040851625
F1008020 10040898901
F1008030 10041029995
F1008040 10041051429
F1008070 10041217233
F1008080 10041245304
F1008090 10041267334
F1008110 10041340062
F1008120 10041373532
F1008130 10041456993
F1008140 10041478087
F1008150 10041502842
F1008160 10041553558
F1008170 10041595091
F1008180 10041672043
F1008190 10041694452
F1008200 10041731531
F1008210 10041789863
F1008220 10041947670
F1008230 10041994950
F1008240 10042030319
F1008250 10042061982
F1008260 10042083541
F1008270 10042111842
F1008310 10042221480
F1008320 10042242862
F1008330 10042288346
F1008340 10042315342
F1008360 10042530889
F1008370 10042562596
F1008380 10042583961
F1008390 10042701387
F1008400 10042755545
F1008410 10042779052
F1008440 10042892585
F1008450 10042979583
F1008460 10043043376
F1008470 10043279114
F1008480 10043292592
F1008540 10043839072
F1008550 10043931640
F1008570 10044047785
F1008580 10044071503
F1008590 10044093123
F1008600 10044093124
F1008610 10044133333
F1008620 10044185609
F1008630 10044219427
F1008640 10044244662
F1008650 10044316527
F1008660 10044361986
F1008690 10044497953
F1008700 10044529546
F1008710 10044557215
F1008720 10044592369
F1008730 10044631287
F1008740 10044666034
F1008750 10044711020
F1008760 10044946212
F1008770 10045022993
F1008780 10045062592
F1008790 10045087919
F1008810 10045137348
F1008820 10045158535
F1008840 10045210845
F1008850 10045231500
F1008870 10045310517
F1008880 10045359878
F1008890 10045395006
F1008900 10045524238
F1008910 10045553973
F1008920 10045585411
F1008930 10045605587
F1008940 10045640747
F1008950 10045698672
F1008960 10045747642
F1008970 10045776469
F1008980 10045799476
F1009000 10045845882
F1009010 10045878250
F1009020 10046001271
F1009040 10046040797
F1009050 10046069471
F1009070 10046137556
F1009080 10046167453
F1009100 10046244873
F1009110 10046307933
F1009130 10046394175
F1009140 10046415088
F1009150 10046436973
F1009170 10046484870
F1009200 10046628034
F1009220 10046733169
F1009230 10046769448
F1009240 10046791557
F1009260 10046854374
F1009270 10046881315
F1009280 10046921672
F1009290 10046950342
F1009310 10047014001
F1009320 10047054697
F1009330 10047086408
F1009340 10047119416
F1009400 10047349638
F1009410 10047404438
F1009420 10047426958
F1009430 10047500126
F1009440 10047523092
F1009460 10047637385
F1009470 10047669994
F1009480 10047702322
F1009490 10047734480
F1009510 10047837203
F1009540 10047965966
F1009550 10047995194
F1009560 10048020417
F1009570 10048052955
F1009590 10048111506
F1009600 10048135081
F1009610 10048161338
F1009630 10048214688
F1009640 10048243965
F1009650 10048264696
F1009660 10048430288
F1009670 10048546960
F1009680 10048624776
F1009690 10048660982
F1009710 10048712186
F1009720 10048742687
F1009730 10048791887
F1009740 10048819304
F1009760 10048920614
F1009770 10048942782
F1009780 10048964251
F1009790 10049001708
F1009810 10049141301
F1009820 10049231331
F1009850 10049362294
F1009860 10049401120
F1009870 10049436407
F1009880 10049469368
F1009890 10049493817
F1009920 10049567212
F1009950 10049715652
F1009960 10049757097
F1009970 10049802294
F1009980 10049824458
F1009990 10049890209
F1010000 10049915330
F1010010 10049946229
F1010020 10049977938
F1010030 10050070696
F1010070 10050244575
F1010080 10050273405
F1010090 10050297274
F1010120 10050435867
F1010150 10050562941
F1010160 10050600524
F1010170 10050629309
F1010180 10050697852
F1010190 10050731718
F1010210 10050789974
F1010240 10050896763
F1010260 10050950117
F1010270 10051020252
F1010280 10051073231
F1010290 10051097100
F1010300 10051138335
F1010310 10051226055
F1010330 10051334752
F1010340 10051411472
F1010350 10051494336
F1010370 10051565777
F1010380 10051596604
F1010390 10051627570
F1010420 10051693427
F1010430 10051718534
F1010440 10051739671
F1010450 10051762880
F1010460 10051803868
F1010470 10051843123
F1010490 10051898573
F1010510 10052019521
F1010530 10052088335
F1010540 10052119070
F1010550 10052141276
F1010560 10052176936
F1010570 10052197726
F1010600 10052298327
F1010610 10052322403
F1010620 10052345301
F1010640 10052413288
F1010650 10052473527
F1010660 10052505035
F1010670 10052526873
F1010680 10052579590
F1010700 10052660587
F1010710 10052684233
F1010730 10052737514
F1010740 10052944490
F1010750 10052966014
F1010760 10053007998
F1010770 10053031692
F1010780 10053057258
F1010810 10053140033
F1010830 10053228196
F1010840 10053253800
F1010850 10053286203
F1010860 10053307504
F1010870 10053331270
F1010880 10053355085
F1010890 10053382466
F1010900 10053404872
F1010920 10053469469
F1010930 10053512385
F1010940 10053551455
F1010950 10053582135
F1010960 10053607284
F1010970 10053640116
F1010990 10053697156
F1021780 10053747496
F1021790 10053918005
F1011000 10054012682
F1011010 10054041553
F1011020 10054074583
F1011030 10054131185
F1011050 10054178436
F1011060 10054208387
F1011070 10054285303
F1011080 10054385812
F1011110 10054632431
F1011120 10054676852
F1011130 10054714669
F1011140 10054740373
F1011150 10054760455
F1011160 10054810138
F1011170 10054860472
F1011180 10054907155
F1011190 10054955034
F1011200 10055038545
F1011210 10055090697
F1011240 10055188735
F1011250 10055234830
F1011260 10055263005
F1011270 10055286328
F1011280 10055306768
F1011290 10055331778
F1011300 10055384413
F1011310 10055436073
F1011320 10055467760
F1011340 10055553090
F1011350 10055573829
F1011430 10055876659
F1011460 10056128418
F1011480 10056169008
F1011490 10056224025
F1011500 10056318826
F1011510 10056402882
F1011520 10056428419
F1011530 10056497455
F1011540 10056525119
F1011560 10056586774
F1011580 10056655967
F1011610 10056807631
F1011630 10056894493
F1011640 10056917088
F1011660 10056994966
F1011670 10057018384
F1011680 10057042296
F1011700 10057102101
F1011720 10057223525
F1011730 10057244623
F1011740 10057303644
F1011750 10057377256
F1011760 10057463526
F1011770 10057527220
F1011790 10057638141
F1011820 10057744636
F1011840 10057855409
F1011850 10057875833
F1011880 10058021767
F1011900 10058087291
F1011910 10058149676
F1011920 10058563915
F1011930 10058632309
F1011940 10058655494
F1011950 10058677957
F1011960 10058708937
F1011970 10058745598
F1011980 10058803324
F1011990 10058830480
F1012010 10058909914
F1012020 10058935577
F1012030 10058958027
F1012040 10058992412
F1012050 10059107639
F1012060 10059129308
F1012070 10059150259
F1012090 10059203050
F1012100 10059257162
F1012110 10059278232
F1012120 10059302139
F1012140 10059501552
F1012170 10059606891
F1012180 10059636021
F1012230 10059934509
F1012240 10059959777
F1012250 10060001421
F1012260 10060075288
F1012290 10060223488
F1012300 10060375485
F1012310 10060412249
F1012320 10060438299
F1012330 10060463661
F1012340 10060493252
F1012350 10060520414
F1012360 10060545671
F1012370 10060582941
F1012380 10060612526
F1012390 10060756094
F1012400 10060777884
F1012410 10060832738
F1012420 10060860434
F1012430 10060885444
F1012450 10060978566
F1012460 10061029596
F1012470 10061066582
F1012480 10061098620
F1012490 10061144289
F1012500 10061165187
F1012510 10061188043
F1012530 10061288405
F1012540 10061308735
F1012580 10061464191
F1012590 10061518224
F1012620 10061648016
F1012630 10061670460
F1012640 10061827420
F1012660 10062018528
F1012680 10062126856
F1012690 10062171363
F1012700 10062263317
F1012710 10062410139
F1012720 10062466742
F1012730 10062487184
F1012740 10062511021
F1012750 10062538581
F1012760 10062637827
F1012770 10062662238
F1012780 10062712520
F1012790 10062734148
F1012800 10063023942
F1012810 10063139836
F1012820 10063170779
F1012830 10063201599
F1012840 10063224428
F1012860 10063340486
F1012880 10063448237
F1012890 10063492538
F1012900 10063536821
F1012940 10063707097
F1012950 10063762591
F1012960 10063792319
F1012970 10063815048
F1012980 10063856480
F1012990 10063917114
F1013020 10064041482
F1013040 10064107325
F1013050 10064128838
F1013060 10064248735
F1013070 10064278716
F1013100 10064458211
F1013110 10064483387
F1013120 10064551775
F1013130 10064623060
F1013140 10064798300
F1013160 10064967961
F1013170 10065047747
F1013180 10065090977
F1013190 10065159485
F1013200 10065295695
F1013210 10065360878
F1013230 10065575428
F1013250 10065664709
F1013270 10065735840
F1013280 10065757089
F1013300 10065821338
F1013310 10065849013
F1013330 10065952065
F1013340 10066006068
F1013350 10066129485
F1013360 10066240212
F1013370 10066284779
F1013380 10066371497
F1013400 10066498375
F1013410 10066531017
F1013420 10066603261
F1013430 10066638386
F1013440 10066801007
F1013480 10067252022
F1013490 10067275736
F1013510 10067368839
F1013530 10067419427
F1013540 10067485299
F1013550 10067569886
F1013560 10067625517
F1013580 10067793097
F1013590 10068029462
F1013600 10068060708
F1013620 10068128346
F1013640 10068185650
F1013650 10068206921
F1013670 10068355898
F1013700 10068467130
F1013710 10068492506
F1013750 10068826019
F1000040 10068941586
F1013760 10068964430
F1013790 10069088791
F1013810 10069177539
F1013820 10069199384
F1013830 10069247532
F1013840 10069359687
F1013860 10069497384
F1013870 10069589399
F1013880 10069649242
F1013900 10069723802
F1013910 10069760269
F1013930 10069880972
F1013950 10069947439
F1013960 10069975517
F1013970 10069999526
F1013980 10070036339
F1013990 10070064822
F1014000 10070096967
F1014020 10070147745
F1014030 10070193477
F1000030 10070226964
F1014040 10070262100
F1014070 10070341718
F1014080 10070373013
F1014090 10070407328
F1014100 10070430549
F1014110 10070455224
F1014130 10070531394
F1014140 10070552188
F1014170 10070719018
F1014230 10070780010
F1014200 10070863042
F1014210 10070951968
F1014220 10071119560
F1014240 10071237689
F1014250 10071261025
F1014260 10071288958
F1014270 10071340536
F1014280 10071397865
F1014290 10071442939
F1014300 10071506530
F1014310 10071544160
F1014320 10071570752
F1014330 10071596515
F1014350 10071649569
F1014380 10071776091
F1014400 10071842089
F1014410 10071863233
F1014420 10071892726
F1014430 10071913258
F1014440 10071951996
F1014450 10072008707
F1014460 10072036074
F1014490 10072132822
F1014500 10072176473
F1014530 10072253646
F1014540 10072367586
F1014550 10072409841
F1014600 10072588140
F1014610 10072618675
F1014620 10072641983
F1014630 10072670776
F1014640 10072698242
F1014650 10072720893
F1014670 10072770201
F1014680 10072806370
F1014710 10072886487
F1014720 10072925101
F1014730 10072975248
F1014770 10073134760
F1014790 10073237869
F1014800 10073324519
F1014810 10073383121
F1014820 10073405615
F1014830 10073427200
F1014850 10073533330
F1003180 10073565351
F1014870 10073684876
F1014890 10073749216
F1014900 10073801364
F1014910 10073839536
F1014920 10073876750
F1014930 10073935992
F1014940 10073972074
F1014950 10073998289
F1014960 10074020674
F1014970 10074050643
F1014980 10074079101
F1014990 10074101857
F1015000 10074142400
F1015010 10074380448
F1015020 10074414413
F1015030 10074450100
F1015040 10074489703
F1015050 10074523159
F1015060 10074550953
F1015070 10074602980
F1015100 10075134374
F1015120 10075246968
F1015130 10075296247
F1015140 10075317705
F1015160 10075381733
F1015180 10075459155
F1015190 10075492508
F1015200 10075601775
F1015220 10075660031
F1015240 10075716786
F1015250 10075745784
F1015260 10075781974
F1015270 10075813927
F1015280 10075841640
F1015290 10075872732
F1015300 10075894477
F1015310 10075926177
F1015320 10075989025
F1015340 10076045717
F1015350 10076116048
F1015360 10076152577
F1015370 10076179313
F1015390 10076335207
F1015400 10076489794
F1015410 10076602726
F1015430 10076694741
F1015440 10076726461
F1015450 10076752695
F1015470 10077095218
F1015480 10077253854
F1015520 10077529990
F1015530 10077564227
F1015540 10077594016
F1015560 10077672167
F1015570 10077737080
F1015580 10077832357
F1015600 10077927864
F1015610 10078070718
F1015620 10078143999
F1015630 10078283667
F1015640 10078314290
F1015650 10078364717
F1015660 10078394823
F1015670 10078415407
F1015680 10078490365
F1015690 10078524351
F1015710 10078597509
F1015720 10078665533
F1015750 10078918396
F1015760 10078992457
F1015800 10079100241
F1015820 10079160472
F1015840 10079229821
F1015850 10079265970
F1015860 10079317854
F1015880 10079422597
F1015890 10079445895
F1015900 10079558719
F1015910 10079584029
F1015920 10079706855
F1015930 10079864902
F1015940 10079933252
F1015950 10080003074
F1015960 10080065392
F1015970 10080106049
F1015980 10080142362
F1016010 10080247566
F1016040 10080403647
F1016050 10080440905
F1000060 10080499737
F1016060 10080634385
F1016070 10080769773
F1016080 10080795997
F1016090 10081115387
F1016110 10081289207
F1016120 10081373487
F1016130 10081395288
F1016150 10081457100
F1016170 10081723683
F1016180 10081749638
F1016200 10081907315
F1016220 10081977078
F1016230 10082049782
F1016240 10082073171
F1016250 10082152683
F1016280 10082291535
F1016290 10082371367
F1016320 10082506615
F1016330 10082528202
F1016340 10082562804
F1016350 10082691395
F1016360 10082719580
F1016370 10082750333
F1016380 10082781100
F1016390 10082876726
F1016400 10082909090
F1016410 10082930121
F1016420 10082953539
F1016460 10083058523
F1016470 10083080685
F1016480 10083103170
F1016490 10083151444
F1016520 10083352578
F1016530 10083388809
F1016590 10083562204
F1016620 10083707371
F1016630 10083734763
F1016650 10083805892
F1016670 10083862922
F1016680 10083890249
F1016700 10083939040
F1016710 10083986714
F1016720 10084012933
F1016730 10084034519
F1016750 10084166597
F1016760 10084195800
F1016800 10084453780
F1016810 10084486829
F1016850 10084619556
F1016870 10084967368
F1016890 10085030670
F1016900 10085213922
F1016910 10085329879
F1016920 10085349986
F1016930 10085372490
F1016940 10085402420
F1016950 10085441578
F1016970 10085526676
F1016980 10085555355
F1016990 10085578309
F1017000 10085611199
F1017020 10085662291
F1000080 10085859610
F1017090 10086146900
F1017100 10086203318
F1017110 10086227018
F1017130 10086283968
F1017150 10086410394
F1017170 10086467009
F1017180 10086503563
F1017190 10086525096
F1017200 10086570129
F1017210 10086597040
F1017220 10086621758
F1017230 10086651132
F1017250 10086712645
F1017260 10086751501
F1017280 10086811712
F1017290 10086842558
F1017300 10086866841
F1017310 10086889262
F1017330 10086939610
F1017370 10087070251
F1017380 10087099116
F1017400 10087156913
F1017410 10087179950
F1017420 10087219907
F1017430 10087258736
F1017440 10087298090
F1017460 10087407822
F1017470 10087481635
F1017480 10087502520
F1017490 10087554453
F1017530 10087797851
F1017540 10087817944
F1017560 10087900540
F1017570 10087942523
F1017580 10087962578
F1017590 10087983511
F1017600 10088017740
F1017610 10088052728
F1017620 10088077609
F1017630 10088110208
F1017640 10088157112
F1017650 10088177926
F1017660 10088203105
F1017670 10088231184
F1017690 10088290172
F1017700 10088318005
F1017710 10088352188
F1017720 10088514656
F1017760 10088667968
F1017770 10088689200
F1017780 10088728814
F1017800 10088791230
F1017810 10088848592
F1017820 10088875895
F1017830 10088903923
F1017850 10088981692
F1017860 10089014843
F1017880 10089068445
F1017900 10089125553
F1017910 10089153666
F1017920 10089183996
F1017930 10089214786
F1017940 10089404007
F1017950 10089434265
F1017960 10089501052
F1017970 10089538251
F1017980 10089577719
F1017990 10089620818
F1018000 10089655670
F1018010 10089695557
F1018020 10089719280
F1018030 10089787587
F1018050 10089895629
F1018060 10089931995
F1018070 10089966395
F1018080 10089986753
F1018090 10090016629
F1018140 10090185112
F1018160 10090230434
F1018170 10090253057
F1018190 10090302306
F1018200 10090333578
F1018210 10090356426
F1018230 10090435640
F1018240 10090462708
F1018260 10090545799
F1018280 10090629938
F1018290 10090672399
F1018300 10090715327
F1018320 10090785983
F1018330 10090814021
F1018340 10090848160
F1018360 10090915797
F1018370 10090945939
F1018380 10090969576
F1018420 10091193330
F1018430 10091215058
F1018450 10091314860
F1018460 10091346769
F1018470 10091376701
F1018480 10091398979
F1018500 10091477603
F1018510 10091503333
F1018520 10091556573
F1018530 10091607551
F1018540 10091669820
F1018550 10091692826
F1018580 10091803115
F1018590 10091834645
F1018600 10091863621
F1018610 10091901742
F1018620 10091959953
F1018630 10091983651
F1018650 10092064272
F1018670 10092110207
F1018680 10092142810
F1018690 10092191762
F1018700 10092211830
F1018710 10092233233
F1018720 10092266701
F1018730 10092299552
F1018750 10092362722
F1018760 10092398873
F1018770 10092440189
F1018780 10092465232
F1018790 10092504834
F1018800 10092570463
F1018810 10092605462
F1018840 10092705112
F1018850 10092726758
F1018860 10092772803
F1018870 10092798827
F1018880 10092825052
F1018890 10092866739
F1018900 10092892687
F1018920 10092939956
F1018930 10092965589
F1018940 10092987294
F1018950 10093016335
F1018960 10093049441
F1018970 10093072439
F1018980 10093111289
F1018990 10093209869
F1019000 10093336974
F1019010 10093368152
F1019030 10093427139
F1019040 10093464034
F1019050 10093503861
F1019060 10093529042
F1019070 10093569226
F1019090 10093622263
F1019100 10093645265
F1019110 10093723136
F1019130 10093838141
F1019150 10093929483
F1019160 10093983407
F1019170 10094038230
F1019180 10094136704
F1019200 10094192056
F1019230 10094369086
F1019240 10094414576
F1019250 10094453242
F1019260 10094504837
F1019270 10094638000
F1019320 10094895066
F1019350 10095051358
F1019390 10095204614
F1019400 10095230260
F1019450 10095436179
F1019470 10095482405
F1019480 10095524761
F1019500 10095600555
F1019510 10095626541
F1019520 10095649660
F1019550 10095733848
F1019570 10095835925
F1019600 10095935850
F1019610 10095961003
F1019620 10096012492
F1019630 10096040234
F1019650 10096098495
F1019660 10096126812
F1019700 10096272792
F1019710 10096332757
F1019720 10096353946
F1019730 10096424183
F1019740 10096474579
F1019750 10096508075
F1019770 10096556741
F1019790 10096615878
F1019800 10096659357
F1019810 10096706792
F1019820 10096768489
F1019840 10096912983
F1019850 10096954908
F1019860 10096988225
F1019870 10097074408
F1019880 10097115277
F1019900 10097257860
F1019910 10097279267
F1019940 10097369949
F1019960 10097468389
F1019980 10097548922
F1020000 10097641437
F1020030 10098199153
F1020040 10098253404
F1020050 10098307733
F1020060 10098360284
F1020070 10098390838
F1020080 10098433938
F1020090 10098466954
F1020110 10098522284
F1020120 10098592317
F1020130 10098645007
F1020150 10098901861
F1020160 10098939889
F1020180 10099175221
F1020200 10099237013
F1020210 10099282331
F1020220 10099389871
F1020230 10099441991
F1020240 10099605138
F1020250 10099641254
F1020260 10099747559
F1020270 10099768906
F1020280 10099805527
F1020290 10099831879
F1020300 10099869050
F1020310 10099916214
F1020320 10099937681
F1020340 10099983403
F1020350 10100003543
F1020370 10100080437
F1020380 10100162787
F1020390 10100196039
F1020400 10100255326
F1020410 10100286297
F1020420 10100301949
F1020430 10100336054
F1020440 10100360261
F1020450 10100439661
F1020460 10100478954
F1020470 10100591812
F1020480 10100624257
F1020500 10100797646
F1020510 10100828285
F1020520 10100861060
F1020530 10100892820
F1020540 10100923319
F1020550 10100971009
F1020560 10101007107
F1020570 10101053742
F1020590 10101116495
F1020610 10101225393
F1020620 10101257707
F1020630 10101293305
F1020640 10101341260
F1020670 10101446827
F1020700 10101624833
F1020710 10101656357
F1020730 10101858504
F1020740 10101885154
F1020750 10101924522
F1020760 10101945860
F1020770 10102042845
F1020780 10102070880
F1020800 10102223176
F1020820 10102299779
F1020830 10102383091
F1020850 10102438585
F1020860 10102465276
F1020880 10102506683
F1020890 10102536224
F1020910 10102605776
F1020920 10102636462
F1020950 10102815899
F1020960 10102832815
F1020970 10102879046
F1020980 10102907129
F1020990 10102927416
F1021000 10102983513
F1021010 10103015750
F1021020 10103062607
F1021030 10103099795
F1021040 10103132180
F1021050 10103334744
F1021080 10103431533
F1021090 10103452965
F1021100 10103499301
F1021110 10103543247
F1021120 10103593999
F1021130 10103631065
F1021140 10103657962
F1021150 10103700637
F1021160 10103736759
F1021170 10103768639
F1021180 10103795346
F1021210 10103898867
F1021220 10103936504
F1021230 10103966659
F1021240 10104004851
F1021250 10104033163
F1021270 10104123602
F1021280 10104193802
F1021310 10104290716
F1021330 10104387748
F1021340 10104428997
F1021350 10104483727
F1021370 10104556277
F1021380 10104593605
F1021390 10104664073
F1021400 10104690021
F1021410 10104740930
F1021420 10104777075
F1021450 10104868890
F1021460 10104889086
F1021470 10104917015
F1021480 10104951351
F1021490 10105001242
F1021500 10105026522
F1021510 10105070157
F1021530 10105126573
F1021540 10105155473
F1021550 10105189592
F1021570 10105258956
F1021580 10105299546
F1021590 10105361376
F1021620 10105580940
F1021640 10105651922
F1021650 10105681005
F1021660 10105712585
F1021670 10105762612
F1021690 10105888550
F1021710 10105950061
F1021720 10105996384
F1021740 10106043788
F1021750 10106090524
F1021760 10106125176
F1021770 10106203563
F0100110 1000014038
F0100190 1000113642
F0100220 1000244699
F0100250 1000369419
F0100260 1000410351
F0100280 1000487654
F0100290 1000524507
F0100310 1000643559
F0100320 1000681960
F0100340 1000727682
F0100350 1000748908
F0100370 1000807571
F0100400 1000913630
F0100420 1000988597
F0100440 1001043153
F0100450 1001073350
F0100460 1001097491
F0100480 1001147167
F0100490 1001170768
F0100510 1001247321
F0100520 1001324142
F0100530 1001354281
F0100540 1001393699
F0100560 1001437007
F0100570 1001479888
F0100600 1001570769
F0100610 1001593415
F0100630 1001639321
F0100640 1001662072
F0100650 1001705125
F0100660 1001729495
F0100680 1001791641
F0100700 1001857164
F0100720 1001936699
F0100740 1002019349
F0100750 1002098937
F0100760 1002121462
F0100770 1002202188
F0100780 1002223443
F0100790 1002270723
F0100800 1002333175
F0100820 1002391305
F0100830 1002453660
F0100860 1002558855
F0100870 1002580760
F0100880 1002608865
F0100890 1002648754
F0100900 1002688380
F0100910 1002710094
F0100920 1002741613
F0100930 1002775727
F0100940 1002809423
F0100950 1002877872
F0100960 1002914488
F0100970 1002977385
F0100980 1003015077
F0101000 1003083368
F0101010 1003083498
F0101020 1003129808
F0101050 1003211002
F0101060 1003239885
F0101070 1003268724
F0101080 1003294592
F0101090 1003362456
F0101110 1003434514
F0101120 1003467665
F0101130 1003493726
F0101160 1003654143
F0101170 1003707569
F0101180 1003775845
F0101210 1003871067
F0101220 1003895811
F0101230 1003923164
F0101240 1004070975
F0101250 1004128584
F0101260 1004149603
F0101270 1004182392
F0101280 1004284069
F0101290 1004324291
F0101300 1004477888
F0101330 1004639722
F0101340 1004667658
F0101350 1004696815
F0101360 1004744613
F0101370 1004797612
F0101380 1004827062
F0101400 1004874582
F0101420 1004927997
F0101430 1004951465
F0101440 1005098840
F0101450 1005146395
F0101460 1005191117
F0101470 1005222501
F0101480 1005249214
F0101490 1005273271
F0101500 1005303426
F0101510 1005372373
F0101520 1005395582
F0101530 1005417033
F0101540 1005443873
F0101550 1005485774
F0101580 1005629482
F0101590 1005664719
F0101650 1005830837
F0101660 1005856709
F0101670 1005888292
F0101680 1005916070
F0101700 1006046098
F0101710 1006077725
F0101720 1006219143
F0101730 1006301299
F0101740 1006350259
F0101750 1006375948
F0101780 1006481567
F0101790 1006539424
F0101800 1006559946
F0101810 1006590363
F0101820 1006722802
F0101830 1006747618
F0101840 1006783110
F0101860 1006868187
F0101870 1006914656
F0101880 1006936639
F0101910 1007153643
F0101930 1007237454
F0100010 1007298269
F0101950 1007378097
F0101960 1007424454
F0101970 1007526893
F0101990 1007608504
F0102000 1007631043
F0102010 1007658696
F0102020 1007686125
F0102050 1007846962
F0102060 1007959111
F0102070 1008015128
F0102080 1008044612
F0102090 1008064722
F0102110 1008134281
F0102140 1008264036
F0102150 1008294019
F0102160 1008353754
F0102170 1008432956
F0102200 1008885096
F0102210 1008949726
F0102220 1008982861
F0102230 1009004207
F0102250 1009098900
F0102260 1009306679
F0102270 1009358490
F0102280 1009387585
F0102300 1009575773
F0102320 1009741578
F0102340 1009825545
F0102350 1009873496
F0102360 1009894291
F0102370 1009915779
F0102390 1010029277
F0102410 1010098308
F0102420 1010122356
F0102430 1010143921
F0102440 1010245715
F0102460 1010387988
F0102480 1010447569
F0102560 1011324871
F0100030 1011498897
F0102610 1011732572
F0102620 1011838697
F0102630 1011914097
F0102640 1011939029
F0102650 1011959753
F0102670 1012076959
F0102690 1012242066
F0102700 1012265746
F0102710 1012463772
F0102720 1012506327
F0102730 1012544191
F0102740 1012741359
F0102750 1012959937
F0102760 1012995318
F0102770 1013045067
F0102790 1013137364
F0102800 1013159988
F0102810 1013227160
F0102860 1014238026
F0102870 1014284370
F0102880 1014321529
F0102900 1014548400
F0102920 1014765724
F0102940 1014816302
F0102950 1014841104
F0102960 1014875612
F0102970 1014914756
F0103010 1015157456
F0103020 1015189918
F0103030 1015241613
F0103040 1015281557
F0103050 1015440305
F0103060 1015464150
F0103070 1015489904
F0103080 1015555019
F0103120 1015956986
F0103140 1016027989
F0103150 1016068792
F0103160 1016100121
F0103170 1016136166
F0103180 1016178293
F0103210 1016316415
F0103220 1016360595
F0103230 1016400013
F0103250 1016472909
F0103260 1016511615
F0103280 1016597222
F0103290 1016642719
F0103300 1016667455
F0103310 1016692314
F0103320 1016740527
F0103330 1016801750
F0103350 1016887709
F0103360 1016924533
F0103370 1016957941
F0103380 1016985643
F0103390 1017012360
F0103410 1017106221
F0103420 1017145974
F0103430 1017178059
F0103440 1017201725
F0103450 1017230763
F0103490 1017454663
F0103500 1017516394
F0103510 1017549129
F0103530 1017616387
F0103540 1017641455
F0103550 1017699247
F0103560 1017812948
F0103570 1017921630
F0103590 1018042777
F0103600 1018195202
F0103610 1018221165
F0103640 1018323377
F0103650 1018362369
F0103660 1018383578
F0103680 1018449957
F0103690 1018480548
F0103700 1018637500
F0103710 1018662822
F0103720 1018702600
F0103730 1018726717
F0100140 1018771895
F0103740 1018918773
F0103750 1018953352
F0103800 1019179350
F0103810 1019238929
F0103820 1019345603
F0103830 1019385765
F0103840 1019640293
F0103850 1019802294
F0103860 1019851471
F0103870 1019877646
F0103890 1019952844
F0103900 1019988097
F0103930 1020265533
F0103940 1020294178
F0103950 1020373074
F0103960 1020399663
F0103970 1020421151
F0103980 1020513154
F0103990 1020560762
F0104000 1020637773
F0104010 1020677297
F0104040 1020870761
F0104060 1020933176
F0104070 1021011529
F0104080 1021044559
F0104090 1021093245
F0104100 1021224196
F0104110 1021266546
F0104120 1021300411
F0104140 1021412633
F0104150 1021491227
F0104160 1021530312
F0104170 1021595039
F0104190 1021658255
F0104200 1021693775
F0104220 1021801171
F0104230 1021837258
F0104240 1021863741
F0104250 1021892256
F0104270 1021956528
F0104280 1021979426
F0104300 1022034496
F0104320 1022126711
F0104340 1022184889
F0104350 1022223201
F0104360 1022253339
F0104370 1022292406
F0104380 1022335556
F0104390 1022372390
F0104410 1022448596
F0104420 1022648211
F0104450 1022838393
F0104460 1022921098
F0104470 1022961850
F0104480 1022993604
F0104490 1023052106
F0104500 1023155512
F0104510 1023195770
F0104520 1023220898
F0104530 1023274821
F0104540 1023317323
F0104570 1023503625
F0104580 1023551250
F0104590 1023644532
F0104600 1023694843
F0104610 1023728417
F0104620 1023763050
F0104630 1023815444
F0104640 1023845699
F0104660 1023939833
F0104670 1023970355
F0104680 1024000231
F0104710 1024118522
F0104720 1024145529
F0104730 1024167339
F0104740 1024189629
F0104750 1024232501
F0104760 1024275183
F0104770 1024368192
F0104780 1024411506
F0104800 1024483632
F0104810 1024516513
F0104830 1024574639
F0104840 1024611233
F0104850 1024635353
F0104860 1024657857
F0104870 1024717282
F0104880 1024746917
F0104890 1024769055
F0104910 1024853103
F0104960 1024996033
F0104970 1025018717
F0104980 1025071646
F0105000 1025129232
F0105010 1025151075
F0105020 1025183429
F0105030 1025215049
F0105050 1025366412
F0105090 1025510438
F0105110 1025630994
F0105120 1025652143
F0105130 1025684793
F0105140 1025789603
F0105150 1025834378
F0105160 1025865178
F0105170 1025905407
F0105180 1025945613
F0105190 1026009921
F0105200 1026048845
F0105210 1026086726
F0105220 1026191443
F0105240 1026399729
F0105250 1026492570
F0105280 1026604937
F0105290 1026674647
F0105300 1026710109
F0105310 1026758615
F0105320 1026844053
F0105330 1026876168
F0105340 1026912480
F0105360 1027099564
F0105380 1027204282
F0105400 1027314803
F0105410 1027390503
F0105420 1027415115
F0105470 1027482861
F0105430 1027579796
F0105440 1027623092
F0105450 1027658670
F0105460 1027732833
F0105480 1027818390
F0105490 1027893559
F0105510 1028006219
F0105520 1028036958
F0105530 1028244438
F0105540 1028538947
F0105550 1028564086
F0105560 1028593990
F0105570 1028769749
F0105590 1028823760
F0105610 1028926714
F0105620 1028949443
F0105650 1029122972
F0105660 1029147078
F0105670 1029219132
F0105690 1029303973
F0105700 1029330360
F0105710 1029353911
F0105720 1029378747
F0105730 1029406290
F0105740 1029604866
F0105750 1029642352
F0105760 1029675491
F0105780 1029712571
F0105790 1029739311
F0105800 1029783740
F0105810 1029808261
F0105820 1029830061
F0105830 1029864863
F0105850 1029929917
F0105860 1029975903
F0105880 1030036543
F0105900 1030155665
F0105910 1030188209
F0105920 1030242626
F0105930 1030358495
F0105940 1030429565
F0105950 1030515559
F0105960 1030575135
F0105970 1030619466
F0105990 1030701094
F0106000 1030729603
F0106010 1030759620
F0106030 1030828462
F0106040 1030843173
F0106050 1030878713
F0106070 1030970701
F0106080 1031017188
F0106090 1031039668
F0106100 1031059822
F0106110 1031128140
F0106140 1031301533
F0106160 1031352734
F0106170 1031514180
F0106180 1031547313
F0106190 1031580518
F0106200 1031611906
F0106230 1032023797
F0106240 1032110862
F0106250 1032192771
F0106260 1032267590
F0106270 1032308256
F0106280 1032334090
F0106290 1032364123
F0106300 1032423821
F0106330 1032582467
F0106340 1032619230
F0106360 1032712009
F0106370 1032755620
F0106380 1032846884
F0106390 1032878144
F0106400 1032949575
F0106410 1032987753
F0106430 1033047886
F0106440 1033095596
F0106450 1033136014
F0106460 1033178038
F0106480 1033254599
F0106490 1033296052
F0106500 1033502427
F0106510 1033558636
F0106520 1033580543
F0106530 1033637325
F0106540 1033679722
F0106550 1033711422
F0106560 1033744104
F0106570 1033771636
F0106580 1033799178
F0106590 1033828832
F0106630 1033983402
F0106650 1034054463
F0106660 1034085800
F0106720 1034300519
F0106730 1034347535
F0106750 1034407164
F0106760 1034458789
F0106770 1034512156
F0106790 1034615256
F0106800 1034639391
F0106810 1034679429
F0106820 1034747729
F0106830 1034780065
F0106840 1034825272
F0106860 1034927493
F0106870 1034948669
F0106880 1034987550
F0106890 1035020483
F0106900 1035047499
F0106910 1035080818
F0106920 1035107692
F0106930 1035130955
F0106940 1035152844
F0106950 1035197091
F0106960 1035238665
F0106970 1035262097
F0106980 1035285632
F0107000 1035331614
F0107020 1035381802
F0107040 1035480869
F0107070 1035676937
F0107080 1035713131
F0107090 1035756434
F0107100 1035881278
F0107110 1036085241
F0107120 1036139751
F0107130 1036174882
F0107150 1036334980
F0107160 1036377350
F0107170 1036404482
F0107180 1036507776
F0107200 1036632292
F0107210 1036660960
F0107240 1036761877
F0107250 1036790108
F0107260 1036831900
F0107270 1036897971
F0107280 1036925179
F0107310 1037028006
F0107330 1037086738
F0107340 1037113945
F0107350 1037140939
F0107380 1037243056
F0107390 1037438185
F0107400 1037479119
F0107420 1037667472
F0107440 1037747213
F0107470 1037861523
F0107480 1037890858
F0107500 1037962259
F0107510 1038022101
F0107520 1038083012
F0107530 1038119282
F0107540 1038245980
F0107560 1038298217
F0107570 1038327652
F0107580 1038372695
F0107590 1038444435
F0107600 1038486179
F0107610 1038577651
F0107640 1038806545
F0107660 1039186974
F0107670 1039230849
F0107680 1039307649
F0107690 1039384792
F0107700 1039429582
F0107710 1039454544
F0107720 1039568802
F0107730 1039692200
F0107740 1039716032
F0107750 1039820991
F0107760 1039882376
F0107770 1039933731
F0107780 1039976416
F0107790 1040050487
F0107810 1040150878
F0107820 1040300540
F0107830 1040327197
F0107840 1040407179
F0107850 1040566715
F0107870 1040638044
F0107880 1040661663
F0107900 1040719347
F0107910 1040758983
F0107920 1040878676
F0107930 1040904126
F0107940 1040931077
F0107950 1040958014
F0107960 1040995638
F0107970 1041020598
F0107980 1041042735
F0108000 1041168633
F0108010 1041201222
F0108020 1041248664
F0108030 1041272857
F0108040 1041306130
F0108050 1041342674
F0108060 1041395717
F0108070 1041437044
F0108080 1041459257
F0108090 1041489565
F0108100 1041516047
F0108110 1041564116
F0108120 1041600354
F0108130 1041630234
F0108140 1041675181
F0108150 1041722740
F0108160 1041793197
F0108170 1041828459
F0108180 1041888631
F0108190 1042047523
F0108200 1042082815
F0108210 1042106877
F0108220 1042131682
F0108230 1042267613
F0108250 1042367798
F0108260 1042389699
F0108270 1042488246
F0108280 1042584716
F0108290 1042612042
F0108300 1042676544
F0108310 1042714936
F0108330 1042763139
F0108350 1042813944
F0108370 1042875764
F0108380 1042906017
F0108390 1042937352
F0108400 1043030542
F0108410 1043053683
F0108420 1043082467
F0108430 1043137145
F0108440 1043173391
F0108450 1043195973
F0108460 1043216667
F0108480 1043280023
F0108490 1043303024
F0108500 1043391348
F0108510 1043461071
F0108520 1043483581
F0108540 1043622399
F0108580 1043728415
F0108590 1043760388
F0108610 1043817826
F0108620 1043866603
F0108630 1043894797
F0108660 1044064307
F0108670 1044092636
F0108690 1044142530
F0108700 1044192991
F0108710 1044240246
F0108720 1044276807
F0108730 1044310182
F0108740 1044419258
F0108750 1044460521
F0108760 1044486455
F0108770 1044538807
F0108780 1044574677
F0108790 1044599100
F0108800 1044640563
F0108810 1044667570
F0108820 1044689270
F0108830 1044713675
F0108840 1044739865
F0108850 1044776051
F0108870 1044840249
F0108880 1044861513
F0108890 1044894257
F0108900 1044931182
F0108930 1045063751
F0108950 1045128701
F0108960 1045193603
F0108990 1045326137
F0109060 1045536994
F0109080 1045647138
F0109120 1045986516
F0109140 1046151959
F0109150 1046199933
F0109160 1046229321
F0109180 1046323000
F0109190 1046346236
F0109210 1046391244
F0109220 1046434313
F0109260 1046565191
F0100080 1046901459
F0109360 1046922054
F0109370 1046955851
F0109380 1046985246
F0109400 1047045230
F0109410 1047065261
F0109420 1047121527
F0109430 1047153851
F0109470 1047347125
F0109480 1047372647
F0109520 1047536760
F0109540 1047694704
F0109560 1047778312
F0109570 1047904413
F0109580 1047924986
F0109600 1048053651
F0109640 1048191476
F0109650 1048219435
F0109660 1048248142
F0109680 1048327003
F0109690 1048354950
F0109710 1048440267
F0109720 1048471746
F0109740 1048547740
F0109750 1048573363
F0109760 1048640548
F0109770 1048665089
F0109780 1048689181
F0109800 1048799607
F0109810 1048853132
F0109820 1048889678
F0109830 1048933291
F0109840 1048958005
F0109850 1049022709
F0109880 1049221200
F0109890 1049244559
F0109900 1049267474
F0109910 1049302477
F0109920 1049403484
F0109940 1049517486
F0109960 1049589647
F0109980 1049660351
F0109990 1049690525
F0110000 1049730923
F0110010 1049754204
F0110020 1049858607
F0110040 1049925039
F0110050 1049971484
F0110060 1050008816
F0110070 1050031806
F0110080 1050085071
F0100170 1050169471
F0110100 1050222674
F0100240 1050261396
F0110110 1050282113
F0110120 1050319323
F0110130 1050351307
F0110140 1050373059
F0110150 1050441312
F0110160 1050480592
F0110170 1050531108
F0110180 1050555211
F0110190 1050586006
F0110210 1050695140
F0110220 1050742650
F0110250 1050853398
F0110270 1050937218
F0110280 1050978710
F0110290 1051006140
F0110300 1051124342
F0110310 1051163887
F0110320 1051300175
F0110330 1051342360
F0110340 1051389105
F0110360 1051460268
F0110380 1051534244
F0110400 1051737681
F0110410 1051793142
F0110420 1051859933
F0110440 1051933754
F0110460 1052012990
F0110470 1052066861
F0110490 1052135974
F0110500 1052172542
F0110510 1052217229
F0110520 1052272441
F0110540 1052388164
F0110560 1052539817
F0110570 1052561031
F0110580 1052582865
F0110590 1052644194
F0110600 1052687802
F0110630 1052795446
F0110640 1052827029
F0110650 1052847366
F0110660 1052870294
F0110670 1052898767
F0110690 1052952325
F0110700 1052984946
F0110710 1053025392
F0110720 1053065704
F0110730 1053102123
F0110740 1053247300
F0110750 1053313134
F0110760 1053341464
F0110780 1053424030
F0110790 1053451901
F0110840 1053598731
F0110850 1053671558
F0110860 1053723264
F0110880 1053822907
F0110890 1053880017
F0110900 1053907613
F0110910 1053936173
F0110930 1054006177
F0110950 1054089772
F0110960 1054129560
F0110970 1054150831
F0110990 1054219097
F0111000 1054252126
F0111010 1054274662
F0111030 1054386908
F0111040 1054407044
F0111050 1054436598
F0111060 1054461363
F0111090 1054591712
F0111100 1054638743
F0111110 1054667969
F0111120 1054695761
F0111130 1054717464
F0111140 1054738190
F0111160 1054801752
F0111170 1054838002
F0111180 1054915237
F0111200 1055041397
F0111210 1055068452
F0111230 1055117569
F0111240 1055175718
F0111250 1055206939
F0111260 1055229661
F0111290 1055394737
F0111300 1055418095
F0111320 1055513136
F0111360 1055673836
F0111400 1056015336
F0111410 1056041804
F0111420 1056063826
F0111430 1056188979
F0111450 1056254239
F0111460 1056343907
F0111470 1056452340
F0111500 1056765215
F0111510 1056809585
F0111520 1056871053
F0111530 1056906467
F0111540 1056928253
F0111550 1056964509
F0111570 1057097550
F0111580 1057143017
F0111590 1057180148
F0111600 1057260972
F0111610 1057330357
F0111630 1057421048
F0111640 1057450474
F0111650 1057471640
F0111660 1057512973
F0111680 1057616025
F0111710 1057702385
F0111690 1057774377
F0111700 1057798609
F0111720 1057913624
F0111730 1057951030
F0111740 1057982820
F0111750 1058042638
F0111770 1058180914
F0111780 1058202087
F0111790 1058229631
F0111800 1058478080
F0111820 1058773522
F0111830 1058815378
F0111840 1059075284
F0111850 1059101517
F0111860 1059128232
F0111890 1059323901
F0111900 1059374583
F0111910 1059460639
F0111920 1059607414
F0111930 1059664885
F0111940 1059718970
F0111950 1059799327
F0111960 1059799328
F0111970 1059825125
F0111980 1059853274
F0111990 1059899503
F0112000 1059925799
F0112020 1059981024
F0112030 1060004559
F0112050 1060073100
F0112060 1060099750
F0112070 1060152426
F0112100 1060234221
F0112120 1060357503
F0112130 1060394453
F0112150 1060513895
F0112160 1060548242
F0112170 1060572493
F0112180 1060619267
F0112190 1060663284
F0112200 1060686366
F0112210 1060751595
F0112220 1060809665
F0112230 1060842756
F0112240 1060865900
F0112250 1060908248
F0112270 1060991916
F0112300 1061182531
F0112310 1061216644
F0112320 1061245263
F0112330 1061282581
F0112340 1061309669
F0112350 1061351329
F0112360 1061377410
F0112380 1061446735
F0112410 1061576493
F0112430 1061648932
F0112440 1061680179
F0112450 1061707544
F0112460 1061749988
F0112470 1061781774
F0112480 1061816725
F0112490 1061960503
F0112500 1061980382
F0112520 1062041329
F0112530 1062088777
F0112560 1062200612
F0112570 1062229404
F0112590 1062290491
F0112600 1062319107
F0112610 1062347548
F0112620 1062419652
F0112630 1062453902
F0100060 1062700888
F0112670 1062745876
F0112690 1062813296
F0112700 1062864924
F0100090 1062903762
F0112720 1062988708
F0112730 1063034015
F0112740 1063057542
F0112750 1063103376
F0112760 1063134249
F0112770 1063165653
F0112780 1063201432
F0112800 1063260592
F0112810 1063290921
F0112820 1063317735
F0112830 1063353671
F0112840 1063390653
F0112850 1063419414
F0112860 1063451323
F0112870 1063491319
F0112880 1063528235
F0112890 1063570305
F0112900 1063611306
F0112910 1063668302
F0112920 1063746100
F0112930 1063770113
F0112940 1063793608
F0112950 1063816913
F0112960 1063872789
F0113000 1064091422
F0113010 1064147284
F0113020 1064173388
F0113030 1064297826
F0113040 1064378197
F0113050 1064424192
F0113070 1064493166
F0113080 1064554511
F0113100 1064622423
F0113110 1064647196
F0113120 1064670141
F0113130 1064787542
F0113140 1064825090
F0113150 1064853867
F0113190 1064972045
F0113200 1065008552
F0113240 1065146606
F0113250 1065167828
F0113260 1065197677
F0113270 1065244082
F0113280 1065287593
F0113290 1065331988
F0113300 1065366740
F0113310 1065401554
F0113320 1065515987
F0113330 1065537491
F0113340 1065560286
F0113350 1065606540
F0113360 1065638343
F0113370 1065661818
F0113380 1065687831
F0113390 1065712985
F0113410 1065774963
F0113420 1065846476
F0113430 1065869153
F0113440 1065901953
F0113450 1065930952
F0113460 1065957390
F0113470 1065991815
F0113480 1066014815
F0113490 1066058911
F0113500 1066098175
F0113510 1066330480
F0113520 1066385196
F0113530 1066410103
F0113540 1066448326
F0113550 1066574543
F0113560 1066596156
F0113570 1066642631
F0113580 1066684196
F0113600 1066797200
F0113610 1066821960
F0113620 1066851553
F0113640 1066936405
F0113650 1066971785
F0113660 1067055261
F0113670 1067081775
F0113680 1067119589
F0113690 1067147488
F0113700 1067173005
F0113710 1067210808
F0113720 1067249054
F0113730 1067318740
F0113740 1067443941
F0113750 1067523646
F0113760 1067551498
F0113770 1067583534
F0113780 1067627872
F0113800 1067680631
F0113810 1067726748
F0113820 1067755813
F0113830 1067779829
F0113840 1067801353
F0113860 1067947813
F0113900 1068188517
F0113910 1068220457
F0113920 1068250400
F0113960 1068371872
F0113990 1068456231
F0114010 1068510270
F0114020 1068553122
F0114030 1068623270
F0114040 1068644961
F0114050 1068666223
F0114060 1068709077
F0114070 1068762711
F0114080 1068801602
F0114090 1068855690
F0114100 1068876073
F0114110 1068905838
F0114120 1068959338
F0114150 1069081746
F0114160 1069106533
F0114170 1069380688
F0114180 1069443399
F0114200 1069503256
F0114210 1069528622
F0114220 1069551738
F0114230 1069576517
F0114240 1069643959
F0114250 1069707257
F0114260 1069789279
F0114270 1069815898
F0114280 1069848816
F0114300 1069936794
F0114310 1069963398
F0114320 1070012034
F0114330 1070051870
F0114340 1070095337
F0114350 1070168783
F0114360 1070196076
F0114370 1070234225
F0114380 1070265609
F0114400 1070379231
F0114410 1070411646
F0114420 1070443282
F0114430 1070481040
F0114460 1070679786
F0114470 1070738581
F0114480 1070771471
F0114500 1070862231
F0114510 1070920667
F0114520 1070985722
F0114530 1071055014
F0114550 1071127524
F0114570 1071234296
F0114580 1071357246
F0114610 1071563555
F0114620 1071585336
F0114640 1071778150
F0114680 1071919665
F0114690 1071979458
F0114730 1072224768
F0114740 1072354343
F0114750 1072377125
F0114760 1072412086
F0114770 1072472613
F0114780 1072502801
F0114800 1072565212
F0114810 1072587546
F0114850 1072956334
F0114880 1073119196
F0114890 1073154505
F0114910 1073249867
F0114920 1073314637
F0114970 1073562297
F0114980 1073596493
F0114990 1073624954
F0115000 1073659512
F0115010 1073730135
F0115030 1073981192
F0115040 1074016192
F0115050 1074099263
F0115060 1074208850
F0115140 1074569739
F0115160 1074635915
F0115170 1074675013
F0115180 1074700817
F0115190 1074734703
F0115200 1074760161
F0115210 1074797121
F0115220 1074825741
F0115300 1075135242
F0115310 1075180498
F0115330 1075246290
F0115340 1075390599
F0115350 1075452532
F0100120 1075559938
F0115360 1075668130
F0115370 1075815672
F0115400 1076074458
F0115410 1076099438
F0115420 1076155226
F0115440 1076229188
F0115450 1076256572
F0115470 1076362569
F0115480 1076434293
F0115490 1076505505
F0115510 1076556540
F0115530 1076629388
F0115540 1076732789
F0115550 1076817711
F0115560 1076840997
F0115570 1077188780
F0115580 1077235779
F0100040 1077269180
F0115590 1077317385
F0115600 1077415588
F0115610 1077469637
F0115640 1077620415
F0115650 1077643198
F0115660 1077706623
F0115670 1077735937
F0115680 1077789354
F0115690 1077874001
F0115710 1077994924
F0115720 1078205573
F0115740 1078280008
F0115750 1078320670
F0115800 1078603470
F0115810 1078668280
F0115820 1078711235
F0115830 1078966222
F0115850 1079060432
F0115870 1079173536
F0115890 1079595901
F0115900 1079657036
F0115910 1079783568
F0115920 1079908851
F0115930 1079937591
F0115970 1080050487
F0115980 1080076070
F0116000 1080132372
F0116010 1080155227
F0116030 1080204226
F0116040 1080254378
F0116050 1080288508
F0116060 1080314815
F0116070 1080362916
F0116080 1080419712
F0116090 1080469987
F0116140 1080645629
F0116150 1080684922
F0116170 1080774463
F0116180 1080812353
F0116200 1080883890
F0116220 1080963024
F0116230 1080995759
F0116240 1081022762
F0116260 1081085496
F0116290 1081242738
F0116300 1081283582
F0116330 1081376956
F0116350 1081527609
F0116370 1081639876
F0116400 1081761527
F0116410 1081789610
F0116420 1081829875
F0116440 1081879312
F0116450 1082099085
F0116460 1082120062
F0116470 1082150267
F0116490 1082201456
F0116530 1082377934
F0116570 1082490786
F0116590 1082553338
F0116610 1082627068
F0116660 1082822088
F0116670 1082843582
F0116680 1082871326
F0116690 1082904951
F0116700 1082938827
F0116710 1082984086
F0116730 1083042555
F0116740 1083072761
F0116760 1083141650
F0116790 1083315143
F0116800 1083342655
F0116810 1083367805
F0116830 1083430530
F0116840 1083459606
F0116850 1083499181
F0116860 1083544203
F0116870 1083575092
F0116880 1083620958
F0116900 1083695432
F0116910 1083718412
F0116920 1083751111
F0116930 1083793212
F0116950 1083964513
F0116960 1083986617
F0116970 1084010214
F0116990 1084119387
F0117000 1084140040
F0117020 1084234969
F0117030 1084289929
F0117040 1084314502
F0117060 1084365430
F0117070 1084394164
F0117080 1084415672
F0117120 1084528382
F0117130 1084578824
F0117150 1084664648
F0117160 1084722208
F0117180 1084809474
F0117200 1084880972
F0117210 1084905599
F0117220 1085130150
F0117230 1085161430
F0117240 1085182073
F0117250 1085244394
F0117260 1085264719
F0117280 1085439534
F0100150 1085503594
F0100200 1085642600
F0117290 1085694937
F0117300 1085719580
F0117320 1085798175
F0117330 1085819756
F0117370 1085954530
F0117380 1085988055
F0117400 1086052864
F0117410 1086078937
F0117420 1086164725
F0117430 1086222951
F0117440 1086277311
F0117460 1086371827
F0117480 1086459692
F0117490 1086603914
F0117520 1086748746
F0117540 1086979061
F0117560 1087122551
F0117570 1087153925
F0117590 1087338372
F0117610 1087457262
F0117630 1087563646
F0117650 1087774882
F0117660 1087845375
F0117680 1087904074
F0117690 1087970511
F0117700 1088023753
F0117710 1088069859
F0117750 1088245891
F0117760 1088292011
F0117770 1088314986
F0117780 1088336774
F0117800 1088395149
F0117810 1088443628
F0117830 1088526760
F0117840 1088603117
F0100100 1088650927
F0117850 1088871763
F0117860 1088892609
F0117870 1088922699
F0117900 1089041799
F0117910 1089082974
F0117920 1089161164
F0117930 1089221640
F0117940 1089292440
F0117950 1089320365
F0117960 1089347107
F0117970 1089393592
F0117980 1089430809
F0117990 1089458551
F0118000 1089489653
F0118010 1089509672
F0118020 1089539620
F0118030 1089611099
F0118040 1089646907
F0118050 1089677286
F0118060 1089710443
F0118070 1089771787
F0118090 1090015794
F0118120 1090183076
F0118140 1090273548
F0118150 1090333020
F0118160 1090360311
F0118170 1090389815
F0118180 1090411585
F0118220 1090611548
F0118230 1090663470
F0118250 1090792114
F0118270 1090880213
F0118280 1090921200
F0118290 1090954551
F0118300 1090985132
F0118310 1091027727
F0118320 1091050019
F0118330 1091071910
F0118340 1091104639
F0118350 1091158627
F0118360 1091187326
F0118370 1091220015
F0118380 1091266094
F0118390 1091296870
F0118410 1091351003
F0118420 1091380605
F0118430 1091406645
F0118440 1091440773
F0118450 1091478127
F0118460 1091501098
F0118470 1091541557
F0118480 1091625391
F0118490 1091667895
F0118500 1091721439
F0118510 1091761868
F0118560 1091952264
F0118570 1091985875
F0118580 1092039958
F0118600 1092111007
F0118620 1092272317
F0118630 1092297145
F0118640 1092325176
F0118650 1092348088
F0118660 1092433977
F0118670 1092476463
F0118690 1092568842
F0118710 1092627088
F0118720 1092669976
F0118730 1092700621
F0118740 1092735975
F0118770 1092823719
F0118790 1092920047
F0118800 1092965211
F0118810 1093007750
F0118820 1093122019
F0118830 1093154369
F0118840 1093263037
F0118860 1093311608
F0118870 1093418567
F0118880 1093450163
F0118900 1093572606
F0118910 1093599282
F0118940 1093721559
F0118960 1093782655
F0118970 1093805922
F0118990 1093887502
F0119000 1093920926
F0119010 1093945351
F0119020 1093993442
F0119030 1094027674
F0119040 1094052771
F0119050 1094078581
F0119070 1094181809
F0119080 1094216216
F0119090 1094303131
F0119100 1094336480
F0119110 1094369685
F0119120 1094409184
F0119140 1094552473
F0119150 1094653902
F0119160 1094697346
F0119180 1094850835
F0119190 1094931080
F0119200 1094958244
F0119210 1095054398
F0119220 1095082340
F0119230 1095148545
F0119250 1095279844
F0119260 1095317236
F0119280 1095456256
F0119290 1095518231
F0119300 1095616570
F0119310 1095653468
F0119320 1095690573
F0119330 1095731009
F0119340 1095777552
F0119370 1095930224
F0119380 1095972034
F0119390 1096000461
F0119410 1096129507
F0119420 1096151470
F0119430 1096182881
F0119440 1096228588
F0119450 1096288959
F0119460 1096315405
F0119470 1096337881
F0119480 1096379264
F0119520 1096536130
F0119530 1096646194
F0119540 1096692592
F0100210 1096744250
F0119550 1096772613
F0119560 1096826809
F0119580 1096957947
F0119590 1097034900
F0119600 1097068956
F0119610 1097100732
F0119640 1097197023
F0119680 1097518815
F0119710 1097648247
F0119730 1097730993
F0119740 1097953338
F0119760 1098034629
F0119770 1098064179
F0119790 1098273352
F0119800 1098423737
F0119820 1098602705
F0119830 1098639695
F0119840 1098674391
F0119850 1098763466
F0119860 1098787467
F0119870 1098826238
F0119880 1098853038
F0119890 1098876945
F0119900 1098906855
F0119910 1098944630
F0119920 1098970688
F0119930 1099002230
F0119940 1099033186
F0119950 1099075511
F0119960 1099110444
F0119970 1099137029
F0119980 1099163507
F0119990 1099212528
F0120010 1099405458
F0120020 1099456799
F0120030 1099481433
F0120040 1099506677
F0120060 1099587017
F0120080 1099631277
F0120090 1099686394
F0120100 1099752008
F0120110 1099793771
F0120130 1099914084
F0120140 1099940813
F0120150 1100026597
F0120170 1100112421
F0120180 1100161834
F0120190 1100185633
F0120200 1100223104
F0120210 1100261282
F0120220 1100287966
F0120230 1100309213
F0120240 1100339278
F0120250 1100368340
F0120280 1100459885
F0120290 1100481932
F0120300 1100510061
F0120310 1100547473
F0120320 1100574670
F0120330 1100674986
F0120340 1100716679
F0120350 1100754012
F0120360 1100797979
F0120370 1100876223
F0120380 1100906055
F0120390 1100935002
F0120400 1100970946
F0120410 1101001399
F0120420 1101091370
F0120430 1101116383
F0120440 1101161219
F0120450 1101205835
F0120470 1101333383
F0120490 1101468705
F0120510 1101560118
F0120520 1101584563
F0120530 1101604608
F0120540 1101656858
F0120550 1101714381
F0120560 1101735867
F0120570 1101763550
F0120580 1101800482
F0120590 1101861685
F0120600 1101988988
F0120610 1102023773
F0120620 1102073416
F0120630 1102121833
F0120660 1102280845
F0120670 1102365561
F0120690 1102440408
F0120700 1102480517
F0120710 1102515261
F0120730 1102598203
F0120770 1102790745
F0120780 1102828369
F0120790 1102875006
F0120800 1102918571
F0120810 1103004836
F0120820 1103025506
F0120830 1103059782
F0120840 1103095845
F0120850 1103167664
F0120860 1103229116
F0120870 1103275172
F0120880 1103356064
F0120890 1103377348
F0120900 1103459112
F0120910 1103501423
F0120920 1103536855
F0120930 1103577743
F0120940 1103600904
F0120950 1103637986
F0120960 1103659498
F0120970 1103684112
F0120980 1103709257
F0120990 1103737793
F0121000 1103842184
F0121010 1103924192
F0121020 1103987161
F0121030 1104120823
F0121040 1104142428
F0121050 1104164419
F0121070 1104238167
F0121090 1104288530
F0121110 1104370684
F0121130 1104491235
F0121140 1104535802
F0121150 1104563153
F0121160 1104601642
F0121180 1104670913
F0121200 1104729910
F0121210 1104766981
F0121220 1104804026
F0121230 1104857838
F0121240 1104888331
F0121250 1104922159
F0121260 1105134896
F0121270 1105164598
F0121280 1105349689
F0121290 1105441846
F0121300 1105499699
F0121310 1105550684
F0121330 1105600777
F0121340 1105642858
F0121350 1105688295
F0121360 1105781390
F0121380 1105829264
F0121390 1105918418
F0121400 1106014837
F0121420 1106079524
F0121430 1106204208
F0121440 1106237649
F0121450 1106271502
F0121460 1106298620
F0121470 1106367469
F0121480 1106469960
F0121490 1106581506
F0121500 1106618401
F0121510 1106646873
F0121520 1106683503
F0121530 1106738822
F0121540 1106813347
F0121550 1106837146
F0121590 1107216857
F0121600 1107238265
F0121610 1107267244
F0121620 1107291206
F0121630 1107399663
F0121640 1107442325
F0121650 1107487718
F0121660 1107547213
F0121690 1107630272
F0121700 1107653497
F0121710 1107677595
F0121730 1107743804
F0121760 1107837379
F0121770 1107858786
F0121780 1107916846
F0121810 1108045326
F0121820 1108073678
F0121830 1108137412
F0121840 1108181536
F0121850 1108205447
F0121860 1108250419
F0121870 1108290501
F0121880 1108316537
F0121900 1108365652
F0121910 1108416178
F0121930 1108511195
F0121940 1108549474
F0121960 1108622399
F0121970 1108652356
F0121980 1108681628
F0122000 1108863906
F0122010 1108937104
F0122030 1109028053
F0122040 1109087580
F0122050 1109108004
F0122060 1109132511
F0122070 1109182737
F0122080 1109215863
F0122090 1109252871
F0122110 1109329096
F0122120 1109386042
F0122140 1109481574
F0122150 1109547033
F0122160 1109569254
F0122170 1109608522
F0122180 1109643162
F0122190 1109682945
F0122200 1109717258
F0122210 1109800213
F0122220 1109836862
F0122230 1109871960
F0122240 1109917172
F0122250 1109945203
F0122260 1109969510
F0122270 1110016501
F0122280 1110036620
F0122290 1110073711
F0122310 1110193984
F0122320 1110215354
F0122330 1110246342
F0122340 1110278610
F0122350 1110308505
F0122360 1110353592
F0122370 1110404020
F0122380 1110424874
F0122390 1110462030
F0122400 1110514980
F0122410 1110537180
F0122430 1110647651
F0122440 1110679610
F0122450 1110704594
F0122460 1110747606
F0122470 1110799308
F0122490 1110940742
F0122510 1111013581
F0122520 1111058353
F0122530 1111091441
F0122570 1111322944
F0122580 1111442802
F0122610 1111608520
F0122620 1111631004
F0122630 1111745803
F0122650 1111804662
F0122660 1111830745
F0122670 1111891138
F0122680 1111918114
F0122690 1111957695
F0122730 1112095726
F0122740 1112143241
F0122750 1112234095
F0122760 1112257304
F0122770 1112319361
F0122780 1112528280
F0122790 1112552839
F0122810 1112661372
F0122820 1112691946
F0122840 1112847407
F0122860 1113130882
F0122870 1113223242
F0122890 1113307506
F0122920 1113395008
F0122930 1113475561
F0122940 1113500011
F0122950 1113521537
F0122990 1113669783
F0123000 1113786292
F0123010 1113826464
F0123020 1113855358
F0123030 1113879898
F0123050 1114010037
F0123070 1114072353
F0123080 1114096268
F0123110 1114246014
F0123120 1114280345
F0123150 1114412542
F0123160 1114460243
F0123170 1114523869
F0123180 1114544237
F0123190 1114569286
F0100160 1114670400
F0123200 1114747946
F0123210 1114796882
F0123240 1115122127
F0123270 1115234422
F0123280 1115279150
F0123290 1115311865
F0123310 1115391395
F0123320 1115442372
F0123350 1115696833
F0123360 1115727044
F0123380 1115975760
F0123390 1116056067
F0123400 1116178359
F0123410 1116337327
F0123450 1116501524
F0123460 1116539266
F0123470 1116577669
F0123490 1116719177
F0123500 1116758709
F0100130 1116795837
F0123510 1116820291
F0123520 1116869213
F0123550 1117019092
F0123580 1117145831
F0123590 1117242906
F0123630 1117526929
F0123640 1117582503
F0123650 1117636069
F0123710 1117879706
F0123720 1117935281
F0123730 1117960567
F0123750 1118232940
F0123760 1118270529
F0123770 1118304465
F0123780 1118365634
F0123790 1118393694
F0123800 1118422822
F0123810 1118460091
F0123820 1118496249
F0123830 1118584676
F0123850 1118663239
F0123870 1118767793
F0123890 1118822589
F0123900 1118861849
F0123910 1118891283
F0123920 1118923301
F0123930 1118986155
F0123960 1119392788
F0123970 1119440108
F0123980 1119467890
F0124020 1119572421
F0124030 1119610082
F0124050 1119673817
F0124060 1119695611
F0124080 1119740644
F0124090 1119835791
F0124120 1119983933
F0124140 1120069004
F0124150 1120135284
F0124160 1120175623
F0124170 1120249290
F0124180 1120277405
F0124190 1120372216
F0124200 1120396682
F0124220 1120443788
F0124230 1120468145
F0124250 1120541653
F0124260 1120575773
F0124270 1120714933
F0124280 1120738404
F0124290 1120794848
F0124300 1120841265
F0124320 1120914953
F0124330 1120937312
F0124340 1120983738
F0124350 1121009040
F0124360 1121075153
F0124400 1121312883
F0124410 1121339548
F0124420 1121366206
F0124430 1121389826
F0124440 1121411624
F0124450 1121434585
F0124460 1121510242
F0124470 1121532195
F0124480 1121607486
F0124530 1121769775
F0124540 1121811393
F0124560 1121900729
F0124570 1121969703
F0124580 1122002734
F0124600 1122056534
F0124610 1122081752
F0124620 1122105635
F0124630 1122134673
F0124640 1122157746
F0124650 1122462003
F0124660 1122483958
F0124680 1122711140
F0124710 1122909909
F0124720 1122957014
F0124740 1123041930
F0124750 1123067948
F0124770 1123116252
F0124780 1123143441
F0124790 1123180287
F0124810 1123290078
F0124830 1123444392
F0124900 1123727694
F0124910 1123753534
F0124920 1123776733
F0124930 1123818605
F0124940 1123858736
F0124950 1123888830
F0124960 1123918204
F0124970 1123999318
F0124980 1124083398
F0124990 1124105380
F0125000 1124129919
F0125010 1124198464
F0125020 1124253360
F0125030 1124280496
F0125050 1124339372
F0125070 1124477746
F0125080 1124499732
F0125090 1124523168
F0125100 1124554177
F0125120 1124658903
F0125130 1124695554
F0125140 1124726924
F0125150 1124766306
F0125160 1124797920
F0125170 1124844876
F0125180 1124989231
F0125190 1125015814
F0125200 1125056615
F0125220 1125138085
F0125230 1125168156
F0125240 1125218595
F0125250 1125264325
F0125260 1125330706
F0125280 1125386480
F0125320 1125572319
F0125340 1125739519
F0125350 1125796501
F0125360 1125844524
F0125370 1125911737
F0125380 1125984792
F0125390 1126070215
F0125400 1126163013
F0125410 1126236415
F0125420 1126251225
F0125430 1126295740
F0125450 1126365382
F0125460 1126392829
F0125470 1126422013
F0125480 1126460904
F0125490 1126527141
F0125500 1126562287
F0125520 1126712636
F0125530 1126796504
F0125540 1126971873
F0100020 1127006008
F0125560 1127110233
F0125570 1127157376
F0125580 1127181375
F0125590 1127274552
F0125630 1127444859
F0125650 1127507518
F0125670 1127594335
F0125680 1127624398
F0125700 1127725447
F0125710 1127770063
F0125720 1127803933
F0125740 1127923587
F0125750 1127975919
F0125760 1128008878
F0125780 1128191370
F0125800 1128315629
F0125810 1128338198
F0125830 1128421097
F0125870 1128561274
F0125880 1128564263
F0125890 1128593624
F0125910 1128653030
F0125920 1128680931
F0125940 1128725282
F0125980 1128882230
F0125990 1128975081
F0126010 1129147033
F0126030 1129242123
F0126040 1129270726
F0126060 1129373663
F0126070 1129527489
F0126080 1129578765
F0126090 1129603986
F0126100 1129626480
F0126120 1129677785
F0126140 1129728771
F0126150 1129791245
F0126200 1129940917
F0126220 1129986108
F0126240 1130052319
F0126250 1130073477
F0126260 1130097032
F0126280 1130147294
F0126290 1130172215
F0126330 1130311121
F0126340 1130335062
F0126350 1130356322
F0126360 1130378726
F0126390 1130456169
F0126410 1130534726
F0126420 1130568658
F0126430 1130593854
F0126460 1130730865
F0126480 1130847516
F0126490 1130868791
F0126500 1130903403
F0126510 1130937338
F0126530 1130997444
F0126560 1131229708
F0126570 1131261697
F0126580 1131290917
F0126590 1131319208
F0126600 1131372279
F0126620 1131456670
F0126630 1131505562
F0126650 1131592030
F0126660 1131623922
F0126670 1131657377
F0126690 1131745799
F0126700 1131846797
F0126710 1131867214
F0126720 1131897226
F0126750 1131991276
F0126770 1132110176
F0126790 1132204201
F0126800 1132241288
F0126830 1132341881
F0126840 1132379423
F0126850 1132411190
F0126870 1132559271
F0126880 1132622087
F0126910 1132760055
F0126920 1132781559
F0126930 1132845507
F0126940 1132886246
F0126960 1132959914
F0126970 1132991762
F0126990 1133050520
F0127000 1133096674
F0127010 1133166436
F0127020 1133233306
F0127030 1133259853
F0127040 1133332715
F0127050 1133390969
F0127060 1133424899
F0127090 1133521692
F0127110 1133593528
F0127120 1133649773
F0127130 1133698700
F0127140 1133720707
F0127150 1133765688
F0127170 1133882163
F0127200 1133980973
F0127210 1134025806
F0127220 1134088757
F0127240 1134139302
F0127250 1134258377
F0127260 1134280051
F0127270 1134316657
F0127300 1134547943
F0127320 1134659982
F0127330 1134757616
F0127350 1134828444
F0127360 1134869152
F0127370 1134900836
F0127390 1134977005
F0127400 1135008984
F0127420 1135081107
F0127430 1135119864
F0127450 1135176080
F0127460 1135219500
F0127480 1135532554
F0127500 1135655864
F0127510 1135771215
F0127530 1135864178
F0127550 1135915394
F0127570 1135988521
F0127580 1136027886
F0127600 1136080818
F0127610 1136111760
F0127620 1136137382
F0127640 1136236469
F0127650 1136258142
F0127670 1136344019
F0127700 1136476998
F0127710 1136499200
F0127730 1136573912
F0127760 1136695554
F0127800 1136831204
F0127810 1136852565
F0127850 1137000996
F0127870 1137063131
F0127910 1137199869
F0127920 1137248123
F0127930 1137282710
F0127940 1137331935
F0127960 1137393923
F0127980 1137464141
F0127990 1137531828
F0128020 1137680052
F0128040 1137749528
F0128050 1137776044
F0128070 1137904261
F0128080 1137924385
F0128090 1137980069
F0128130 1138119456
F0128140 1138165925
F0128150 1138214555
F0128170 1138357697
F0128190 1138419898
F0128200 1138457514
F0128220 1138526830
F0128230 1138561549
F0128250 1138635746
F0128260 1138661650
F0128280 1138782443
F0128290 1138836143
F0128300 1138859367
F0128320 1138938899
F0128340 1139258263
F0128360 1139357739
F0128390 1139444528
F0128400 1139476366
F0128410 1139510073
F0128420 1139548621
F0128430 1139640353
F0128440 1139707352
F0128450 1139807114
F0128460 1139845868
F0128490 1139935236
F0128500 1139982306
F0128510 1140036553
F0128520 1140060872
F0128560 1140169251
F0128570 1140191583
F0128580 1140220153
F0128590 1140254183
F0128600 1140287964
F0128610 1140330157
F0128620 1140401581
F0128630 1140459979
F0128640 1140495455
F0128650 1140530805
F0128660 1140599888
F0128670 1140685649
F0128680 1140706547
F0128700 1140847627
F0128740 1141086853
F0128760 1141186328
F0128780 1141310419
F0128790 1141355474
F0128820 1141468989
F0128830 1141510400
F0128870 1141703833
F0128880 1141740045
F0128930 1142223661
F0128950 1142283845
F0128970 1142441349
F0128980 1142620597
F0128990 1142642593
F0129010 1142695856
F0129020 1142735792
F0129030 1142836746
F0129040 1142858811
F0129050 1142882662
F0129060 1142970402
F0129070 1142996620
F0129090 1143049918
F0129100 1143287161
F0129110 1143370558
F0129120 1143390796
F0129130 1143579977
F0129150 1143642806
F0129160 1143688546
F0129170 1143748148
F0129180 1143775482
F0129190 1143801372
F0129210 1143894063
F0129220 1143915489
F0129240 1143984075
F0129250 1144059251
F0129260 1144105011
F0129270 1144133680
F0129280 1144161248
F0129300 1144230611
F0129340 1144405313
F0129350 1144433593
F0129360 1144479372
F0129370 1144516797
F0129380 1144559051
F0129400 1144626795
F0129410 1144647921
F0129420 1144682318
F0129440 1144752234
F0129460 1144802150
F0129470 1144904681
F0129480 1144952299
F0129490 1145006899
F0129500 1145047458
F0129520 1145147732
F0129530 1145192864
F0129540 1145233055
F0129550 1145259158
F0129560 1145279395
F0129580 1145349801
F0129590 1145372761
F0129610 1145474393
F0129620 1145501111
F0129630 1145522082
F0129640 1145577675
F0129650 1145675616
F0129660 1145710028
F0129670 1145745292
F0129680 1145772707
F0129720 1145954150
F0129730 1146022343
F0129740 1146049638
F0129750 1146075064
F0129760 1146115479
F0129780 1146164292
F0129810 1146320537
F0129830 1146377857
F0129840 1146387649
F0129850 1146408857
F0129860 1146433082
F0129880 1146508751
F0129900 1146563080
F0129910 1146608840
F0129920 1146630818
F0129930 1146666100
F0129940 1146723389
F0129950 1146756999
F0129960 1146829619
F0129970 1146907550
F0129990 1146955288
F0130000 1146980055
F0130010 1147021000
F0130020 1147075250
F0130030 1147096213
F0130050 1147166578
F0130060 1147197898
F0130070 1147224999
F0130090 1147319319
F0130100 1147355781
F0130110 1147382789
F0130120 1147411133
F0130130 1147454173
F0130140 1147524969
F0130150 1147551139
F0130170 1147597145
F0130180 1147641478
F0130190 1147670375
F0130200 1147707816
F0130210 1147773269
F0130220 1147795528
F0130230 1147821461
F0130240 1147842221
F0130250 1147868234
F0130260 1147896561
F0130270 1147944410
F0130280 1147962756
F0130300 1148005087
F0130310 1148032391
F0130320 1148086752
F0130330 1148211654
F0130350 1148268238
F0130360 1148288799
F0130370 1148322768
F0130380 1148343172
F0130390 1148402823
F0130400 1148462983
F0130410 1148484066
F0130420 1148507780
F0130430 1148531945
F0130440 1148570010
F0130460 1148677100
F0130470 1148698038
F0130480 1148741456
F0130490 1148765346
F0130500 1148770164
F0130520 1148854021
F0130530 1148886400
F0130540 1148911816
F0130550 1148951348
F0130560 1148976410
F0130570 1149000569
F0130580 1149025061
F0130590 1149080929
F0130610 1149153072
F0130620 1149189840
F0130630 1149211909
F0130640 1149242163
F0130650 1149295821
F0130660 1149326578
F0130670 1149363846
F0130680 1149402856
F0130720 1149650627
F0130730 1149697044
F0130740 1149809093
F0130750 1149865183
F0130780 1149983557
F0130800 1150055732
F0130810 1150093900
F0130820 1150115092
F0130830 1150140587
F0130840 1150188943
F0130850 1150241288
F0130860 1150264958
F0130890 1150396166
F0130900 1150417816
F0130920 1150546404
F0130960 1150686877
F0130980 1150807422
F0130990 1150844775
F0131000 1150948126
F0131010 1151197138
F0131020 1151286555
F0131030 1151319130
F0131040 1151456809
F0131050 1151495784
F0131060 1151530117
F0131090 1151725393
F0131100 1151749240
F0131110 1151773368
F0131140 1151921264
F0131170 1152035402
F0131180 1152066435
F0131190 1152097869
F0131200 1152125151
F0131210 1152153086
F0131220 1152228421
F0131230 1152334371
F0131240 1152572439
F0131250 1152596010
F0131260 1152644405
F0131270 1152668323
F0131290 1152817113
F0131300 1152850441
F0131310 1153015008
F0131340 1153203876
F0131350 1153236500
F0131360 1153276152
F0131370 1153301035
F0131390 1153350947
F0131400 1153378594
F0131410 1153421176
F0131420 1153454845
F0131440 1153517161
F0131450 1153540792
F0131460 1153562107
F0131470 1153588453
F0131480 1153608601
F0131490 1153670496
F0131510 1153789835
F0131520 1153870569
F0131530 1153905884
F0131540 1153966569
F0131550 1154026607
F0131560 1154053554
F0131580 1154125189
F0131610 1154222249
F0131620 1154312109
F0131630 1154351347
F0131640 1154394122
F0131650 1154425338
F0131670 1154492953
F0131680 1154551516
F0131690 1154573212
F0131700 1154612126
F0131710 1154655767
F0131720 1154688915
F0131740 1154759226
F0131750 1154783579
F0131760 1154819792
F0131770 1154903343
F0131780 1154955228
F0131790 1154980065
F0131800 1155056509
F0131820 1155120957
F0131830 1155151875
F0131840 1155281504
F0131860 1155346627
F0131870 1155368017
F0131880 1155416072
F0131890 1155451307
F0131910 1155503791
F0131930 1155562462
F0131950 1155624908
F0131960 1155664424
F0131980 1155760349
F0131990 1155785809
F0132000 1155816822
F0132010 1155842601
F0132030 1155889669
F0132050 1155941811
F0132060 1155991205
F0132070 1156019258
F0132080 1156054678
F0132090 1156106965
F0132100 1156134713
F0132110 1156161612
F0132140 1156259623
F0132150 1156282211
F0132160 1156320504
F0132170 1156355591
F0132180 1156390945
F0132190 1156457927
F0132200 1156486558
F0132210 1156510437
F0132220 1156589825
F0132230 1156613986
F0132240 1156643382
F0132260 1156746565
F0132270 1156806951
F0132290 1156888631
F0132300 1156913403
F0132310 1156939768
F0132320 1156966214
F0132330 1156988168
F0132340 1157028517
F0132350 1157085204
F0132360 1157105609
F0132370 1157127466
F0132380 1157214772
F0132390 1157253388
F0132400 1157276473
F0132410 1157372291
F0132420 1157392714
F0132430 1157424487
F0132450 1157487276
F0132460 1157520046
F0132470 1157541725
F0132480 1157571776
F0132490 1157630892
F0132510 1157722753
F0132520 1157758037
F0132530 1157793121
F0132540 1157824203
F0132550 1157851579
F0132560 1157873825
F0132570 1157908805
F0132590 1157985797
F0132600 1158029767
F0132630 1158137015
F0132670 1158315731
F0132680 1158348710
F0132690 1158379036
F0132700 1158406481
F0132710 1158451420
F0132720 1158489039
F0132730 1158521306
F0132740 1158555842
F0132750 1158588253
F0132760 1158628292
F0132780 1158706316
F0132790 1158761704
F0132800 1158796318
F0132810 1158831291
F0132820 1158855122
F0132830 1158889750
F0132840 1158940110
F0132850 1158992591
F0132860 1159015273
F0132870 1159055177
F0132880 1159077466
F0132890 1159100253
F0132900 1159144013
F0132910 1159167781
F0132920 1159208319
F0132930 1159231970
F0132970 1159392013
F0132980 1159431553
F0133000 1159495208
F0133010 1159536779
F0133030 1159595033
F0133040 1159622630
F0133050 1159650511
F0133080 1159767157
F0133090 1159789345
F0133100 1159874831
F0133120 1159949422
F0133130 1159975503
F0133140 1159997049
F0133150 1160114501
F0133160 1160152518
F0133170 1160186914
F0133180 1160220176
F0133190 1160223706
F0133200 1160252899
F0133210 1160279855
F0133230 1160385108
F0133240 1160428313
F0133260 1160469473
F0133270 1160501199
F0133300 1160590619
F0133310 1160620864
F0133320 1160640866
F0133330 1160690162
F0133340 1160749268
F0133350 1160772959
F0133360 1160827405
F0133370 1160848631
F0133380 1160887459
F0133400 1160952611
F0133420 1161021444
F0133430 1161062329
F2000050 20000332898
F2000080 20000494469
F2000100 20000561327
F2000110 20000600263
F2000120 20000636780
F2000130 20000662746
F2000140 20000698112
F2000150 20000729603
F2000160 20000762878
F2000170 20000786376
F2000190 20000851022
F2000200 20000891931
F2000210 20001000501
F2000220 20001028207
F2000230 20001064612
F2000250 20001115673
F2000270 20001203020
F2000280 20001226414
F2000300 20001290829
F2000320 20001368789
F2000330 20001396776
F2000370 20001546359
F2000380 20001618552
F2000410 20001740129
F2000420 20001851195
F2000430 20002011968
F2000440 20002128671
F2000460 20002203227
F2000480 20002256104
F2000490 20002294692
F2000500 20002323123
F2000510 20002352734
F2000520 20002388211
F2000530 20002410230
F2000540 20002471019
F2000550 20002537487
F2000560 20002569271
F2000590 20002663990
F2000600 20002684474
F2000630 20002806736
F2000640 20002854980
F2000660 20003075907
F2000760 20003466003
F2000770 20003508232
F2000790 20003611497
F2000800 20003654642
F2000810 20003680594
F2000830 20003888520
F2000840 20003915888
F2000860 20003969363
F2000870 20003996261
F2000880 20004040335
F2000890 20004105811
F2000910 20004201126
F2000930 20004274246
F2000940 20004333766
F2000950 20004366981
F2000960 20004396030
F2000980 20004457818
F2000990 20004493746
F2001020 20004622895
F2001040 20004669000
F2001060 20004723945
F2001070 20004745148
F2001100 20004873673
F2001110 20004972476
F2001130 20005035012
F2001150 20005089822
F2001160 20005116608
F2001170 20005142285
F2001180 20005171257
F2001190 20005192679
F2001210 20005270232
F2001220 20005308975
F2001230 20005330344
F2001240 20005352007
F2001260 20005560426
F2001280 20005648479
F2001290 20005678456
F2001300 20005708710
F2001310 20005740620
F2001320 20005770218
F2001330 20005790298
F2001340 20005832860
F2001350 20005874401
F2001370 20005947084
F2001380 20005967338
F2001390 20006007890
F2001410 20006051949
F2001420 20006096292
F2001440 20006173631
F2001450 20006215335
F2001480 20006339298
F2001490 20006388045
F2001500 20006415405
F2001510 20006555725
F2001520 20006604264
F2001530 20006628577
F2001550 20006686404
F2001560 20006746414
F2001570 20006776039
F2001580 20006842278
F2001590 20006874820
F2001610 20006935788
F2001620 20006989122
F2001630 20007153327
F2001650 20007233225
F2001660 20007256414
F2001670 20007287639
F2001690 20007349737
F2001700 20007383078
F2001710 20007436843
F2001720 20007476492
F2001730 20007499700
F2001750 20007674379
F2001780 20007764919
F2001790 20007785210
F2001800 20007831731
F2001810 20007867641
F2001820 20007892000
F2001830 20007918609
F2001840 20007943539
F2001850 20007973628
F2001860 20007998346
F2001870 20008031517
F2001880 20008058970
F2001890 20008115194
F2001900 20008160248
F2001910 20008200162
F2001950 20008396346
F2001960 20008435198
F2001970 20008463342
F2001980 20008484066
F2002000 20008552015
F2002020 20008605796
F2002040 20008676695
F2002050 20008724164
F2002060 20008767202
F2002070 20008810834
F2002080 20008840293
F2002090 20009053430
F2002100 20009152050
F2002110 20009181458
F2002120 20009216466
F2002150 20009348231
F2002180 20009445864
F2002190 20009470160
F2002210 20009574156
F2002230 20009645780
F2002240 20009712533
F2002260 20009876546
F2002270 20009901721
F2002280 20009934269
F2002290 20009965599
F2002310 20010023729
F2002320 20010063423
F2002330 20010096642
F2002340 20010137866
F2002350 20010171118
F2002360 20010194186
F2002370 20010209110
F2002380 20010266582
F2002390 20010288589
F2002400 20010312497
F2002410 20010347222
F2002420 20010372196
F2002440 20010425818
F2002460 20010534596
F2002490 20010648445
F2002510 20010731728
F2002520 20010807264
F2002540 20010897222
F2002550 20010945642
F2002560 20010978672
F2002580 20011110602
F2002590 20011162220
F2002600 20011222764
F2002610 20011492114
F2002620 20011525976
F2002640 20011625505
F2002650 20011662775
F2002660 20011700010
F2002680 20011837400
F2002690 20011885521
F2002700 20011906213
F2002710 20011936548
F2002720 20011967024
F2002730 20011995292
F2002740 20012023214
F2002760 20012073761
F2002770 20012102095
F2002780 20012130472
F2002790 20012163917
F2002800 20012202056
F2002830 20012367599
F2002840 20012405942
F2002850 20012450413
F2002860 20012512013
F2002870 20012564822
F2002880 20012598331
F2002890 20012672861
F2002900 20012726662
F2002910 20012765639
F2002920 20012812202
F2002940 20012860996
F2002950 20012891402
F2002970 20012990037
F2002990 20013064470
F2003000 20013114375
F2003010 20013136923
F2003030 20013208683
F2003040 20013234104
F2003050 20013255632
F2003060 20013276844
F2003070 20013346551
F2003080 20013371975
F2003100 20013445530
F2003110 20013472728
F2003120 20013505648
F2003140 20013588136
F2003150 20013667405
F2003160 20013774825
F2003170 20013846568
F2003180 20013906929
F2003190 20013931182
F2003200 20013968577
F2003210 20014065198
F2003220 20014161103
F2003230 20014275029
F2003240 20014451426
F2003250 20014486473
F2003260 20014529342
F2003270 20014619831
F2003280 20014663932
F2003290 20014778766
F2003300 20014814997
F2003310 20014897838
F2003330 20014967717
F2003340 20015074492
F2003350 20015115370
F2003360 20015152155
F2003370 20015183218
F2003390 20015323797
F2003410 20016160854
F2003420 20016495113
F2003430 20016532073
F2003440 20016575199
F2003460 20016660342
F2003470 20016695492
F2003480 20016733177
F2003490 20016761083
F2003500 20016783128
F2003510 20016861507
F2003520 20016905747
F2003530 20016973932
F2003540 20017001215
F2003550 20017023753
F2003560 20017055097
F2003580 20017132160
F2003590 20017189701
F2003600 20017219784
F2003610 20017261277
F2003620 20017305357
F2003630 20017330594
F2003670 20017506224
F2003680 20017531741
F2003690 20017560580
F2003700 20017581800
F2003710 20017625033
F2003720 20017670381
F2003730 20017715491
F2003760 20017820230
F2003770 20017848080
F2003780 20017884714
F2003800 20017998401
F2003820 20018062067
F2003830 20018134012
F2003850 20018176271
F2003860 20018199491
F2003870 20018222422
F2003890 20018359281
F2003900 20018391574
F2003910 20018449709
F2003920 20018476930
F2003940 20018542319
F2003950 20018583041
F2003960 20018625598
F2003970 20018746684
F2003980 20018796979
F2004010 20018951009
F2004020 20018986205
F2004030 20019043671
F2004050 20019123008
F2004070 20019170830
F2004090 20019247701
F2004120 20019353621
F2004140 20019430644
F2004150 20019455192
F2004170 20019510163
F2004180 20019555756
F2004190 20019582769
F2004200 20019609710
F2004210 20019664378
F2004220 20019771943
F2004230 20019800711
F2004250 20019944714
F2004260 20019982228
F2004270 20020005763
F2004280 20020040904
F2004290 20020072679
F2004320 20020182145
F2004340 20020258175
F2004350 20020291327
F2004360 20020322167
F2004370 20020358649
F2004380 20020383438
F2004390 20020449084
F2004400 20020476266
F2004430 20020681061
F2004440 20020724721
F2004470 20020826095
F2004480 20020861885
F2004500 20021019645
F2004510 20021086211
F2004520 20021186674
F2004530 20021209230
F2004550 20021295487
F2004560 20021388131
F2004570 20021419222
F2004590 20021550868
F2004600 20021593413
F2004610 20021758189
F2004620 20021895682
F2004630 20021934673
F2004640 20021993304
F2004650 20022068657
F2004660 20022089393
F2004690 20022354934
F2004700 20022481409
F2004740 20022630732
F2004760 20022715562
F2004790 20022886824
F2004810 20023044462
F2004830 20023237800
F2004840 20023264543
F2004850 20023354927
F2004870 20023449525
F2004880 20023528031
F2004900 20023683580
F2004910 20023705280
F2004920 20023756215
F2004930 20023796904
F2004940 20023819242
F2004950 20023922131
F2004960 20024019853
F2004970 20024052805
F2004990 20024132309
F2005010 20024231066
F2005020 20024260290
F2005030 20024288132
F2005040 20024325314
F2005060 20024472923
F2005080 20024571881
F2005090 20024608541
F2005100 20024631138
F2005110 20024664010
F2005130 20024787885
F2005140 20024873326
F2005160 20024919924
F2005180 20025295737
F2005190 20025421959
F2005200 20025443483
F2005210 20025465109
F2005220 20025621900
F2005230 20025661553
F2005250 20025709288
F2005270 20025814936
F2005290 20025902091
F2005300 20025927716
F2005310 20026080256
F2005320 20026144288
F2005330 20026184617
F2005340 20026229148
F2005350 20026330587
F2005360 20026359052
F2005370 20026416375
F2005380 20026439872
F2005400 20026533179
F2005410 20026555885
F2005420 20026581659
F2005430 20026668664
F2005450 20026966403
F2005460 20027004956
F2005480 20027139011
F2005490 20027173167
F2005500 20027244817
F2005510 20027305954
F2005520 20027351674
F2005540 20027469150
F2005550 20027558727
F2005580 20028019329
F2005590 20028058892
F2005600 20028091658
F2005610 20028126088
F2005650 20028328059
F2005670 20028458538
F2005680 20028640586
F2005700 20028825168
F2005710 20028893771
F2005720 20028953137
F2005730 20029017273
F2005740 20029110847
F2005750 20029131962
F2005770 20029240613
F2005780 20029368687
F2005800 20029543392
F2005820 20029692933
F2005850 20029837917
F2005860 20029911599
F2005880 20030008162
F2005890 20030063571
F2005900 20030093999
F2005910 20030128562
F2005930 20030227618
F2005950 20030303220
F2005960 20030407374
F2005970 20030536082
F2005980 20030566515
F2005990 20030613170
F2006000 20030787771
F2006020 20030909558
F2006040 20031000116
F2006050 20031058596
F2006060 20031115704
F2006070 20031152444
F2006080 20031177838
F2006090 20031203250
F2006100 20031252448
F2006120 20031323896
F2006140 20031525851
F2006150 20031527522
F2006160 20031559229
F2006170 20031633250
F2006180 20031659732
F2006190 20031685155
F2006200 20031750025
F2006210 20031788660
F2006230 20031885678
F2006240 20031916577
F2006260 20032000824
F2006270 20032045686
F2006280 20032072880
F2006290 20032100267
F2006340 20032276755
F2006350 20032510714
F2006360 20032856630
F2006390 20033078507
F2006410 20033220508
F2006420 20033366200
F2006430 20033415820
F2006440 20033475538
F2006450 20033559233
F2006460 20033590709
F2006470 20033710839
F2006480 20033757303
F2006490 20033853725
F2006510 20034036833
F2006530 20034300209
F2006540 20034367588
F2006550 20034406554
F2006560 20034518588
F2006570 20034953909
F2006580 20034983301
F2006590 20035033545
F2006600 20035075466
F2006610 20035113127
F2006620 20035153928
F2006630 20035266596
F2006640 20035344973
F2006650 20035377071
F2006660 20035406274
F2006670 20035432864
F2006680 20035457272
F2006690 20035487966
F2006710 20035552478
F2006720 20035610598
F2006740 20035670697
F2006750 20035702449
F2006770 20035840030
F2006790 20035925392
F2006800 20035969421
F2006810 20036004094
F2006820 20036051277
F2006830 20036095632
F2006840 20036167939
F2006850 20036202144
F2006870 20036262648
F2006880 20036311235
F2006910 20036466784
F2006920 20036495758
F2006930 20036520617
F2006940 20036611225
F2006960 20036667999
F2006970 20036691323
F2006980 20036716022
F2006990 20036746234
F2007020 20036897756
F2007030 20036915967
F2007040 20036955574
F2007070 20037130172
F2007110 20037295140
F2007120 20037332114
F2007130 20037399088
F2007140 20037442584
F2007210 20037784669
F2007240 20037910456
F2007250 20037946352
F2007260 20038001554
F2007280 20038076003
F2007300 20038138966
F2007310 20038168950
F2007320 20038201199
F2007330 20038296151
F2007340 20038380886
F2007350 20038425873
F2007360 20038469289
F2007370 20038519151
F2007390 20038564491
F2007400 20038589713
F2007430 20038740663
F2007440 20038788557
F2007450 20038814739
F2007460 20038838806
F2007480 20038936263
F2007490 20038982895
F2007510 20039138941
F2007520 20039178990
F2007530 20039286523
F2007540 20039339578
F2007550 20039393524
F2007560 20039458863
F2007590 20039556494
F2007600 20039601104
F2007610 20039639412
F2007630 20039697915
F2007640 20039728148
F2007650 20039783812
F2007660 20039826492
F2007670 20039860785
F2007680 20039949595
F2007690 20040005086
F2007710 20040067078
F2007730 20040143541
F2007740 20040167240
F2007770 20040288806
F2007780 20040338290
F2007810 20040452973
F2007820 20040486731
F2007830 20040518865
F2007850 20040634140
F2007860 20040666668
F2007870 20040690534
F2007880 20040723266
F2007890 20040826258
F2007900 20040854432
F2007910 20040923310
F2007920 20041009643
F2007930 20041042091
F2007940 20041063825
F2007950 20041189146
F2007960 20041217333
F2007970 20041256496
F2007990 20041376201
F2008010 20041430183
F2008030 20041550765
F2008040 20041575259
F2008050 20041598735
F2008060 20041632502
F2008070 20041682707
F2008080 20041712254
F2008090 20041766742
F2008100 20041817819
F2008110 20041861300
F2008120 20041922873
F2008130 20041947098
F2008150 20042057692
F2008160 20042090980
F2008170 20042123336
F2008180 20042162194
F2008190 20042196932
F2008200 20042222902
F2008210 20042253978
F2008230 20042314089
F2008240 20042338502
F2008260 20042387073
F2008270 20042442285
F2008280 20042473283
F2008300 20042537478
F2008340 20042739807
F2008350 20042767764
F2008360 20042819854
F2008400 20043028078
F2008410 20043101907
F2008420 20043163561
F2008430 20043189504
F2008440 20043234745
F2008450 20043267495
F2008460 20043315879
F2008470 20043390848
F2008480 20043416414
F2008490 20043446101
F2008510 20043500437
F2008520 20043526250
F2008530 20043550938
F2008540 20043585047
F2008550 20043628436
F2008560 20043666303
F2008570 20043695874
F2008590 20043759550
F2008600 20043798967
F2008610 20043871904
F2008620 20043907965
F2008630 20043933764
F2008640 20043980165
F2008650 20044031835
F2008660 20044051964
F2008690 20044161846
F2008700 20044198294
F2008720 20044311000
F2008730 20044333199
F2008760 20044439423
F2008770 20044629851
F2008780 20044651004
F2008800 20044748995
F2008810 20044784278
F2008820 20044824549
F2008830 20044868800
F2008860 20045287985
F2008870 20045313103
F2008880 20045344421
F2008900 20045519307
F2008920 20045581511
F2008960 20045884568
F2008970 20045910591
F2008980 20045936412
F2008990 20046000243
F2009040 20046169486
F2009060 20046219626
F2009070 20046253139
F2009090 20046297484
F2009100 20046335946
F2009120 20046463229
F2009140 20046688353
F2009150 20046727897
F2009180 20046844610
F2009200 20046950315
F2009230 20047105778
F2009240 20047129283
F2009250 20047155548
F2009260 20047203067
F2009280 20047353823
F2009300 20047521149
F2009330 20047600075
F2009340 20047626295
F2009350 20047655216
F2009360 20047684621
F2009370 20047715814
F2009380 20047747151
F2009390 20047769966
F2009400 20047808154
F2009410 20047855817
F2009430 20047929843
F2009440 20047963349
F2009450 20047989014
F2009460 20048199299
F2009490 20048299258
F2009510 20048367609
F2009520 20048423319
F2009530 20048463504
F2009540 20048503587
F2009550 20048572131
F2009560 20048611257
F2009570 20048637258
F2009580 20048662809
F2009590 20048702761
F2009600 20048749744
F2000020 20048789703
F2009610 20048825153
F2009620 20048855772
F2009640 20048917312
F2009660 20049073912
F2009670 20049132916
F2009680 20049175895
F2009740 20049435639
F2009750 20049461700
F2009770 20049535414
F2009780 20049557519
F2009790 20049593049
F2009810 20049664721
F2009820 20049716158
F2009830 20049778871
F2009840 20049818630
F2009850 20049844946
F2009860 20049891334
F2009870 20049915103
F2009890 20050095125
F2009900 20050132835
F2009920 20050211987
F2009930 20050260560
F2009940 20050288634
F2009970 20050418473
F2009990 20050487253
F2010010 20050564369
F2010020 20050616419
F2010030 20050644096
F2010040 20050678438
F2010050 20050748051
F2010070 20050853751
F2010080 20050901767
F2010100 20051026766
F2010110 20051076806
F2010130 20051155146
F2010190 20051508431
F2010240 20051740635
F2010250 20051777480
F2010270 20051840319
F2010280 20051879938
F2010290 20051910321
F2010300 20051941221
F2010310 20052029398
F2010320 20052090343
F2010330 20052114224
F2010340 20052142009
F2010350 20052263554
F2010360 20052314382
F2010370 20052347293
F2010380 20052496422
F2010410 20052606353
F2010420 20052664167
F2010430 20052702470
F2010440 20052746558
F2010450 20052789237
F2010460 20052831351
F2010480 20053178010
F2010490 20053290555
F2010500 20053350429
F2010510 20053386605
F2010520 20053468674
F2010530 20053553636
F2010540 20053635737
F2010550 20053694738
F2010570 20053803975
F2010580 20053861763
F2010590 20053911515
F2010600 20053946522
F2010610 20053975973
F2010620 20054020799
F2010630 20054050695
F2010640 20054095809
F2010650 20054120074
F2010660 20054152661
F2010670 20054183344
F2010680 20054224354
F2010700 20054301836
F2010710 20054382171
F2010730 20054502982
F2010740 20054534059
F2010750 20054592217
F2010760 20054667802
F2010770 20054706337
F2010780 20054753834
F2010810 20054865933
F2010820 20054891141
F2010830 20054960563
F2010840 20054989739
F2010850 20055030958
F2010880 20055202201
F2010890 20055292935
F2010900 20055470802
F2010910 20055775388
F2010920 20055838385
F2010930 20055946323
F2010940 20055985394
F2010950 20056009495
F2010960 20056066862
F2010970 20056137718
F2010980 20056170768
F2010990 20056204392
F2011000 20056262017
F2011010 20056302386
F2000010 20056335774
F2011030 20056420509
F2011040 20056464296
F2011050 20056494412
F2011060 20056547599
F2011070 20056645366
F2011090 20056738523
F2011110 20056811519
F2011120 20056839755
F2011140 20056928279
F2011150 20056965211
F2011170 20057049975
F2011180 20057091179
F2011190 20057148916
F2011200 20057199208
F2011210 20057250758
F2011220 20057284877
F2011230 20057345282
F2011250 20057433170
F2011270 20057482772
F2011280 20057507830
F2011290 20057541848
F2011340 20057714407
F2011350 20057735718
F2011360 20057799684
F2011370 20057863334
F2011380 20057942114
F2011390 20057985975
F2011400 20058079168
F2011410 20058112534
F2011420 20058142066
F2011470 20058439419
F2011480 20058486143
F2011490 20058649892
F2011500 20058687644
F2011510 20058708553
F2011520 20058728652
F2011530 20058775108
F2011550 20058850198
F2011590 20059216638
F2011600 20059260303
F2011620 20059308994
F2011630 20059381245
F2011640 20059423162
F2011650 20059449655
F2011660 20059475837
F2011670 20059506276
F2011690 20059583787
F2011700 20059678655
F2011710 20059714681
F2011720 20059738668
F2011730 20059763462
F2011740 20059817571
F2011760 20059947273
F2011770 20059971191
F2011780 20060126293
F2011790 20060149247
F2011800 20060185080
F2011810 20060208103
F2011820 20060254109
F2011830 20060289830
F2011840 20060334122
F2011850 20060385847
F2011860 20060424135
F2011870 20060466247
F2011880 20060506968
F2011890 20060545961
F2011900 20060590700
F2011910 20060643709
F2011920 20060700407
F2011930 20060732964
F2011940 20060770766
F2011950 20060818816
F2011960 20060842358
F2011970 20060873464
F2011990 20060977006
F2012000 20061006551
F2012010 20061037490
F2012020 20061070934
F2012030 20061107623
F2012040 20061140289
F2012050 20061197329
F2012060 20061258992
F2012070 20061323471
F2012080 20061354992
F2012090 20061402322
F2012100 20061459760
F2012110 20061512360
F2012120 20061556234
F2012130 20061603523
F2012140 20061649729
F2012160 20061709983
F2012170 20061736488
F2012180 20061760367
F2012200 20061825399
F2012210 20061858246
F2012220 20061902914
F2012230 20061945909
F2012260 20062052058
F2012280 20062117964
F2012290 20062152879
F2012310 20062228627
F2012320 20062254713
F2012340 20062337773
F2012350 20062361122
F2012360 20062390188
F2012370 20062424494
F2012380 20062446562
F2012400 20062511141
F2012420 20062564939
F2012430 20062606266
F2012440 20062653438
F2012460 20062733139
F2012490 20062870658
F2012520 20062964336
F2012530 20063013691
F2012540 20063126590
F2012550 20063163124
F2012560 20063190892
F2012570 20063224711
F2012580 20063363024
F2012600 20063465884
F2012610 20063490101
F2012620 20063516166
F2012640 20063607530
F2012650 20063631512
F2012660 20063713509
F2012680 20064018947
F2012690 20064066021
F2012710 20064227498
F2012730 20064310882
F2012740 20064365216
F2012750 20064397455
F2012760 20064427212
F2012780 20064508261
F2012790 20064533963
F2012800 20064594701
F2012840 20064803063
F2012850 20064858491
F2012860 20064889602
F2012870 20064914037
F2012880 20064946193
F2012890 20064980625
F2012910 20065054815
F2012930 20065143318
F2012950 20065228532
F2012960 20065280293
F2012970 20065317258
F2012980 20065340293
F2013000 20065406386
F2013010 20065439075
F2013020 20065480496
F2013040 20065552858
F2013050 20065586090
F2013060 20065615297
F2013070 20065645983
F2013080 20065680219
F2013090 20065719277
F2013100 20065762167
F2013110 20065813280
F2013120 20065856055
F2013140 20065915699
F2013150 20065952446
F2013170 20066033277
F2013180 20066063594
F2013190 20066093040
F2013210 20066150426
F2013220 20066176433
F2013230 20066236808
F2013240 20066278763
F2013260 20066423919
F2013270 20066506634
F2013280 20066536517
F2013290 20066567674
F2013300 20066592626
F2013310 20066647453
F2013330 20066741657
F2013350 20066805465
F2013380 20066883908
F2013390 20066914682
F2013400 20066952495
F2013410 20066976231
F2013420 20067000008
F2013440 20067068488
F2013450 20067096441
F2013460 20067112195
F2013470 20067147948
F2013480 20067196356
F2013490 20067216719
F2013510 20067353122
F2013530 20067452399
F2013560 20067545547
F2013580 20067605991
F2013590 20067627040
F2013600 20067677879
F2013610 20067701921
F2013620 20067734652
F2013630 20067781705
F2013650 20067837120
F2013660 20067867161
F2013670 20067898769
F2013680 20067939172
F2013690 20067979534
F2013700 20068043959
F2013720 20068108946
F2013760 20068203196
F2013770 20068249190
F2013790 20068314977
F2013800 20068354061
F2013810 20068420963
F2013820 20068442407
F2013830 20068464176
F2013850 20068534262
F2013870 20068596328
F2013910 20068776667
F2013920 20068838388
F2013930 20068899652
F2013940 20068925212
F2013950 20068951509
F2013960 20068975428
F2013990 20069096095
F2014010 20069167428
F2014020 20069193728
F2014030 20069232046
F2014040 20069265248
F2014050 20069288549
F2014060 20069341093
F2014080 20069386598
F2014100 20069442509
F2014110 20069476639
F2014130 20069562182
F2014160 20069699954
F2014170 20069775050
F2014180 20069808312
F2014190 20069903217
F2014200 20069933485
F2014230 20070052892
F2014240 20070082395
F2014260 20070148407
F2014270 20070190250
F2014280 20070226393
F2014310 20070338331
F2014320 20070364570
F2014330 20070408540
F2014340 20070432714
F2014350 20070472543
F2014370 20070598225
F2014380 20070628519
F2014400 20070680100
F2014410 20070705602
F2014420 20070727007
F2014430 20070757600
F2014450 20070811191
F2014460 20070850676
F2014470 20070902584
F2014480 20071087393
F2014500 20071140837
F2014510 20071165416
F2014520 20071363992
F2014530 20071407060
F2014540 20071479248
F2014560 20071530744
F2014600 20071651134
F2014610 20071690545
F2014620 20071714588
F2014660 20071882869
F2014670 20071928586
F2014680 20071963339
F2014690 20072013446
F2014700 20072037115
F2014730 20072139961
F2014750 20072197730
F2014760 20072245956
F2014770 20072269002
F2014780 20072307272
F2014790 20072341787
F2014800 20072378749
F2014810 20072418369
F2014820 20072450059
F2014830 20072558031
F2014840 20072596051
F2014860 20072660967
F2014870 20072686897
F2014880 20072713724
F2014890 20072745840
F2014910 20072825337
F2014920 20072851029
F2014940 20072916516
F2014950 20072951913
F2014980 20073090740
F2014990 20073115114
F2015000 20073142145
F2015010 20073173540
F2015030 20073234168
F2015040 20073257381
F2015090 20073410227
F2015100 20073432073
F2015110 20073462204
F2015130 20073520025
F2015140 20073540692
F2015150 20073595608
F2015160 20073642027
F2015170 20073669021
F2015180 20073691079
F2015200 20073748840
F2015210 20073799311
F2015220 20073835893
F2015230 20073874773
F2015270 20074122624
F2015280 20074161664
F2015300 20074213999
F2015310 20074236979
F2015320 20074269336
F2015330 20074327094
F2015340 20074388281
F2015360 20074494941
F2015370 20074524537
F2015380 20074555665
F2015390 20074608394
F2015400 20074641957
F2015420 20074688815
F2015440 20074877574
F2015450 20074919445
F2015460 20074946012
F2015470 20074967992
F2015480 20074995668
F2015490 20075023691
F2015520 20075093683
F2015530 20075122656
F2015540 20075147654
F2015550 20075282332
F2015560 20075346434
F2015590 20075476188
F2015600 20075530516
F2015610 20075564614
F2015640 20075705448
F1100100 11000162330
F1100110 11000202058
F1100120 11000240355
F1100130 11000268271
F1100140 11000335035
F1100150 11000368451
F1100160 11000390467
F1100180 11000444147
F1100240 11000676958
F1100250 11000771677
F1100260 11000806953
F1100270 11000846983
F1100280 11000882225
F1100290 11000903751
F1100310 11000957816
F1100320 11000981671
F1100350 11001125724
F1100360 11001146342
F1100370 11001175664
F1100380 11001196277
F1100390 11001231011
F1100400 11001253072
F1100420 11001311280
F1100430 11001350151
F1100450 11001407228
F1100460 11001438107
F1100470 11001466591
F1100480 11001491025
F1100500 11001539115
F1100520 11001617060
F1100530 11001652279
F1100540 11001692828
F1100560 11001763763
F1100570 11001801184
F1100580 11001958312
F1100590 11001985172
F1100600 11002016950
F1100610 11002054633
F1100630 11002119842
F1100650 11002192750
F1100660 11002235741
F1100690 11002337096
F1100700 11002382103
F1100710 11002423422
F1100720 11002454916
F1100730 11002510378
F1100750 11002574735
F1100760 11002603117
F1100780 11002664511
F1100800 11002724873
F1100830 11002857527
F1100850 11002917266
F1100860 11002950999
F1100870 11002971556
F1100880 11003005360
F1100890 11003030075
F1100910 11003076275
F1100920 11003081132
F1100930 11003112976
F1100940 11003162947
F1100950 11003194197
F1100960 11003219717
F1100980 11003298308
F1100990 11003331606
F1101000 11003358877
F1101030 11003455118
F1101040 11003507794
F1101060 11003553386
F1101070 11003612596
F1101080 11003654279
F1101090 11003679855
F1101100 11003718518
F1101110 11003759732
F1101120 11003785700
F1101130 11003826529
F1101140 11003865631
F1101150 11003887405
F1101160 11003926168
F1101170 11003962661
F1101180 11004021243
F1101190 11004043620
F1101200 11004072986
F1101210 11004110774
F1101220 11004152322
F1101230 11004201594
F1101240 11004232631
F1101280 11004389838
F1101300 11004592330
F1101320 11004684785
F1101340 11004743546
F1101380 11004881649
F1101390 11004911851
F1101400 11004950332
F1101410 11004975501
F1101430 11005025480
F1101450 11005091274
F1101470 11005154817
F1101480 11005183179
F1101490 11005205393
F1101500 11005239790
F1101510 11005273639
F1101520 11005296683
F1101540 11005353979
F1101550 11005396347
F1101560 11005422469
F1101570 11005461016
F1101580 11005484265
F1101600 11005548734
F1101610 11005587819
F1101640 11005713394
F1101650 11005739103
F1101660 11005767670
F1101670 11005803588
F1101690 11005880385
F1101710 11005934398
F1101720 11005963879
F1101740 11006016006
F1101760 11006075539
F1101780 11006175842
F1101790 11006208887
F1101810 11006279380
F1101820 11006300385
F1101830 11006333026
F1101840 11006355309
F1101850 11006380896
F1101860 11006411977
F1101870 11006453620
F1101880 11006515926
F1101920 11006698429
F1101940 11006746320
F1101970 11006879569
F1101980 11006902569
F1101990 11006938670
F1102000 11006982325
F1102020 11007051915
F1102030 11007086748
F1102040 11007134105
F1102060 11007231923
F1102070 11007302490
F1102080 11007361520
F1102100 11007438344
F1102130 11007520802
F1102140 11007544713
F1102160 11007628441
F1102170 11007656112
F1102180 11007681931
F1102190 11007704237
F1102210 11007761851
F1102220 11007783086
F1102230 11007809159
F1102240 11007848786
F1102260 11007920650
F1102290 11008008861
F1102300 11008035455
F1102320 11008121156
F1102340 11008202167
F1102350 11008229570
F1102360 11008262881
F1102380 11008411098
F1102390 11008446008
F1102410 11008570825
F1102420 11008628531
F1102430 11008652312
F1102460 11008755196
F1102470 11008780769
F1102480 11008802410
F1102490 11008826653
F1102500 11008850610
F1102510 11008948513
F1102520 11008998918
F1102540 11009043500
F1102550 11009071811
F1102570 11009180511
F1102640 11009430781
F1102650 11009470047
F1102680 11009602640
F1102690 11009636031
F1102710 11009691078
F1102720 11009726128
F1102750 11009826710
F1102780 11009973721
F1102790 11010014270
F1102800 11010088098
F1102810 11010121735
F1102820 11010183419
F1102830 11010215898
F1102840 11010237051
F1102870 11010417158
F1102880 11010445763
F1102900 11010523965
F1102930 11010649450
F1102940 11010694754
F1102950 11010740146
F1102960 11010768536
F1102980 11010890327
F1102990 11010942529
F1103010 11011010845
F1103030 11011056750
F1103050 11011182798
F1103060 11011206103
F1103070 11011229959
F1103080 11011304342
F1103100 11011367555
F1103110 11011407464
F1103120 11011430910
F1103130 11011463441
F1103150 11011538038
F1103180 11011687890
F1103190 11011708140
F1103210 11011781329
F1103220 11011814124
F1103230 11011835213
F1103240 11011858188
F1103250 11011878694
F1103260 11011905580
F1103300 11012086205
F1103320 11012136258
F1103330 11012189238
F1103340 11012225327
F1103350 11012272320
F1103370 11012429309
F1103380 11012468410
F1103410 11012699129
F1103420 11012763719
F1103430 11012784300
F1103440 11012827955
F1103450 11012860332
F1103460 11012885964
F1103490 11012974122
F1103530 11013170354
F1103550 11013290560
F1103560 11013334125
F1103580 11013429317
F1103590 11013451089
F1103650 11013608189
F1103670 11013720880
F1103680 11013741419
F1103700 11013812181
F1103750 11014004791
F1103760 11014044311
F1103770 11014065582
F1103790 11014140314
F1103800 11014164224
F1103810 11014190568
F1103820 11014215076
F1103830 11014280992
F1103850 11014359911
F1103860 11014380344
F1103870 11014406449
F1103880 11014454079
F1103900 11014499391
F1103940 11014622179
F1103960 11014740201
F1103970 11014762309
F1104000 11014870694
F1104010 11014953594
F1104020 11015115924
F1104030 11015215894
F1104050 11015485413
F1104060 11015566451
F1104080 11015626965
F1104090 11015648428
F1104110 11015733197
F1104120 11015774261
F1104130 11015784436
F1104150 11015849666
F1104160 11015889463
F1104170 11015948301
F1104180 11015996681
F1104190 11016040720
F1104220 11016143826
F1104250 11016264581
F1104280 11016478532
F1104300 11016541093
F1104310 11016663321
F1104320 11016684268
F1104330 11016730599
F1104340 11016752108
F1104370 11016929928
F1104380 11016966850
F1104390 11016998853
F1104400 11017026010
F1104410 11017081616
F1104420 11017205374
F1104440 11017304232
F1104450 11017335088
F1104460 11017356169
F1104470 11017417623
F1104480 11017592611
F1104500 11017710430
F1104510 11017765302
F1104520 11017809083
F1104530 11017837842
F1104540 11017880399
F1104550 11017939584
F1104570 11017987199
F1104600 11018174965
F1104620 11018224258
F1104650 11018507477
F1104660 11018546193
F1104690 11018702794
F1104700 11018723871
F1104710 11018750807
F1104720 11018776334
F1104740 11018851207
F1104760 11018924726
F1104770 11018949640
F1104780 11018999373
F1104790 11019023362
F1104800 11019117264
F1104810 11019130315
F1104820 11019161768
F1104830 11019200881
F1104840 11019241128
F1104860 11019293607
F1104880 11019349477
F1104890 11019376037
F1104900 11019401730
F1104910 11019432059
F1104920 11019466647
F1104930 11019530715
F1104940 11019553268
F1104960 11019635434
F1104970 11019657413
F1105020 11019866657
F1105030 11019896589
F1105040 11019933224
F1105050 11019969065
F1105100 11020167396
F1105110 11020223877
F1105140 11020417331
F1105150 11020439308
F1105160 11020465096
F1105170 11020500192
F1105190 11020611027
F1105200 11020672763
F1105220 11020749555
F1105240 11020901524
F1105260 11020956301
F1105280 11021022660
F1105290 11021097338
F1105300 11021142789
F1105310 11021166107
F1105330 11021223269
F1105340 11021257057
F1105350 11021289388
F1105390 11021451057
F1105420 11021689136
F1105430 11021817408
F1105440 11021849623
F1105450 11021886472
F1105460 11021907799
F1105470 11021929482
F1105480 11021954298
F1105490 11021982225
F1105500 11022016409
F1105510 11022038596
F1105550 11022277349
F1105560 11022319457
F1105580 11022377727
F1105590 11022402880
F1105600 11022437220
F1105610 11022471023
F1105620 11022502812
F1105650 11022603198
F1105660 11022626345
F1105670 11022652768
F1105680 11022687672
F1105690 11022727079
F1105700 11022749486
F1105710 11022774052
F1105730 11022844770
F1105740 11022874490
F1105750 11022897054
F1105760 11022922095
F1105770 11022959026
F1105780 11022986831
F1105820 11023160824
F1105830 11023187876
F1105840 11023231599
F1105850 11023251660
F1105870 11023314222
F1105880 11023365719
F1105890 11023387864
F1105920 11023489159
F1105930 11023564808
F1105940 11023586369
F1105950 11023627331
F1105960 11023656239
F1105970 11023688701
F1105980 11023709516
F1105990 11023749758
F1106000 11023779410
F1106010 11023804399
F1106020 11023829338
F1106030 11023857286
F1106040 11023878897
F1106050 11023907607
F1106060 11023937302
F1106070 11023974182
F1106080 11024019722
F1106090 11024046143
F1106100 11024100373
F1106110 11024123884
F1106120 11024235546
F1106130 11024266650
F1106140 11024303516
F1106160 11024355203
F1106180 11024413551
F1106210 11024519050
F1106220 11024604572
F1106230 11024645094
F1106240 11024750728
F1106250 11024790248
F1106260 11024817264
F1106270 11024845998
F1106280 11024892066
F1106290 11024927959
F1106300 11024949976
F1106310 11024970857
F1106320 11025011591
F1106330 11025076271
F1106340 11025158300
F1106370 11025304386
F1106400 11025392446
F1106420 11025441619
F1106430 11025466211
F1106440 11025489244
F1106450 11025534785
F1106460 11025570163
F1106470 11025607687
F1106500 11025709896
F1106510 11025735848
F1106520 11025757507
F1106540 11025826469
F1106550 11025878966
F1106560 11025920480
F1106570 11025942464
F1106590 11026031550
F1106600 11026080473
F1106610 11026102954
F1106620 11026128319
F1106630 11026168236
F1106640 11026200238
F1106650 11026227894
F1106660 11026358189
F1106680 11026581186
F1106700 11026644921
F1106720 11026703980
F1106730 11026728628
F1106740 11026749387
F1106760 11026829183
F1106780 11026919621
F1106790 11026942990
F1106800 11026970506
F1106810 11026992349
F1106820 11027022340
F1106840 11027122591
F1106850 11027150482
F1106870 11027335964
F1106890 11027396492
F1106900 11027430933
F1106910 11027453830
F1106920 11027490992
F1106930 11027525964
F1106940 11027558609
F1106950 11027594725
F1106960 11027709201
F1106970 11027731320
F1106980 11027756097
F1106990 11027778027
F1107000 11027816676
F1107020 11027870458
F1107050 11027996153
F1107100 11028240533
F1107110 11028269721
F1107120 11028332370
F1107130 11028357295
F1107140 11028425268
F1107170 11028535525
F1107180 11028569708
F1107190 11028623016
F1107210 11028727924
F1107220 11028758516
F1107230 11028789104
F1107240 11028826043
F1107260 11028909667
F1107270 11029001108
F1107280 11029051434
F1107300 11029156926
F1107340 11029296525
F1107350 11029322387
F1107360 11029348404
F1107370 11029422786
F1107380 11029447109
F1107390 11029494438
F1107410 11029547548
F1107420 11029572318
F1107430 11029598026
F1107470 11029814967
F1107480 11029840005
F1107510 11029951552
F1107520 11029975060
F1107540 11030040632
F1107550 11030070765
F1107570 11030130318
F1107580 11030166928
F1107590 11030210360
F1107600 11030255632
F1107620 11030366110
F1107630 11030440628
F1107640 11030472205
F1107650 11030510403
F1107660 11030536557
F1107670 11030563055
F1107680 11030601960
F1107690 11030628462
F1107700 11030671402
F1107710 11030721766
F1107720 11030749094
F1107730 11030772370
F1107740 11030799679
F1107760 11030875946
F1107770 11030899695
F1107780 11030921845
F1107790 11030988287
F1107800 11031019168
F1107810 11031044171
F1107820 11031068997
F1107850 11031144546
F1107860 11031206483
F1107890 11031357928
F1107900 11031384227
F1107910 11031422206
F1107920 11031445192
F1107930 11031468032
F1107940 11031488881
F1107960 11031549658
F1107980 11031635758
F1108000 11031687740
F1108010 11031796289
F1108020 11031820330
F1108030 11031899677
F1108040 11031923220
F1108060 11031979912
F1108070 11032020469
F1108080 11032045698
F1108100 11032105320
F1108110 11032157664
F1108120 11032197550
F1108140 11032259464
F1108150 11032285283
F1108200 11032487871
F1108210 11032512378
F1108220 11032569375
F1108230 11032612343
F1108240 11032632669
F1108280 11032782218
F1108300 11032873367
F1108310 11032886013
F1108320 11032914912
F1108340 11032970074
F1108350 11032993631
F1108390 11033276455
F1108430 11033511439
F1108440 11033532562
F1108450 11033619552
F1108460 11033691155
F1108470 11033801848
F1108490 11033877082
F1108500 11033914082
F1108520 11033961657
F1108530 11033989538
F1108550 11034105349
F1108560 11034186175
F1108570 11034208675
F1108580 11034242513
F1108590 11034264733
F1108600 11034317238
F1108610 11034345131
F1108620 11034373436
F1108630 11034404245
F1108670 11034584607
F1108680 11034630528
F1108690 11034654505
F1108700 11034675283
F1108710 11034707983
F1108720 11034733057
F1108730 11034804367
F1108740 11034843660
F1108750 11034892583
F1108760 11034966910
F1108770 11035046936
F1108780 11035090622
F1108790 11035131084
F1108800 11035183063
F1108810 11035221484
F1108820 11035398499
F1108830 11035433476
F1108840 11035475728
F1108850 11035513097
F1108890 11035657777
F1108910 11035716272
F1108920 11035754857
F1108930 11035784002
F1108940 11035947403
F1108950 11035978626
F1108960 11036013481
F1108970 11036043727
F1108980 11036075440
F1108990 11036113456
F1109000 11036177279
F1109010 11036263722
F1109020 11036291728
F1109030 11036318644
F1109040 11036371040
F1109050 11036437933
F1109060 11036474709
F1109070 11036549970
F1109080 11036574349
F1109090 11036672048
F1109100 11036712546
F1109120 11036789741
F1109130 11036820566
F1109140 11036843952
F1109150 11036972566
F1109170 11037046080
F1109180 11037114302
F1109190 11037201656
F1109200 11037232754
F1109210 11037257620
F1109220 11037300075
F1109230 11037370865
F1109240 11037412350
F1109260 11037502777
F1109280 11037575808
F1109340 11037875298
F1109360 11038027813
F1109380 11038100979
F1109390 11038282146
F1109400 11038377651
F1109410 11038460395
F1109430 11038523074
F1109440 11038544853
F1109450 11038575222
F1109480 11038703773
F1109490 11038730069
F1109500 11038763495
F1109530 11038855357
F1109540 11038884587
F1109560 11039087803
F1109580 11039201053
F1109590 11039241915
F1109600 11039264499
F1109620 11039351812
F1109630 11039385307
F1109640 11039426976
F1109650 11039528189
F1109660 11039606363
F1109670 11039658040
F1109690 11039857646
F1109700 11040028208
F1109710 11040098119
F1109720 11040126730
F1109730 11040164558
F1109740 11040184957
F1109770 11040316947
F1109780 11040358107
F1109790 11040384408
F1109800 11040409764
F1109830 11040627656
F1109850 11040729584
F1109860 11040775839
F1109870 11040836497
F1109880 11040927742
F1109890 11040955947
F1109900 11041079370
F1109910 11041108573
F1109920 11041147729
F1109930 11041229180
F1109940 11041340542
F1109950 11041363787
F1109960 11041385159
F1109980 11041615596
F1109990 11041756742
F1110000 11041778864
F1110010 11041810071
F1110020 11041862726
F1110060 11042690552
F1110070 11042806299
F1110080 11042852247
F1110110 11043015647
F1110120 11043053345
F1110130 11043117158
F1110140 11043166480
F1110160 11043345557
F1110170 11043385213
F1110190 11043478402
F1110200 11043528731
F1110240 11043726129
F1110260 11043836219
F1110270 11043867006
F1110280 11044117829
F1110290 11044166371
F1110310 11044218530
F1110320 11044268740
F1110330 11044309152
F1110340 11044403089
F1110360 11044500150
F1110390 11044638631
F1110400 11044663104
F1110410 11044714003
F1110430 11044787113
F1110480 11045173929
F1110500 11045260663
F1110510 11045367288
F1110520 11045506215
F1110530 11045672437
F1110540 11045728768
F1110560 11045847513
F1110570 11045908683
F1110580 11045950683
F1110590 11045985844
F1110600 11046014013
F1110610 11046047878
F1110640 11046142280
F1110690 11046387415
F1110700 11046408428
F1110710 11046437256
F1110730 11046636485
F1110750 11046738073
F1110760 11046774364
F1110770 11046797971
F1110780 11046838255
F1110790 11046884627
F1110800 11046907466
F1110810 11046929471
F1110820 11046963450
F1110830 11047107840
F1110840 11047187155
F1110850 11047313225
F1110860 11047426929
F1110870 11047534010
F1110880 11047581828
F1110900 11047628186
F1110910 11047659021
F1110920 11047695662
F1110930 11047738294
F1110940 11047829610
F1110950 11047851201
F1110960 11047896785
F1110970 11047931236
F1110980 11047982901
F1111000 11048080550
F1111010 11048145986
F1111040 11048244598
F1111060 11048360400
F1111070 11048400099
F1111080 11048427055
F1111090 11048453359
F1111100 11048493774
F1111110 11048538360
F1111120 11048572395
F1111130 11048596258
F1111140 11048632559
F1111150 11048657034
F1111160 11048684041
F1111170 11048714415
F1111190 11048802627
F1111220 11049014268
F1111230 11049046757
F1111240 11049094687
F1111250 11049121238
F1111260 11049158147
F1111270 11049194343
F1111280 11049221523
F1111290 11049263223
F1111300 11049286158
F1111310 11049317563
F1111320 11049354616
F1107150 11049480392
F1111330 11049533697
F1111360 11049671021
F1111380 11049745239
F1111390 11049783295
F1111400 11049807902
F1111410 11049834732
F1111440 11049930284
F1111450 11050018805
F1111460 11050043098
F1111470 11050099082
F1111480 11050163573
F1111490 11050287732
F1111500 11050323010
F1111510 11050394779
F1111520 11050445245
F1111540 11050639382
F1111550 11050695005
F1111560 11050727381
F1111570 11050781097
F1111600 11051098735
F1111610 11051169064
F1111620 11051228014
F1111630 11051249966
F1111640 11051302884
F1111670 11051480970
F1111690 11051536549
F1111710 11051613090
F1111720 11051656534
F1111760 11051775204
F1111770 11051798976
F1111780 11051834115
F1111810 11051903130
F1111820 11051927013
F1111830 11051963605
F1111840 11052001066
F1111850 11052113063
F1111860 11052141652
F1111870 11052184675
F1111880 11052206771
F1111900 11052250223
F1111910 11052281616
F1111920 11052318222
F1111940 11052456262
F1111950 11052479721
F1111970 11052793421
F1111980 11052963980
F1111990 11053138236
F1112010 11053396587
F1112020 11053433257
F1112030 11053535350
F1112040 11053580885
F1112050 11053616723
F1112060 11053659773
F1112090 11053922210
F1112100 11054032307
F1112110 11054071621
F1112160 11054437608
F1112180 11054575531
F1112190 11054869410
F1112200 11055239654
F1112210 11055685050
F1112220 11055710667
F1112230 11055738317
F1112240 11055952234
F1112250 11056003089
F1112260 11056051148
F1112280 11056100738
F1112290 11056327181
F1112300 11056361164
F1112310 11056425698
F1112320 11056487047
F1112330 11056520303
F1112340 11056580026
F1112360 11056697848
F1112390 11056875601
F1112400 11056910615
F1112410 11056984335
F1112420 11057039602
F1112430 11057066019
F1112440 11057150888
F1112450 11057190519
F1112460 11057225637
F1112470 11057309102
F1112480 11057333503
F1112490 11057361605
F1112500 11057416129
F1112520 11057476775
F1112530 11057517368
F1112550 11057745885
F1112560 11057819373
F1112570 11058389901
F1112580 11058480677
F1112590 11058615650
F1112600 11058647873
F1112610 11058692555
F1112620 11058724619
F1112630 11058748862
F1112640 11058777593
F1112660 11058870404
F1112670 11058899040
F1112680 11058922823
F1112690 11058976746
F1112700 11059022178
F1112710 11059067280
F1112740 11059157409
F1112760 11059350663
F1112770 11059370908
F1112780 11059498037
F1112800 11059907601
F1112820 11060028401
F1112840 11060102402
F1112850 11060128948
F1112870 11060185405
F1112890 11060264787
F1112910 11060324508
F1112920 11060344955
F1112960 11060503781
F1112970 11060526062
F1112980 11060549612
F1112990 11060572867
F1113000 11060595379
F1113020 11060747468
F1113030 11060788927
F1113040 11060831424
F1113050 11060873910
F1113070 11060977321
F1113080 11061027589
F1113110 11061190539
F1113120 11061223697
F1113130 11061254258
F1113150 11061337031
F1113170 11061504579
F1113180 11061558407
F1113190 11061706880
F1113220 11061901670
F1113230 11061968479
F1113240 11062088126
F1113250 11062121579
F1113280 11062262108
F1113290 11062286213
F1113320 11062360726
F1113330 11062391236
F1113340 11062433671
F1113350 11062457186
F1113360 11062483015
F1113370 11062506278
F1113380 11062558008
F1113400 11062607566
F1113410 11062631862
F1113420 11062661693
F1113430 11062715842
F1113440 11062765495
F1113460 11062832044
F1113470 11062862675
F1113480 11062901962
F1113490 11062944112
F1113510 11063038527
F1113530 11063122706
F1113540 11063146471
F1113550 11063300765
F1113590 11063699169
F1113600 11063760016
F1113610 11063809765
F1113620 11063830819
F1113630 11063854488
F1113650 11063962517
F1113660 11063983538
F1113670 11064050041
F1113680 11064095932
F1113720 11064301935
F1113730 11064325726
F1113740 11064366236
F1113750 11064393473
F1113760 11064422135
F1113790 11064535799
F1113800 11064565098
F1113820 11064677706
F1113830 11064698300
F1113840 11064764274
F1113860 11064890147
F1113870 11064913530
F1113880 11064940274
F1113890 11064973083
F1113930 11065165954
F1113940 11065201531
F1113950 11065238914
F1113960 11065259158
F1113970 11065298769
F1113980 11065336563
F1100040 11065363394
F1114000 11065518509
F1114020 11065632004
F1114030 11065671466
F1114060 11065750804
F1114070 11065792110
F1114080 11065840317
F1114090 11065871463
F1114110 11065954389
F1114120 11065993946
F1114130 11066039207
F1114150 11066083731
F1114170 11066161225
F1114180 11066203113
F1114200 11066393769
F1114220 11066632876
F1114230 11066692326
F1114240 11066854005
F1114250 11066920825
F1114260 11067033659
F1114280 11067112033
F1114290 11067140801
F1114300 11067173804
F1114340 11067393422
F1114350 11067484384
F1114360 11067514622
F1114390 11067751314
F1114400 11067801574
F1114410 11067828556
F1114430 11067944329
F1114460 11068107197
F1114470 11068382981
F1114480 11068409781
F1114490 11068466275
F1114500 11068487251
F1114510 11068508150
F1114530 11068724453
F1114560 11068909496
F1114570 11068975191
F1114580 11069018007
F1114590 11069066926
F1114600 11069144294
F1114610 11069215459
F1114620 11069278464
F1114640 11069340896
F1114650 11069379762
F1114660 11069404306
F1114670 11069456452
F1114680 11069483664
F1114690 11069517431
F1114700 11069550822
F1114710 11069584438
F1114730 11069636923
F1114740 11069671230
F1114760 11069770646
F1114770 11069797654
F1114790 11069859816
F1114800 11069911994
F1114830 11070089956
F1114860 11070246468
F1114870 11070267783
F1114880 11070322049
F1114890 11070364979
F1114910 11070453485
F1114920 11070562038
F1114930 11070584249
F1114940 11070631705
F1114950 11070656665
F1114960 11070697189
F1114970 11070729046
F1114980 11070787792
F1115000 11070905567
F1115010 11070939641
F1115040 11071087025
F1115050 11071136076
F1115060 11071170530
F1115070 11071196525
F1115080 11071221316
F1115090 11071250973
F1115100 11071283767
F1115110 11071358035
F1115120 11071396002
F1115130 11071449884
F1115140 11071484751
F1115150 11071506935
F1115160 11071544477
F1115170 11071571653
F1115190 11071617269
F1115200 11071649377
F1100010 11071817569
F1115220 11071866425
F1115240 11072047209
F1115250 11072088158
F1115260 11072116890
F1115270 11072173199
F1115280 11072216213
F1115290 11072257626
F1115300 11072281538
F1115320 11072335017
F1115340 11072419793
F1115350 11072467950
F1115360 11072518505
F1115370 11072577830
F1115390 11072684423
F1115400 11072730718
F1115420 11072803751
F1115430 11072840708
F1115440 11072890499
F1115460 11073124049
F1115470 11073172730
F1115480 11073194568
F1115490 11073280572
F1115500 11073342248
F1115510 11073434186
F1115530 11073479739
F1115540 11073507198
F1115560 11073608905
F1115570 11073712413
F1115590 11073791825
F1115610 11073913795
F1115650 11074035233
F1115670 11074190346
F1115680 11074258955
F1115730 11074537775
F1115760 11074657888
F1115770 11074699948
F1115780 11074737885
F1115790 11074835007
F1115800 11074869822
F1115820 11074947309
F1115830 11074967675
F1115850 11075043203
F1115860 11075076327
F1115870 11075120933
F1115890 11075175001
F1115930 11075321344
F1115940 11075411692
F1115980 11075896527
F1115990 11075966912
F1116000 11076077797
F1116020 11076156529
F1116030 11076226622
F1116040 11076264191
F1116050 11076286799
F1116060 11076309237
F1116070 11076345903
F1116090 11076449085
F1116100 11076509298
F1116120 11076581920
F1116130 11076698423
F1116140 11076744039
F1116150 11076834226
F1116160 11076957316
F1116170 11077094710
F1116180 11077150323
F1116210 11077464588
F1116220 11077501148
F1116230 11077533955
F1116240 11077557161
F1116250 11077586117
F1116270 11077666197
F1116280 11077713871
F1116290 11077738782
F1116300 11077762764
F1116310 11077786623
F1116320 11077807112
F1116330 11077829145
F1116340 11077903805
F1116350 11077926119
F1116360 11077966930
F1116390 11078125811
F1116400 11078179408
F1116410 11078221462
F1116420 11078256748
F1116430 11078305386
F1116440 11078410148
F1116450 11078484412
F1116460 11078571065
F1116470 11078704511
F1116480 11078739348
F1116490 11078803107
F1116500 11078837757
F1116520 11078896956
F1116540 11079119149
F1116550 11079139921
F1116560 11079285457
F1116570 11079307476
F1116590 11079366328
F1116600 11079443336
F1116610 11079480433
F1116630 11079537103
F1116640 11079559694
F1116670 11079767242
F1116690 11079875432
F1116700 11079940792
F1116710 11079968686
F1116740 11080090818
F1116750 11080117227
F1116760 11080141588
F1116770 11080251124
F1116780 11080363013
F1116790 11080404051
F1116810 11080575881
F1116830 11080662877
F1116840 11080705996
F1116860 11080795966
F1116870 11080830864
F1116880 11080933101
F1116920 11081042621
F1116940 11081118499
F1116950 11081291884
F1116960 11081328792
F1116970 11081349776
F1116980 11081369877
F1117000 11081425348
F1117020 11081528884
F1117030 11081592671
F1117060 11081776063
F1117070 11081849655
F1117080 11081874069
F1117090 11081908400
F1117100 11081946316
F1117110 11082103452
F1117120 11082162856
F1117130 11082242705
F1117150 11082317188
F1117160 11082339004
F1117170 11082388604
F1117180 11082506707
F1117190 11082646768
F1117200 11082669609
F1117210 11082691450
F1117220 11082715272
F1117230 11082739305
F1117270 11082913459
F1117280 11082938261
F1117300 11082998033
F1117320 11083093295
F1117360 11083296294
F1117400 11083502678
F1117410 11083588208
F1117420 11083688145
F1117430 11083712431
F1117440 11083850463
F1117450 11083876376
F1117470 11083979735
F1117510 11084270758
F1117520 11084316839
F1117540 11084436455
F1117550 11084460203
F1117560 11084534424
F1117570 11084611489
F1117580 11084856939
F1117590 11084956220
F1117610 11085222808
F1117640 11085352174
F1117680 11085523418
F1117690 11085547736
F1117700 11085599588
F1117710 11085641772
F1117720 11085691544
F1117730 11085725138
F1117740 11085760283
F1117750 11085811718
F1117760 11085878552
F1117780 11086019530
F1117790 11086116625
F1117800 11086143069
F1117820 11086227752
F1117830 11086250898
F1117850 11086326269
F1117860 11086386387
F1117880 11086478142
F1117890 11086513667
F1117900 11086540548
F1117920 11086685991
F1117940 11087134411
F1117950 11087183793
F1117960 11087371209
F1117970 11087432862
F1117980 11087515038
F1117990 11087559027
F1118010 11087631595
F1118020 11087680200
F1118030 11087706913
F1118040 11087730075
F1118060 11087829492
F1118070 11087885712
F1118080 11087924518
F1118140 11088099178
F1118160 11088337688
F1118180 11088440906
F1118190 11088479672
F1118210 11088606997
F1118220 11088640367
F1118240 11088746532
F1118250 11088769932
F1118260 11088794225
F1118310 11089230768
F1118330 11089343247
F1118340 11089386267
F1118350 11089426236
F1118380 11089548481
F1118400 11089634698
F1118410 11089657153
F1118420 11089695127
F1118430 11089733674
F1118440 11089771514
F1118450 11089802516
F1118460 11089848111
F1118470 11089890707
F1100080 11089976013
F1118490 11090032675
F1118500 11090061222
F1118510 11090115635
F1118520 11090136929
F1118530 11090177375
F1118540 11090201767
F1118550 11090225484
F1118560 11090252505
F1118590 11090399339
F1118610 11090465927
F1118640 11090542083
F1118650 11090567426
F1118660 11090588405
F1118670 11090618947
F1118680 11090676507
F1118690 11090708825
F1118700 11090767263
F1118710 11090794233
F1118720 11090823124
F1118730 11090847737
F1118740 11090868063
F1118750 11090889956
F1118790 11091050646
F1118810 11091206852
F1118820 11091228290
F1100070 11091390153
F1118850 11091414642
F1118880 11091539107
F1118890 11091626716
F1118900 11091696402
F1118910 11091819727
F1118920 11091854945
F1118940 11091933413
F1118950 11091993553
F1118960 11092034740
F1118970 11092077933
F1118980 11092137483
F1118990 11092170518
F1119020 11092390239
F1119030 11092427779
F1119040 11092466054
F1119050 11092495514
F1119060 11092520368
F1119100 11092719286
F1119120 11092821073
F1119140 11092923848
F1119170 11093023361
F1119180 11093063751
F1119190 11093128960
F1119200 11093192122
F1119210 11093213401
F1119220 11093237005
F1119230 11093264920
F1119260 11093375760
F1119270 11093756439
F1119280 11093834727
F1119290 11093893436
F1119310 11094152392
F1119340 11094249574
F1119350 11094292987
F1119370 11094403584
F1119380 11094481451
F1119390 11094502041
F1119400 11094543421
F1119410 11094567508
F1119430 11094621163
F1119440 11094646290
F1119450 11094681605
F1119460 11094722394
F1119470 11094746275
F1119480 11094839789
F1119500 11095011306
F1119510 11095044911
F1119530 11095107812
F1119550 11095214926
F1119560 11095240738
F1119580 11095330524
F1119590 11095382284
F1119600 11095551160
F1119610 11095587006
F1119620 11095649109
F1119650 11095778898
F1119660 11095815320
F1119670 11095847598
F1119680 11095871701
F1119700 11096053429
F1119710 11096076503
F1119720 11096113656
F1119740 11096173421
F1119750 11096234723
F1119770 11096360180
F1119780 11096408168
F1119790 11096473467
F1119810 11096653383
F1119820 11096687307
F1119830 11096707760
F1119840 11096733242
F1119890 11097395635
F1119910 11097671701
F1119920 11097719225
F1119930 11097783770
F1119940 11097803776
F1119950 11097830382
F1119960 11097865487
F1119970 11097912669
F1119990 11098062903
F1120000 11098251596
F1120010 11098372858
F1120020 11098435595
F1120040 11098545605
F1120070 11098681500
F1120080 11098855607
F1120100 11098923923
F1120110 11098947058
F1120120 11098973736
F1120130 11098998436
F1120140 11099067717
F1120150 11099099357
F1120160 11099191028
F1120170 11099229749
F1120180 11099265743
F1120210 11099452165
F1120220 11099502416
F1120230 11099663235
F1120240 11099711906
F1120250 11099747991
F1120260 11099847987
F1120290 11100034815
F1120300 11100119137
F1120310 11100200662
F1120320 11100239887
F1120330 11100279631
F1120340 11100331153
F1120360 11100481884
F1120370 11100515387
F1120390 11100578778
F1120400 11100617734
F1120410 11100642125
F1120450 11100931764
F1120460 11101006928
F1120470 11101050321
F1120480 11101089356
F1120490 11101116817
F1120500 11101161121
F1120510 11101206486
F1120520 11101237154
F1120530 11101292088
F1120540 11101331975
F1120550 11101355330
F1120560 11101383628
F1120580 11101449293
F1120590 11101473846
F1120600 11101622894
F1120620 11101670096
F1120630 11101728216
F1120660 11101934983
F1120670 11101956521
F1120680 11101977785
F1120700 11102052938
F1120710 11102083539
F1120720 11102123681
F1120730 11102155582
F1120740 11102196014
F1120750 11102251685
F1120760 11102295264
F1120770 11102321982
F1120790 11102422433
F1120800 11102444807
F1120830 11102682890
F1120840 11102709209
F1120860 11102781211
F1120870 11102812101
F1120880 11102944708
F1120890 11103078728
F1120910 11103162761
F1120920 11103184367
F1120930 11103212164
F1120970 11103403246
F1120980 11103439529
F1121000 11103515296
F1121010 11103552006
F1121020 11103592913
F1121030 11103614311
F1121040 11103644699
F1121080 11103809717
F1121090 11103830931
F1121100 11103874555
F1121110 11103909654
F1121120 11103951056
F1121130 11103971759
F1121140 11104056769
F1121150 11104158798
F1121170 11104205971
F1121190 11104259601
F1121200 11104314859
F1121210 11104342122
F1121230 11104449696
F1121240 11104486949
F1121250 11104507773
F1121260 11104533532
F1121270 11104556109
F1121280 11104599272
F1121290 11104621836
F1121310 11104668660
F1121330 11104735295
F1121350 11104850907
F1121360 11104891662
F1121370 11104930849
F1121390 11105014000
F1121430 11105137568
F1121440 11105164138
F1121460 11105234482
F1121500 11105373793
F1121510 11105482392
F1121530 11105561650
F1121540 11105605455
F1121550 11105630829
F1121560 11105667352
F1121580 11105747331
F1121590 11105834292
F1121600 11105860127
F1121610 11105880209
F1121630 11105959798
F1121640 11106007657
F1121650 11106045977
F1121670 11106092700
F1121680 11106132765
F1121690 11106208942
F1121700 11106233729
F1121710 11106265145
F1121730 11106320775
F1121750 11106387274
F1121760 11106458412
F1121770 11106502334
F1121780 11106534689
F1121790 11106573154
F1121800 11106597256
F1121810 11106623522
F1121820 11106685194
F1121830 11106766452
F1121840 11106797362
F1121850 11106819675
F1121860 11106872848
F1121880 11107154083
F1121890 11107216561
F1121900 11107237844
F1121910 11107267694
F1121920 11107288080
F1121960 11107470735
F1121990 11107573600
F1122010 11107650972
F1122020 11107672844
F1122030 11107685694
F1122040 11107710613
F1122050 11107733547
F1122080 11107916725
F1122100 11107964527
F1122110 11108019951
F1122130 11108096693
F1122140 11108119253
F1122150 11108166042
F1122160 11108197801
F1122180 11108287399
F1122190 11108327984
F1122200 11108365498
F1122210 11108421829
F1122220 11108457254
F1122230 11108506371
F1122250 11108552770
F1122270 11108616362
F1122280 11108648402
F1122290 11108669397
F1122300 11108691219
F1122320 11108735702
F1122330 11108775233
F1122340 11108843586
F1122350 11108870046
F1122360 11108916730
F1122400 11109101259
F1122410 11109135338
F1122420 11109310439
F1122430 11109346319
F1122440 11109373092
F1122450 11109413576
F1122460 11109454328
F1122470 11109497448
F1122480 11109555306
F1122490 11109575385
F1122500 11109607717
F1122510 11109644736
F1122520 11109678350
F1122530 11109707809
F1122540 11109746307
F1122550 11109771826
F1122560 11109805156
F1122610 11109959240
F1122620 11110015339
F1122630 11110067997
F1122650 11110120689
F0200190 2000035127
F0200240 2000191748
F0200250 2000217606
F0200260 2000240833
F0200270 2000265146
F0200280 2000372647
F0200300 2000513819
F0200310 2000582804
F0200320 2000612925
F0200330 2000643389
F0200350 2000692786
F0200360 2000730619
F0200380 2000782503
F0200390 2000819750
F0200400 2000862583
F0200410 2000883341
F0200420 2000943569
F0200430 2000967245
F0200440 2001007391
F0200450 2001030480
F0200460 2001076041
F0200470 2001103143
F0200480 2001127560
F0200500 2001200474
F0200510 2001221307
F0200520 2001252338
F0200530 2001283798
F0200540 2001309839
F0200560 2001377407
F0200570 2001439832
F0200590 2001501294
F0200210 2001670752
F0200620 2001720420
F0200630 2001746438
F0200640 2001767313
F0200660 2001854042
F0200670 2001892028
F0200680 2001922119
F0200690 2001952252
F0200710 2002114586
F0200730 2002241157
F0200750 2002352630
F0200760 2002620532
F0200780 2002687252
F0200790 2002874375
F0200800 2002920608
F0200820 2003029342
F0200830 2003107342
F0200840 2003212952
F0200850 2003233858
F0200870 2003303349
F0200890 2003469688
F0200900 2003511580
F0200910 2003604635
F0200920 2003724223
F0200930 2003750891
F0200940 2003781807
F0200960 2003871116
F0200970 2003903006
F0200990 2003983055
F0201000 2004007742
F0201010 2004033678
F0201020 2004065885
F0201030 2004138821
F0201040 2004168811
F0201050 2004206765
F0201060 2004247772
F0201070 2004283358
F0201080 2004320685
F0201090 2004344035
F0201110 2004420532
F0201150 2004616490
F0201160 2004639097
F0201180 2004681598
F0201190 2004740832
F0201200 2004771835
F0201210 2004801623
F0201240 2004913636
F0201260 2004963099
F0201280 2005017643
F0201290 2005055925
F0201300 2005091208
F0201310 2005112946
F0201320 2005156156
F0201340 2005237005
F0201350 2005334097
F0201360 2005385944
F0201370 2005417403
F0201380 2005550332
F0201410 2005683821
F0201420 2005735609
F0201440 2005809993
F0201470 2005937141
F0201480 2006029976
F0201510 2006095950
F0201520 2006116319
F0201540 2006261080
F0201550 2006363054
F0201560 2006390118
F0201570 2006470682
F0201590 2006996750
F0201600 2007025774
F0201610 2007107333
F0201620 2007136739
F0200120 2007164003
F0201630 2007229722
F0201650 2007480738
F0201680 2007643293
F0201690 2007664939
F0201700 2007744686
F0201710 2007850324
F0201720 2007879762
F0201730 2007914705
F0201740 2007936126
F0201750 2007978067
F0201760 2008017286
F0201770 2008065961
F0201780 2008160688
F0201790 2008184569
F0201800 2008215583
F0201810 2008263018
F0201820 2008289738
F0201830 2008385956
F0201840 2008452257
F0201880 2008566611
F0201910 2008661058
F0201920 2008696446
F0201930 2008730899
F0201940 2008754837
F0201960 2008815405
F0201970 2008848489
F0202000 2008948425
F0202010 2008971940
F0202030 2009017718
F0202050 2009176015
F0202060 2009288460
F0202070 2009337707
F0202100 2009454759
F0202120 2009505404
F0202130 2009529273
F0202140 2009553018
F0202170 2009728844
F0202200 2009851529
F0202230 2009958808
F0202260 2010066464
F0202270 2010092610
F0202280 2010132306
F0202310 2010348180
F0202320 2010373211
F0202340 2010561002
F0202350 2010583794
F0202370 2010659905
F0202380 2010760380
F0202390 2010785338
F0202410 2010850950
F0202430 2010902590
F0202440 2010973131
F0202450 2011005019
F0202460 2011032432
F0202470 2011060395
F0202490 2011479112
F0202520 2011879297
F0202540 2012006657
F0202570 2012110271
F0202580 2012165536
F0202590 2012213338
F0202610 2012406643
F0202620 2012426923
F0200040 2012523554
F0202640 2012637006
F0202660 2012801682
F0202670 2012846385
F0202700 2012990403
F0202720 2013076787
F0202740 2013136277
F0202760 2013219799
F0202780 2013295993
F0202790 2013350519
F0202800 2013419390
F0202820 2013477770
F0202830 2013509180
F0202840 2013533477
F0202850 2013560719
F0202860 2013584794
F0202870 2013616391
F0202880 2013650485
F0202890 2013682596
F0202900 2013718482
F0202910 2013762689
F0202930 2013921054
F0202940 2013941816
F0202960 2014067215
F0202970 2014097645
F0202990 2014156827
F0203000 2014210087
F0203010 2014236392
F0203020 2014277681
F0203030 2014335739
F0203060 2014701653
F0203070 2014754414
F0203090 2014821770
F0203110 2014869773
F0203120 2014916341
F0203130 2014945397
F0203140 2014985891
F0203150 2015082193
F0203160 2015133598
F0203170 2015157893
F0203190 2015217859
F0203210 2015312401
F0203220 2015346346
F0203230 2015370081
F0203240 2015399602
F0203250 2015421100
F0203260 2015457642
F0203300 2015658140
F0203320 2015763183
F0203330 2015798248
F0203340 2015821188
F0203380 2015969666
F0203390 2016000786
F0203400 2016039265
F0203410 2016069902
F0203430 2016166342
F0203440 2016187069
F0203450 2016208665
F0203460 2016412320
F0203470 2016470703
F0203480 2016491571
F0203490 2016525404
F0203510 2016587083
F0203560 2016829803
F0203570 2016852287
F0203580 2016873683
F0203600 2016949647
F0203610 2017060623
F0203620 2017101058
F0203630 2017135111
F0203680 2017291249
F0203690 2017321843
F0203700 2017468224
F0203720 2017551645
F0203740 2017716352
F0203760 2017854128
F0203780 2017931827
F0203800 2018000343
F0203810 2018032477
F0203820 2018057166
F0203830 2018140404
F0203840 2018170941
F0203850 2018212187
F0203860 2018257291
F0203890 2018389193
F0203900 2018415238
F0203910 2018486980
F0203920 2018531691
F0203940 2018599754
F0203980 2018721368
F0203990 2018754377
F0204000 2018791279
F0204010 2018824551
F0204020 2018849986
F0204050 2018964971
F0204060 2018990236
F0204080 2019053041
F0204090 2019105153
F0204100 2019126180
F0204110 2019155685
F0204120 2019202356
F0204130 2019229951
F0204140 2019255900
F0204150 2019315116
F0204170 2019404172
F0204180 2019424356
F0204190 2019455276
F0204200 2019481404
F0204220 2019681411
F0204230 2019710623
F0204240 2019731355
F0204260 2019801474
F0204280 2019860133
F0204290 2019883178
F0204300 2019910870
F0204310 2019938235
F0204320 2019963403
F0204330 2020044858
F0204350 2020151654
F0204370 2020235088
F0204390 2020312917
F0204400 2020347437
F0204410 2020367577
F0204420 2020391165
F0204440 2020504697
F0204450 2020549824
F0204460 2020648848
F0204470 2020687353
F0204480 2020710300
F0204510 2020813843
F0204540 2020978361
F0204560 2021022389
F0204580 2021084997
F0204600 2021197106
F0204610 2021269246
F0204620 2021301375
F0204650 2021388968
F0204690 2021525506
F0204700 2021560141
F0204740 2021706967
F0204750 2021781367
F0204760 2021811132
F0204770 2021841023
F0204780 2021873143
F0204790 2021894376
F0204800 2021928175
F0204810 2021961007
F0204820 2021990180
F0204830 2022015270
F0204850 2022068494
F0204860 2022099224
F0204870 2022130368
F0204880 2022150542
F0204890 2022200874
F0204900 2022230389
F0204920 2022308433
F0204930 2022348417
F0204940 2022381259
F0204950 2022428824
F0204980 2022511573
F0204990 2022531966
F0205000 2022556139
F0205010 2022621249
F0205030 2022690073
F0205040 2022727721
F0205050 2022753496
F0205060 2022787347
F0205070 2022837187
F0205080 2022886720
F0205090 2022937267
F0205100 2022966997
F0205110 2022987198
F0205120 2023009489
F0205130 2023064597
F0205160 2023235237
F0205170 2023269907
F0205180 2023310209
F0205190 2023352853
F0205200 2023474879
F0205220 2023652490
F0205230 2023792091
F0205240 2023822655
F0205250 2023877540
F0205280 2024015633
F0205300 2024063252
F0205310 2024111810
F0205320 2024138052
F0205330 2024209813
F0205340 2024230371
F0205350 2024250890
F0205360 2024292139
F0205380 2024386458
F0205390 2024418477
F0205400 2024465562
F0205410 2024506804
F0205420 2024573948
F0205430 2024611130
F0205450 2024691213
F0205460 2024794614
F0205470 2024932967
F0205480 2024962747
F0205490 2024991102
F0205500 2025014442
F0205510 2025036141
F0205520 2025093658
F0205530 2025130380
F0205540 2025174431
F0205560 2025244145
F0205570 2025285471
F0205580 2025316609
F0205590 2025340314
F0205600 2025364609
F0205610 2025388682
F0205630 2025435739
F0205640 2025458878
F0205650 2025494130
F0205660 2025532653
F0205670 2025572322
F0205680 2025599756
F0205700 2025680508
F0205710 2025702375
F0205750 2025869603
F0205780 2026069579
F0205790 2026095593
F0205810 2026175812
F0205820 2026217629
F0205840 2026292765
F0205880 2026456565
F0205890 2026477012
F0205900 2026504946
F0205910 2026529986
F0205920 2026580030
F0205930 2026618210
F0205940 2026641920
F0205960 2026776169
F0205970 2026853841
F0205980 2026886068
F0205990 2026915322
F0206000 2026936941
F0206010 2026957453
F0206020 2026979350
F0206030 2027008381
F0206040 2027031147
F0206050 2027053902
F0206070 2027149589
F0206110 2027273587
F0206120 2027304043
F0206130 2027338225
F0206150 2027529203
F0206160 2027568718
F0206170 2027607856
F0206180 2027630681
F0206190 2027651438
F0206200 2027711954
F0206210 2027785383
F0206220 2027900411
F0206230 2027939192
F0206240 2027967802
F0206250 2028025834
F0206260 2028058809
F0206280 2028122053
F0206290 2028144488
F0206300 2028201467
F0200140 2028252001
F0206310 2028290230
F0206320 2028328099
F0206330 2028387866
F0206340 2028418146
F0206350 2028584396
F0206360 2028606629
F0206370 2028668090
F0206380 2028699648
F0206390 2028746311
F0206400 2028778270
F0206430 2028854903
F0206450 2028922494
F0206460 2028953429
F0206470 2028976014
F0206480 2029014103
F0206490 2029046281
F0206500 2029070028
F0206510 2029103512
F0206540 2029192133
F0206550 2029219372
F0206570 2029283744
F0206580 2029325055
F0206590 2029345899
F0206600 2029369337
F0206620 2029413883
F0206630 2029438357
F0206640 2029478444
F0206650 2029540904
F0206670 2029634458
F0206680 2029661843
F0206690 2029692101
F0206700 2029735613
F0206710 2029767064
F0206730 2029815007
F0206740 2029844102
F0206760 2029905579
F0206770 2029943217
F0206780 2029975865
F0206790 2030004094
F0206800 2030041448
F0206810 2030084206
F0206820 2030171899
F0206830 2030197475
F0206840 2030223011
F0206860 2030289849
F0206870 2030317827
F0206880 2030353152
F0206890 2030388491
F0206900 2030481243
F0206910 2030505600
F0206920 2030526227
F0206930 2030551139
F0206940 2030598831
F0206960 2030699457
F0206970 2030758551
F0206980 2030784775
F0206990 2030809232
F0207000 2030838734
F0207010 2030863718
F0207020 2030892143
F0207030 2030926600
F0207040 2030955235
F0200090 2030983671
F0207050 2031016870
F0207060 2031050611
F0207070 2031079489
F0207080 2031106090
F0207090 2031145929
F0207110 2031256176
F0207130 2031317703
F0207140 2031350934
F0207160 2031405766
F0207170 2031430145
F0207220 2031559155
F0207230 2031583468
F0207240 2031607615
F0207250 2031628569
F0207260 2031652459
F0207270 2031674570
F0207290 2031721776
F0207330 2031844264
F0207340 2031875407
F0207360 2031936465
F0207370 2031965974
F0207380 2031996369
F0207390 2032026428
F0207400 2032057606
F0207410 2032088154
F0207420 2032115275
F0207430 2032142570
F0207440 2032187768
F0207520 2032386627
F0207530 2032411811
F0207540 2032445740
F0207570 2032548580
F0207580 2032592374
F0207590 2032615890
F0207600 2032640300
F0207610 2032676654
F0207620 2032738673
F0207640 2032872430
F0207650 2032916730
F0207660 2032940988
F0207670 2033000970
F0207680 2033028756
F0207700 2033077598
F0207710 2033101143
F0207740 2033211487
F0207750 2033250946
F0207770 2033321372
F0207800 2033429413
F0207810 2033468094
F0207820 2033501109
F0207830 2033538423
F0207840 2033655650
F0207850 2033676206
F0207860 2033698675
F0207870 2033743659
F0207900 2033853647
F0207910 2033883714
F0207920 2033933757
F0207930 2033966779
F0207950 2034068129
F0207960 2034094411
F0208010 2034325510
F0208030 2034373169
F0208040 2034401741
F0208050 2034438427
F0208060 2034469833
F0208070 2034533425
F0208090 2034720067
F0208100 2034817149
F0208110 2034839746
F0208140 2035031836
F0208150 2035052510
F0208160 2035081505
F0208180 2035149654
F0208190 2035183998
F0208210 2035260055
F0208220 2035294687
F0208230 2035323344
F0208250 2035394267
F0208260 2035416305
F0208270 2035444552
F0208280 2035480121
F0208290 2035515941
F0208300 2035552830
F0208310 2035588096
F0208320 2035609481
F0208350 2035689142
F0208360 2035711188
F0208400 2036035874
F0208410 2036074928
F0208420 2036109483
F0208430 2036153525
F0208450 2036295801
F0208460 2036350582
F0208470 2036426982
F0208490 2036674731
F0208510 2036757251
F0208550 2037002270
F0208560 2037040275
F0208570 2037078459
F0208580 2037135212
F0208600 2037284607
F0208610 2037320891
F0208620 2037348488
F0208630 2037369468
F0208640 2037393308
F0208650 2037469796
F0208660 2037532364
F0208680 2037625610
F0208690 2037659599
F0208700 2037929961
F0208710 2037961291
F0208720 2038125358
F0208730 2038165768
F0208740 2038241364
F0208750 2038288422
F0208760 2038338458
F0208770 2038429589
F0208780 2038505055
F0208790 2038530840
F0208800 2038577906
F0208820 2038762005
F0208830 2038842037
F0208840 2038881823
F0208860 2039032470
F0208870 2039098750
F0208880 2039158762
F0208890 2039199348
F0208900 2039301914
F0208910 2039322004
F0208920 2039527056
F0208930 2039598490
F0208940 2039626553
F0208950 2039713187
F0208970 2039822574
F0208980 2039844697
F0208990 2039885395
F0209000 2039991756
F0209020 2040201328
F0209030 2040271019
F0209040 2040304851
F0209050 2040343814
F0209070 2040405109
F0209080 2040439269
F0209090 2040490963
F0209100 2040514461
F0209110 2040543041
F0209120 2040579535
F0209130 2040620373
F0209150 2040671382
F0209160 2040696798
F0209170 2040726084
F0209180 2040755586
F0209190 2040796451
F0209200 2040939326
F0209210 2040959609
F0200200 2041012741
F0209230 2041080035
F0209250 2041147383
F0209290 2041281225
F0209300 2041304216
F0209320 2041373884
F0209330 2041474655
F0209340 2041630762
F0209360 2041677531
F0209370 2041709421
F0209380 2041740494
F0209390 2041832027
F0209400 2041858808
F0209410 2041910942
F0209430 2041971860
F0209440 2042004976
F0209480 2042191064
F0209530 2042512442
F0209540 2042543154
F0209570 2042669108
F0209580 2042701848
F0209600 2042770712
F0209610 2042831813
F0209640 2042936348
F0209670 2043026928
F0209680 2043072293
F0209690 2043141034
F0209700 2043164686
F0209710 2043184792
F0209720 2043208247
F0209730 2043229117
F0209740 2043268360
F0209750 2043294132
F0209760 2043342543
F0209770 2043363261
F0209780 2043398479
F0209800 2043506577
F0209820 2043608228
F0209830 2043663403
F0209850 2043757666
F0209860 2043784855
F0209880 2043875346
F0209890 2043987549
F0209900 2044160899
F0209910 2044194706
F0209920 2044238234
F0209930 2044321413
F0209940 2044935717
F0209950 2044962739
F0209960 2044996947
F0209970 2045017736
F0209980 2045038653
F0209990 2045129405
F0210010 2045222357
F0210020 2045381901
F0210030 2045421999
F0210040 2045442434
F0210050 2045474351
F0210060 2045498960
F0210070 2045786632
F0210080 2045924861
F0210090 2045987142
F0210100 2046135198
F0210120 2046213857
F0210130 2046248614
F0210140 2046283875
F0210170 2046474767
F0210180 2046510799
F0210200 2046805342
F0210210 2046869911
F0210260 2046994170
F0210250 2046996896
F0210240 2047074716
F0210270 2047213028
F0210280 2047271760
F0210290 2047358198
F0210300 2047442045
F0210310 2047523313
F0210320 2047702697
F0210340 2047768673
F0210350 2047792562
F0210360 2047797827
F0200230 2047870029
F0210370 2047984431
F0210410 2048301323
F0210420 2048403116
F0210430 2048427236
F0210440 2048495348
F0210450 2048557519
F0210460 2048587808
F0210470 2048616148
F0210480 2048720147
F0210500 2048820056
F0210510 2048899557
F0210520 2048948042
F0210530 2049066463
F0210540 2049200214
F0210550 2049230488
F0210560 2049287569
F0210570 2049316996
F0210580 2049352805
F0210590 2049403543
F0210600 2049454048
F0210610 2049475639
F0210620 2049500516
F0210650 2049761602
F0210660 2049852853
F0210680 2049965996
F0210690 2050037900
F0210710 2050235033
F0210720 2050310995
F0210730 2050333853
F0210740 2050375980
F0210770 2050485350
F0210780 2050531535
F0210810 2050999176
F0210820 2051028979
F0210830 2051090803
F0210840 2051145679
F0210850 2051287243
F0210870 2051431330
F0210880 2051564822
F0210900 2051919825
F0210940 2052193862
F0210960 2052254760
F0210970 2052289716
F0210980 2052348153
F0210990 2052387332
F0211010 2052453119
F0211020 2052493503
F0211040 2052631700
F0211060 2052720969
F0211070 2052813363
F0211090 2052869739
F0211100 2052925405
F0211110 2052948557
F0211130 2053023212
F0211150 2053091809
F0211160 2053116612
F0211170 2053139112
F0211190 2053233831
F0211200 2053268661
F0211210 2053307188
F0211240 2053420596
F0211260 2053536043
F0211280 2053678652
F0211290 2053754324
F0211330 2053980758
F0211340 2054018018
F0211350 2054039233
F0211360 2054064980
F0211370 2054110159
F0211390 2054196846
F0211400 2054236611
F0211410 2054257523
F0211420 2054282944
F0211430 2054304163
F0211440 2054357046
F0211470 2054466803
F0211510 2054604126
F0211520 2054637196
F0211530 2054689630
F0211550 2054752584
F0211560 2054772881
F0211580 2054832957
F0211600 2054918839
F0211610 2054966582
F0211620 2055013213
F0211630 2055040367
F0211640 2055069803
F0211650 2055106601
F0211660 2055127279
F0211670 2055156876
F0211680 2055189145
F0211690 2055226668
F0211700 2055260360
F0211710 2055308810
F0211720 2055347853
F0211730 2055467109
F0211750 2055525950
F0211770 2055589622
F0211780 2055614780
F0211800 2055716694
F0211810 2055751116
F0211820 2055782448
F0211830 2055833877
F0211840 2055862374
F0211860 2055931746
F0211870 2056022349
F0211880 2056055605
F0211890 2056098625
F0211900 2056122993
F0211910 2056143759
F0211940 2056269394
F0211950 2056291807
F0211960 2056348034
F0211980 2056459455
F0211990 2056611524
F0212000 2056647106
F0212010 2056704457
F0212020 2056721816
F0212030 2056761630
F0212040 2056790863
F0212060 2056878351
F0212070 2056908137
F0212090 2056950022
F0212100 2056976468
F0212110 2057038371
F0212130 2057105487
F0212140 2057138807
F0212150 2057174981
F0212160 2057205485
F0212170 2057254628
F0212180 2057279353
F0212190 2057335961
F0212200 2057362656
F0212210 2057418789
F0212220 2057444038
F0212250 2057600983
F0212260 2057637484
F0212270 2057670538
F0212280 2057696863
F0212290 2057719731
F0212300 2057741282
F0212310 2057761347
F0212320 2057796573
F0212330 2057821156
F0212340 2057843142
F0212350 2057885744
F0212360 2057916273
F0212380 2057983537
F0212390 2058018846
F0212400 2058039478
F0212410 2058063627
F0212420 2058092926
F0212430 2058114070
F0212440 2058134609
F0212450 2058163682
F0212480 2058250628
F0212510 2058366503
F0212540 2058480877
F0212550 2058527215
F0212560 2058548041
F0212580 2058626068
F0200130 2058759000
F0212600 2058785905
F0212610 2058818593
F0212620 2058842740
F0212630 2058915746
F0212640 2059145270
F0212660 2059276345
F0212700 2059718306
F0212720 2059798987
F0212730 2059832175
F0212760 2059932526
F0212770 2059967530
F0212780 2060071310
F0212800 2060143190
F0212810 2060178845
F0212820 2060217351
F0212830 2060249494
F0212840 2060288883
F0212850 2060434577
F0212860 2060485597
F0212870 2060521064
F0212880 2060803066
F0212890 2060844511
F0212900 2061020129
F0212920 2061074008
F0212930 2061108766
F0212950 2061165821
F0212960 2061194380
F0212970 2061311966
F0212980 2061338316
F0213000 2061541676
F0213010 2061579008
F0213020 2061621314
F0213030 2061648422
F0213040 2061672718
F0213050 2061746771
F0213060 2061839493
F0213080 2061919312
F0200050 2061939869
F0213090 2061996814
F0213100 2062039835
F0213110 2062062230
F0213140 2062194390
F0213150 2062216870
F0213160 2062248034
F0213180 2062324131
F0213190 2062364408
F0213200 2062402577
F0213220 2062559414
F0213230 2062689753
F0213240 2062751115
F0213250 2062786375
F0213260 2062810000
F0213280 2062895962
F0213290 2062929794
F0213300 2063023009
F0213310 2063058132
F0213320 2063146405
F0213340 2063385853
F0213350 2063471875
F0213360 2063593895
F0213370 2063623563
F0213400 2063739827
F0213410 2063779377
F0213480 2064044332
F0213500 2064159905
F0213520 2064244900
F0213530 2064266248
F0213550 2064337810
F0213560 2064411065
F0213580 2064455007
F0213600 2064640562
F0213610 2064668921
F0213620 2064714377
F0213630 2064740287
F0213640 2064797702
F0213650 2064947791
F0213660 2065054366
F0213680 2065109734
F0213690 2065133399
F0213710 2065462684
F0213720 2065499051
F0213730 2065525412
F0213740 2065562802
F0213750 2065624076
F0213760 2065649421
F0213780 2065737667
F0213790 2065784471
F0213810 2065854003
F0213820 2065960162
F0213830 2066017452
F0213840 2066040482
F0200110 2066096301
F0213850 2066117523
F0213860 2066145048
F0213880 2066236339
F0213890 2066266589
F0213900 2066379943
F0213940 2066624237
F0213950 2066654373
F0213960 2066702277
F0213980 2066863071
F0214000 2067057934
F0214010 2067083105
F0214020 2067184727
F0214030 2067231613
F0214040 2067255212
F0214050 2067279288
F0214070 2067366016
F0214080 2067408261
F0214090 2067429790
F0214100 2067451124
F0214110 2067665986
F0214120 2067882036
F0214130 2067934574
F0214140 2067968261
F0214150 2067981465
F0214160 2068006158
F0214170 2068074186
F0214190 2068188569
F0214200 2068219182
F0214210 2068241373
F0214220 2068284576
F0214230 2068355014
F0214240 2068375425
F0214250 2068409302
F0214270 2068453742
F0214280 2068492186
F0214290 2068515035
F0214300 2068540511
F0214310 2068641435
F0214320 2068885099
F0214330 2068908329
F0214340 2069008532
F0214350 2069031938
F0200030 2069069975
F0214360 2069106818
F0214370 2069262611
F0200020 2069463699
F0214400 2069522159
F0214430 2069749824
F0214440 2069792716
F0214450 2069818302
F0214460 2069894374
F0214490 2069987499
F0214500 2070009715
F0214510 2070063884
F0214520 2070098921
F0214530 2070147589
F0214540 2070180384
F0214550 2070226407
F0214560 2070268963
F0214580 2070320764
F0214590 2070340843
F0214600 2070475936
F0214610 2070508564
F0214620 2070538092
F0214650 2070660556
F0214670 2070726543
F0214700 2070885449
F0214720 2070962445
F0214730 2071012672
F0214750 2071077343
F0214760 2071105647
F0214780 2071188152
F0214790 2071222459
F0214800 2071262694
F0214810 2071290852
F0214820 2071351612
F0214830 2071382427
F0214840 2071418874
F0214860 2071482689
F0214870 2071513214
F0214900 2071596880
F0214930 2071717547
F0214940 2071743548
F0214950 2071769071
F0214970 2071826000
F0214980 2071857312
F0215000 2072164866
F0200180 2072289433
F0215040 2072394682
F0215050 2072432091
F0215060 2072467761
F0215070 2072527749
F0215090 2072596097
F0215100 2072620837
F0215110 2072658890
F0215120 2072709978
F0215130 2072730729
F0215160 2072889808
F0215170 2072911422
F0215190 2073291459
F0215200 2073314772
F0215220 2073434414
F0215230 2073477445
F0215250 2073581086
F0215260 2073603908
F0215270 2073653376
F0215290 2073735717
F0215300 2073773944
F0215310 2073808804
F0215320 2073836160
F0215330 2073870230
F0215350 2073940063
F0215380 2074189139
F0215390 2074214250
F0200080 2074238208
F0215400 2074267441
F0215410 2074336966
F0215420 2074482560
F0215430 2074509813
F0215440 2074563877
F0215450 2074617146
F0215460 2074662176
F0215470 2074692652
F0215480 2074725045
F0215490 2074749692
F0215500 2074778481
F0215520 2074927107
F0215530 2074983776
F0215560 2075288926
F0215590 2075443117
F0215610 2075521554
F0215640 2075682987
F0215650 2075705825
F0215670 2075801928
F0215690 2075861230
F0215750 2076205027
F0215760 2076290402
F0215770 2076334239
F0215780 2076359876
F0215810 2076604372
F0215850 2076846924
F0215870 2076903632
F0215880 2076927417
F0215900 2077095585
F0215920 2077207676
F0215930 2077260266
F0215940 2077298887
F0215950 2077326858
F0215970 2077425492
F0215980 2077500953
F0215990 2077544444
F0216010 2077600015
F0216020 2077633950
F0216050 2078009237
F0216070 2078151464
F0216080 2078277552
F0216090 2078322513
F0216100 2078399537
F0216110 2078588031
F0216120 2078608134
F0216150 2078895851
F0216160 2079035839
F0216170 2079076533
F0216180 2079248642
F0216190 2079274367
F0216220 2079510433
F0216250 2079635503
F0216270 2079691370
F0216280 2079730014
F0216290 2079756960
F0216300 2079783049
F0216310 2079806777
F0216320 2079827895
F0216330 2079850194
F0216360 2079981271
F0216390 2080097532
F0216400 2080118827
F0216410 2080193482
F0216420 2080222971
F0216440 2080279182
F0216450 2080315321
F0216460 2080346573
F0216470 2080465812
F0216490 2080533423
F0216500 2080577445
F0216510 2080591622
F0216530 2080655378
F0216540 2080678028
F0216570 2080763206
F0216590 2080814826
F0216600 2080857635
F0216610 2080881624
F0216620 2080974131
F0216630 2081010607
F0216660 2081180167
F0216700 2081454191
F0216710 2081485039
F0216730 2081596136
F0216740 2081627377
F0216770 2081725075
F0216780 2081756700
F0216790 2081790240
F0216800 2081831063
F0216810 2081861373
F0216820 2081883501
F0216830 2081961483
F0216840 2081983989
F0216850 2082009168
F0216860 2082032203
F0216870 2082055800
F0216890 2082154684
F0216900 2082178085
F0216920 2082230778
F0216930 2082267986
F0216940 2082300196
F0216960 2082369627
F0216970 2082492815
F0216980 2082549251
F0216990 2082573891
F0217000 2082634372
F0217020 2082703468
F0217030 2082724419
F0217040 2082772106
F0217060 2082841690
F0217070 2082865615
F0217080 2082933273
F0217100 2083013169
F0217110 2083037166
F0217120 2083072766
F0217140 2083335056
F0217150 2083382632
F0217160 2083412866
F0217170 2083490952
F0217180 2083588442
F0217210 2083729115
F0217230 2083792123
F0217250 2083879822
F0217260 2083913946
F0217270 2083971255
F0217280 2084004687
F0217300 2084096220
F0217310 2084120631
F0217320 2084155337
F0217330 2084213526
F0217340 2084234380
F0217350 2084405513
F0217360 2084487412
F0217370 2084569960
F0217380 2084650440
F0217390 2084677049
F0217400 2084753766
F0217420 2085079752
F0217440 2085311482
F0217460 2085565714
F0217470 2085589866
F0217480 2086184281
F0217490 2086237820
F0217500 2086309128
F0217520 2086373799
F0217540 2086552230
F0217560 2086610607
F0217570 2086818109
F0217600 2087116438
F0217610 2087287499
F0217620 2087325296
F0217630 2087432082
F0217640 2087460779
F0217650 2087492918
F0217660 2087550801
F0217670 2087628042
F0217680 2087677142
F0217720 2088322262
F0217730 2088378268
F0217740 2088476615
F0217800 2089029477
F0217810 2089062659
F0217820 2089101819
F0217830 2089133232
F0217840 2089163561
F0217850 2089276548
F0217860 2089331627
F0217890 2089743132
F0217910 2089821803
F0217940 2090107658
F0217950 2090249002
F0217960 2090269911
F0217970 2090512024
F0218000 2090676428
F0218010 2090716864
F0218020 2090766798
F0218030 2090811821
F0218050 2090915444
F0218060 2090939953
F0218110 2091619250
F0218130 2091716733
F0218140 2091745584
F0218150 2091815686
F0218160 2092032671
F0218170 2092075537
F0218180 2092309639
F0218190 2092336079
F0218200 2092385023
F0218210 2092419325
F0218230 2092482963
F0218250 2092572950
F0218260 2092801019
F0218280 2092885428
F0218340 2093354567
F0218350 2093510481
F0218370 2093630367
F0218380 2093655203
F0218390 2093679101
F0218400 2093723068
F0218420 2093809308
F0218430 2093963499
F0218470 2094132348
F0218480 2094200360
F0218490 2094230525
F0218500 2094256196
F0218530 2094403001
F0218550 2094652960
F0218560 2094776198
F0218570 2094979160
F0218580 2095069809
F0218610 2095233760
F0218620 2095288641
F0218660 2095823711
F0218680 2096218295
F0218700 2096370833
F0218720 2096457960
F0218730 2096505130
F0218740 2096553379
F0218750 2096588828
F0218760 2096751076
F0218770 2096787770
F0218780 2096811087
F0218810 2096971208
F0218820 2097061784
F0218840 2097168263
F0218850 2097248833
F0218860 2097280973
F0218870 2097364883
F0218880 2097398003
F0218890 2097424735
F0218910 2097512822
F0218930 2097610479
F0218950 2097692692
F0218960 2097721711
F0218970 2097754555
F0218980 2097836175
F0219010 2098025351
F0219020 2098134048
F0219030 2098163576
F0219040 2098188032
F0219060 2098444258
F0219070 2098519637
F0219080 2098618214
F0219090 2098678610
F0219100 2098838210
F0219110 2098897412
F0219120 2098935087
F0219130 2098989284
F0219150 2099062708
F0219160 2099115460
F0219170 2099154979
F0219180 2099248005
F0219200 2099351106
F0219210 2099406944
F0219220 2099450352
F0219240 2099630119
F0219250 2099714541
F0219260 2099737044
F0219270 2099766432
F0219280 2099788804
F0219290 2099847367
F0219300 2099893316
F0219360 2100228431
F0219390 2100514495
F0219410 2100677930
F0219420 2100705749
F0219440 2101047483
F0219450 2101069301
F0219460 2101230934
F0219470 2101272741
F0219480 2101392052
F0219490 2101524612
F0219510 2101655571
F0219520 2101680924
F0219540 2101815166
F0219560 2101883039
F0219570 2101953655
F0219580 2102085391
F0219590 2102177746
F0219600 2102302559
F0219620 2102563958
F0219630 2102598853
F0219640 2102666902
F0219660 2102736691
F0219680 2102849448
F0219690 2102876585
F0219710 2102930478
F0219720 2102954083
F0219730 2103004093
F0219740 2103202764
F0219750 2103246909
F0219760 2103278762
F0219770 2103335636
F0219780 2103423638
F0219790 2103515098
F0219800 2103573252
F0219810 2103761038
F0219820 2103875074
F0219840 2104189727
F0219850 2104340561
F0219870 2104644270
F0219890 2104722724
F0200220 2105044811
F0219910 2105099933
F0219920 2105165150
F0219930 2105201052
F0219940 2105230174
F0219950 2105251561
F0219960 2105676779
F0219970 2105699919
F0219980 2105726486
F0219990 2105865904
F0220000 2106030953
F0220010 2106082927
F0220020 2106185440
F0220040 2106248615
F0220050 2106291562
F0220070 2106490194
F0220080 2106604686
F0220100 2106674116
F0220110 2106715006
F0220120 2106826991
F0220130 2106936310
F0220140 2106952420
F0220150 2107310683
F0220180 2107470592
F0220190 2107523930
F0220200 2107604070
F0220240 2107856125
F0220250 2107952012
F0220270 2108094094
F0220280 2108236811
F0220310 2108556922
F0220320 2108610980
F0220340 2108670605
F0220360 2108756246
F0220390 2108854239
F0220400 2109050664
F0220420 2109131559
F0220430 2109195676
F0220440 2109216736
F0220460 2109265844
F0220470 2109341279
F0220480 2109386167
F0220490 2109425997
F0220500 2109520773
F0220510 2109742168
F0220530 2109956379
F0220540 2109989489
F0220560 2110149194
F0220590 2110256859
F0220600 2110290559
F0220610 2110315909
F0220620 2110348989
F0220630 2110375135
F0220660 2110454904
F0220690 2110631696
F0220700 2110663690
F0220730 2110782975
F0220760 2110965849
F0220770 2110997722
F0220790 2111089360
F0220800 2111112447
F0220810 2111134961
F0220820 2111158169
F0220830 2111184878
F0220840 2111208687
F0220870 2111296919
F0220880 2111337738
F0220890 2111361389
F0220970 2111614900
F0220990 2111709743
F0221020 2111798062
F0221040 2111857977
F0221090 2111988539
F0221100 2112019423
F0221110 2112046569
F0221120 2112076350
F0221140 2112161377
F0221150 2112188758
F0221160 2112209855
F0221170 2112260394
F0221180 2112280646
F0200160 2112396634
F0221190 2112427042
F0221200 2112512580
F0221210 2112534489
F0221220 2112566029
F0221230 2112586530
F0221240 2112611834
F0221250 2112633455
F0221260 2112666908
F0221280 2112736343
F0221290 2112757656
F0221300 2112787819
F0221330 2112868444
F0221340 2112920023
F0221350 2112955955
F0221360 2112990362
F0221370 2113031963
F0221400 2113109388
F0221410 2113292089
F0221440 2113400160
F0221450 2113429066
F0221460 2113453815
F0221480 2113534127
F0221500 2113605901
F0221510 2113632778
F0221520 2113667052
F0221540 2113738823
F0221550 2113763038
F0221560 2113801058
F0221570 2113825360
F0221580 2113849262
F0221590 2113891546
F0221610 2113984724
F0221640 2114077243
F0221660 2114123366
F0221680 2114185790
F0221700 2114273018
F0221710 2114303562
F0221730 2114437507
F0221740 2114481626
F0221750 2114506888
F0221770 2114592087
F0221780 2114635694
F0221790 2114734314
F0221820 2115024544
F0221830 2115024545
F0221840 2115049292
F0221850 2115073914
F0221870 2115123280
F0221880 2115183035
F0221890 2115203456
F0221900 2115228932
F0221910 2115271152
F0221920 2115311494
F0221960 2115648223
F0221970 2115681958
F0221980 2115715356
F0221990 2115742594
F0222000 2115796375
F0222020 2115844913
F0222030 2115880174
F0222040 2115907052
F0222070 2115995198
F0222080 2116032313
F0222090 2116063190
F0222100 2116092096
F0222110 2116112461
F0222120 2116136834
F0222140 2116199720
F0222150 2116220658
F0222160 2116243968
F0222170 2116276141
F0222190 2116391872
F0222200 2116420614
F0222210 2116462488
F0222220 2116490558
F0222230 2116514608
F0222240 2116542695
F0222250 2116577788
F0222270 2116655227
F0222280 2116687684
F0222290 2116713948
F0222300 2116748865
F0222310 2116797851
F0222320 2116824608
F0222330 2116858163
F0222340 2116893897
F0222370 2117004674
F0222380 2117046733
F0222390 2117080477
F0222420 2117205206
F0222430 2117246368
F0222440 2117294501
F0222450 2117341937
F0222460 2117378824
F0222480 2117446981
F0222490 2117480046
F0222500 2117513325
F0222510 2117662338
F0222520 2117709717
F0222530 2117757197
F0222540 2117783712
F0222550 2117849420
F0222560 2117878756
F0222570 2117902650
F0222580 2117923887
F0222600 2117977208
F0222610 2118007325
F0222620 2118053302
F0222640 2118107711
F0222650 2118141998
F0222660 2118170579
F0222670 2118203477
F0222680 2118232623
F0222690 2118264372
F0222700 2118303895
F0222710 2118332621
F0222720 2118357634
F0222730 2118427258
F0222740 2118468145
F0222750 2118498848
F0222770 2118562717
F0222790 2118617225
F0222800 2118640109
F0222810 2118685524
F0222820 2118720371
F0222830 2118775917
F0222840 2118803647
F0222860 2118857030
F0222880 2118921732
F0222890 2118955564
F0222920 2119235993
F0222940 2119359941
F0222960 2119443029
F0222970 2119496312
F0222980 2119552373
F0222990 2119573259
F0223010 2119650885
F0223020 2119698804
F0223050 2119895762
F0223060 2119918132
F0223070 2119962497
F0223120 2120168469
F0223130 2120189318
F0223140 2120210641
F0223150 2120238916
F0223160 2120267155
F0223180 2120340093
F0223190 2120375621
F0223200 2120424437
F0223220 2120518404
F0200150 2120554693
F0223250 2120661212
F0223260 2120709811
F0223280 2120769798
F0223290 2120799058
F0223310 2120857158
F0223330 2121068970
F0223360 2121211161
F0223370 2121279607
F0223390 2121350700
F0223400 2121425825
F0223410 2121461020
F0223430 2122113510
F0223440 2122164209
F0223460 2122215402
F0223480 2122294602
F0223490 2122338918
F0223500 2122364401
F0223510 2122406133
F0223520 2122440316
F0223540 2122549110
F0223550 2122576369
F0223560 2122730627
F0200170 2122829943
F0223570 2122853612
F0223580 2122878976
F0223590 2122905177
F0223600 2122960704
F0223610 2122995670
F0223620 2123033892
F0223630 2123070427
F0223650 2123172002
F0223660 2123209779
F0223670 2123234363
F0223680 2123298594
F0223690 2123335211
F0223700 2123371915
F0223710 2123400703
F0223720 2123425250
F0223730 2123462478
F0223740 2123499836
F0223770 2123573492
F0223790 2123657396
F0223800 2123705950
F0223810 2123727853
F0223830 2123815849
F0223840 2123898739
F0223860 2124020338
F0223880 2124130278
F0223900 2124270216
F0223920 2124379630
F0223930 2124480807
F0223940 2124585179
F0223950 2124617273
F0223960 2124643625
F0223970 2124676202
F0223980 2124710942
F0223990 2124741357
F0224000 2124785385
F0224010 2124829244
F0224020 2124856725
F0224040 2124926374
F0224060 2125004433
F0224080 2125085918
F0224090 2125107408
F0224100 2125174183
F0224110 2125201301
F0224140 2125453516
F0224190 2125843460
F0224200 2125894203
F0224210 2125916751
F0224220 2125942689
F0224230 2125985733
F0224270 2126141600
F0224280 2126168211
F0224290 2126210851
F0224310 2126342428
F0224320 2126427545
F0224330 2126582950
F0224340 2126622213
F0224350 2126657038
F0224370 2126704973
F0224380 2126726985
F0224390 2126761889
F0224400 2126793966
F0224410 2126852879
F0224420 2126895289
F0224430 2126964255
F0224440 2126995306
F0224450 2127048881
F0224460 2127078577
F0224490 2127172772
F0224500 2127202756
F0224510 2127229859
F0224520 2127263786
F0224530 2127324654
F0224540 2127353273
F0224550 2127414822
F0224560 2127474015
F0224570 2127508329
F0224580 2127531138
F0224600 2127594125
F0224610 2127638780
F0224630 2127759769
F0224640 2127831357
F0224660 2127995571
F0224670 2128104238
F0224680 2128161004
F0224710 2128288954
F0224720 2128342763
F0224730 2128387239
F0224750 2128466579
F0224760 2128508880
F0224780 2128714908
F0224790 2128737470
F0224800 2128758777
F0224840 2128962024
F0224850 2128987290
F0224860 2129008833
F0224870 2129080262
F0224880 2129167684
F0224890 2129214484
F0224900 2129235649
F0224910 2129269182
F0224930 2129364891
F0224940 2129390724
F0224950 2129419061
F0224960 2129445573
F0224970 2129578916
F0224990 2129672569
F0225000 2129702918
F0225010 2129740746
F0225040 2129864242
F0225050 2129885050
F0225060 2129955452
F0225090 2130055151
F0225130 2130326976
F0225150 2130394179
F0225170 2130462790
F0225180 2130490128
F0225190 2130540551
F0225210 2130628150
F0225220 2130717728
F0225260 2130891402
F0225270 2130934540
F0225280 2130979447
F0225290 2131044486
F0225300 2131080917
F0225310 2131142175
F0225320 2131195034
F0225330 2131219622
F0225340 2131280873
F0225350 2131317785
F0225360 2131449289
F0225380 2131501011
F0225400 2131690240
F0225420 2131782872
F0225430 2131957460
F0225460 2132134958
F0225480 2132210344
F0225490 2132244416
F0225500 2132265351
F0225510 2132291338
F0225520 2132335652
F0225530 2132387247
F0225540 2132408866
F0225550 2132442463
F0225560 2132476557
F0225570 2132504979
F0225600 2132731274
F0225610 2132765641
F0225630 2132842155
F0225650 2133007841
F0225660 2133058385
F0225670 2133138979
F0225690 2133195302
F0225700 2133234786
F0225710 2133269710
F0225720 2133333100
F0225730 2133361283
F0225740 2133401204
F0225750 2133454711
F0225770 2133522698
F0225790 2133583088
F0225810 2133688957
F0225830 2133769183
F0225840 2133789399
F0225870 2133894183
F0225880 2133917411
F0225890 2133982375
F0225900 2134027686
F0225920 2134107936
F0225930 2134169663
F0225950 2134238099
F0225960 2134293576
F0225970 2134352484
F0225990 2134456214
F0226000 2134495781
F0226030 2134666758
F0226040 2134729836
F0226050 2134761842
F0226060 2134790383
F0226070 2134844418
F0226090 2134918981
F0226100 2134965246
F0226120 2135075825
F0226160 2135204659
F0226170 2135226321
F0226180 2135249631
F0226200 2135304547
F0226210 2135335780
F0226220 2135379063
F0226230 2135414341
F0226260 2135538527
F0226270 2135570789
F0226280 2135609164
F0226290 2135629696
F0226310 2135680207
F0226320 2135720865
F0226330 2135751960
F0226340 2135776021
F0226350 2135810007
F0226360 2135837462
F0226370 2135863014
F0226380 2135897721
F0226390 2135962795
F0226400 2136014603
F0226410 2136036740
F0226420 2136152317
F0226440 2136291626
F0226470 2136424421
F0226480 2136467884
F0226500 2136533208
F0226520 2136680529
F0226530 2136766495
F0226540 2136888950
F0226550 2136946255
F0226560 2136970604
F0226570 2137001335
F0226580 2137038076
F0226590 2137171087
F0226610 2137217212
F0226620 2137256834
F0226630 2137307257
F0226650 2137360384
F0226680 2137539568
F0226690 2137580626
F0226700 2137603672
F0226710 2137634388
F0226720 2137654941
F0226770 2137851764
F0226790 2137924405
F0226800 2137949517
F0226810 2137976078
F0226820 2138018047
F0226840 2138092598
F0226850 2138137067
F0226860 2138200095
F0226880 2138247988
F0226900 2138317818
F0226910 2138345708
F0226920 2138367827
F0226930 2138389810
F0226940 2138421341
F0226950 2138453345
F0226960 2138475645
F0226970 2138498694
F0226980 2138520239
F0227010 2138625881
F0227020 2138667975
F0227040 2138738930
F0227050 2138774050
F0227060 2138795487
F0227070 2138827573
F0227100 2138931567
F0227150 2139108293
F0227160 2139133717
F0227170 2139166009
F0227180 2139194750
F0227190 2139222087
F0227200 2139251135
F0227210 2139274356
F0227250 2139408531
F0227260 2139429929
F0227270 2139455987
F0227280 2139493014
F0227290 2139516885
F0227300 2139551340
F0227310 2139576495
F0227330 2139665915
F0227340 2139700777
F0227350 2139727814
F0227360 2139757788
F0227370 2139783052
F0227380 2139808623
F0227390 2139836776
F0227400 2139864611
F0227440 2139963958
F0227470 2140030965
F0227500 2140129976
F0227510 2140186752
F0227520 2140213621
F0227530 2140250152
F0227540 2140273143
F0227570 2140389050
F0227610 2140579392
F0227620 2140603180
F0227630 2140625558
F2100120 21000205439
F2100140 21000390042
F2100160 21000518993
F2100170 21000568739
F2100180 21000616017
F2100190 21000637541
F2100200 21000677219
F2100210 21000740582
F2100220 21000761675
F2100230 21000789900
F2100240 21000822328
F2100250 21000846110
F2100260 21000866253
F2100290 21000989879
F2100300 21001016751
F2100310 21001017655
F2100320 21001174787
F2100330 21001274533
F2100340 21001458698
F2100350 21001565663
F2100380 21002308126
F2100400 21002464307
F2100410 21002488632
F2100420 21002534839
F2100430 21002594376
F2100450 21002685189
F2100460 21002731233
F2100470 21002766654
F2100490 21002991131
F2100500 21003069353
F2100520 21003149018
F2100530 21003181772
F2100540 21003214395
F2100550 21003235413
F2100570 21003298809
F2100580 21003333382
F2100590 21003398248
F2100600 21003582224
F2100610 21003788123
F2100620 21003827973
F2100630 21003850760
F2100660 21003985755
F2100680 21004068720
F2100700 21004142562
F2100710 21004172847
F2100720 21004224990
F2100730 21004289049
F2100740 21004320448
F2100750 21004359464
F2100760 21004500486
F2100770 21004528587
F2100780 21004570226
F2100790 21004590016
F2100800 21004656826
F2100810 21004735612
F2100820 21004768660
F2100830 21004805809
F2100850 21005101729
F2100860 21005134477
F2100870 21005155786
F2100880 21005219082
F2100900 21005455362
F2100910 21005583229
F2100920 21005631074
F2100940 21005806803
F2100950 21005841291
F2100960 21005869046
F2100970 21005895165
F2100980 21005975442
F2100990 21006006533
F2101000 21006098265
F2101010 21006133488
F2101020 21006200823
F2101030 21006257414
F2101040 21006298878
F2101060 21006360253
F2101070 21006389258
F2101090 21006464492
F2101100 21006500343
F2101130 21006633473
F2101140 21006661836
F2101150 21006696773
F2101160 21006730038
F2101180 21006806088
F2101260 21007055012
F2101270 21007095944
F2101290 21007149244
F2101330 21007344063
F2101340 21007380232
F2101370 21007526339
F2101380 21007552836
F2101390 21007601419
F2101400 21007634809
F2101410 21007659231
F2101430 21007739179
F2101440 21007784478
F2101460 21007914706
F2101470 21007947207
F2101480 21007969473
F2101490 21008007371
F2101500 21008104507
F2101520 21008283583
F2101530 21008336164
F2101540 21008364168
F2101560 21008433567
F2101590 21008537565
F2101600 21008577052
F2101610 21008618091
F2101630 21008703268
F2101650 21008839185
F2101670 21008902173
F2101680 21008951321
F2101690 21008975356
F2101700 21009000876
F2101710 21009025341
F2101730 21009103920
F2101740 21009141174
F2101750 21009180250
F2101780 21009287910
F2101800 21009344098
F2101810 21009389002
F2101820 21009443901
F2101830 21009479723
F2101870 21009617769
F2101880 21009663504
F2101900 21009752197
F2101910 21009786682
F2101920 21009838082
F2101940 21009907818
F2101960 21009962871
F2101970 21010019794
F2101980 21010046665
F2102010 21010304052
F2102020 21010373910
F2102030 21010408615
F2102060 21010619141
F2102080 21010800780
F2102090 21010845600
F2102110 21010922512
F2102120 21010948738
F2102150 21011131576
F2102170 21011209030
F2102180 21011236274
F2102200 21011288066
F2102210 21011317307
F2102220 21011365769
F2102230 21011416931
F2102240 21011511003
F2102250 21011538621
F2102260 21011574795
F2102270 21011621176
F2102280 21011642023
F2102300 21011744768
F2102310 21011798069
F2102320 21011820202
F2102350 21011904812
F2102370 21011974913
F2102390 21012595938
F2102410 21012653090
F2102420 21012696936
F2102430 21012723212
F2102450 21012817226
F2102460 21012906963
F2102470 21012931465
F2102480 21012970715
F2102510 21013098391
F2102520 21013202695
F2102530 21013242468
F2102540 21013267667
F2102550 21013300831
F2102580 21013421298
F2102590 21013441362
F2102600 21013503202
F2102610 21013539136
F2102620 21013563916
F2102630 21013611163
F2102660 21013756822
F2102670 21013788120
F2102690 21013872083
F2102710 21013959125
F2102720 21013983932
F2102730 21014005787
F2102740 21014042000
F2102750 21014082210
F2102760 21014151214
F2102790 21014274165
F2102800 21014303665
F2102810 21014326843
F2102820 21014362750
F2102830 21014429556
F2102840 21014455298
F2102850 21014468724
F2102860 21014510023
F2102870 21014530887
F2102910 21014654138
F2102940 21014794715
F2102950 21014858329
F2102970 21014946223
F2102980 21015000340
F2102990 21015037355
F2103010 21015101634
F2103020 21015142477
F2100110 21015191755
F2103030 21015231824
F2103040 21015251235
F2103060 21015362431
F2103070 21015534969
F2103080 21015570376
F2103110 21015670440
F2103140 21015765112
F2103150 21015799736
F2103170 21015906264
F2103180 21015930551
F2103190 21016037867
F2103210 21016127825
F2103220 21016170635
F2103240 21016359522
F2103250 21016447961
F2103260 21016483024
F2103280 21016549692
F2103290 21016590650
F2103300 21016614482
F2103310 21016662609
F2103320 21016686928
F2103330 21016734668
F2103340 21016771754
F2103380 21016913324
F2103410 21016993973
F2103420 21017027293
F2103440 21017081192
F2103450 21017127999
F2103460 21017158033
F2103470 21017249589
F2103480 21017315185
F2103490 21017341119
F2103500 21017381680
F2103510 21017408055
F2103520 21017431246
F2103530 21017487617
F2103550 21017582320
F2103560 21017617337
F2103570 21017655280
F2103580 21017707350
F2103600 21017814908
F2103630 21018116506
F2103640 21018150258
F2103680 21018289183
F2103690 21018331254
F2103700 21018367423
F2103710 21018396863
F2103720 21018429867
F2103740 21018472446
F2103750 21018504454
F2103760 21018528887
F2103770 21018549444
F2103780 21018584094
F2103790 21018616273
F2103800 21018657455
F2103820 21018747405
F2103830 21018811724
F2103840 21018842724
F2103850 21018864884
F2103860 21018898883
F2103880 21018944079
F2103890 21018966750
F2103900 21019009145
F2103910 21019035753
F2103920 21019075378
F2103930 21019120614
F2103940 21019174254
F2103950 21019204166
F2103970 21019249455
F2103980 21019300184
F2104000 21019448176
F2104010 21019648986
F2104040 21019795575
F2104050 21019839634
F2104060 21019909147
F2104070 21019934315
F2104080 21020033990
F2104090 21020055180
F2100060 21020263470
F2104130 21020301287
F2104140 21020337859
F2104150 21020364701
F2104160 21020412682
F2104170 21020437621
F2104190 21020494762
F2104200 21020544331
F2104210 21020572598
F2104220 21020594308
F2104230 21020645138
F2104240 21020671340
F2104250 21020700858
F2104260 21020749819
F2104270 21020777532
F2104280 21020821118
F2104320 21020973963
F2104340 21021033635
F2104350 21021060960
F2104360 21021126217
F2104370 21021161784
F2104410 21021334088
F2104420 21021379286
F2104430 21021408375
F2104440 21021444739
F2104450 21021477314
F2104460 21021537026
F2104470 21021597599
F2104480 21021599380
F2104490 21021637764
F2104500 21021680963
F2104510 21021720018
F2104520 21021758120
F2104530 21021804111
F2104540 21021842076
F2104550 21021884592
F2104580 21022006621
F2104590 21022064333
F2104610 21022174626
F2104620 21022214330
F2104640 21022277791
F2104660 21022347223
F2104670 21022397340
F2104680 21022424652
F2104700 21022499123
F2104710 21022592995
F2104720 21022639364
F2104740 21022719279
F2104780 21022886914
F2104810 21022975705
F2104820 21023030381
F2104830 21023258748
F2104840 21023291035
F2104850 21023395491
F2104860 21023448893
F2104870 21023596278
F2104880 21023648866
F2104890 21023687360
F2104950 21024075222
F2104960 21024114227
F2104980 21024247969
F2104990 21024277270
F2105000 21024306436
F2105010 21024330010
F2105050 21024520033
F2105060 21024546256
F2105090 21024638144
F2105100 21024675699
F2105110 21024753372
F2105120 21024793004
F2105130 21024827396
F2105140 21024856695
F2105170 21024973996
F2105180 21025063258
F2105190 21025120915
F2105200 21025147258
F2105250 21025379122
F2105260 21025415221
F2105270 21025450440
F2105280 21025499838
F2105290 21025567050
F2105330 21025807884
F2105340 21025834362
F2105350 21025875434
F2105360 21025906090
F2105380 21025985666
F2105390 21026006913
F2105400 21026069503
F2105450 21026287313
F2105460 21026401500
F2105470 21026454976
F2105480 21026499731
F2105500 21026549303
F2105510 21026601391
F2105520 21026628673
F2105570 21026809513
F2105580 21026839280
F2105590 21026923715
F2105600 21026949110
F2105620 21027008825
F2105630 21027033175
F2105640 21027153444
F2105650 21027194154
F2105660 21027223199
F2105680 21027285035
F2105690 21027321444
F2105700 21027361100
F2105710 21027396469
F2105740 21027493267
F2105760 21027587011
F2105770 21027630989
F2105790 21027747438
F2105800 21027777059
F2105810 21027798421
F2105820 21027849106
F2105850 21027996518
F2105860 21028069308
F2105870 21028089898
F2105880 21028134198
F2105890 21028166538
F2105900 21028190937
F2105910 21028225242
F2105970 21028637261
F2105980 21028667219
F2106000 21028712918
F2106010 21028840569
F2106020 21028884463
F2106030 21028932403
F2106040 21028964909
F2106050 21029004978
F2106060 21029026290
F2106070 21029076316
F2106080 21029104778
F2106090 21029139573
F2106100 21029170254
F2106110 21029196213
F2106120 21029227656
F2106130 21029363187
F2106140 21029394791
F2106150 21029437216
F2106160 21029518226
F2106180 21029593974
F2100010 21029627816
F2106220 21029773777
F2106250 21029903481
F2106260 21029931007
F2106270 21029970302
F2106280 21030004122
F2106290 21030025604
F2106300 21030047514
F2106330 21030197673
F2106340 21030229277
F2106360 21030285127
F2106370 21030314497
F2106380 21030346881
F2106400 21030421615
F2106410 21030442818
F2106420 21030477252
F2106440 21030537510
F2106450 21030567231
F2106470 21030628833
F2106480 21030670018
F2106490 21030693085
F2106500 21030726308
F2106510 21030783967
F2106520 21030811149
F2106600 21031145538
F2106640 21031381117
F2106650 21031479521
F2106660 21031507289
F2106690 21031685843
F2106720 21032098277
F2106730 21032152477
F2106740 21032202360
F2106750 21032223416
F2106760 21032282143
F2106770 21032312518
F2106780 21032338902
F2106800 21032403615
F2106810 21032434074
F2106820 21032642586
F2106830 21032675051
F2106880 21032959813
F2106890 21033001197
F2106900 21033037030
F2106930 21033187526
F2106940 21033267182
F2106960 21033370897
F2106980 21033466029
F2100040 21033498729
F2106990 21033553616
F2107010 21033666326
F2107030 21033741516
F2107060 21033844731
F2107070 21033868766
F2107090 21033923165
F2107110 21033982967
F2107120 21034018770
F2107130 21034087463
F2107140 21034118634
F2107150 21034162314
F2107170 21034281261
F2107200 21034451210
F2107210 21034493661
F2107220 21034581794
F2107230 21034628604
F2107240 21034666588
F2107250 21034686929
F2107260 21034714820
F2107270 21034754178
F2107280 21034783751
F2107310 21035049009
F2107320 21035094765
F2107340 21035185655
F2107350 21035205928
F2107360 21035231945
F2107380 21035310486
F2107410 21035402284
F2107420 21035468396
F2107430 21035516604
F2107440 21035548282
F2107450 21035704228
F2107460 21035737959
F2107470 21035771130
F2107480 21035821220
F2107490 21035871892
F2107500 21035921780
F2107510 21035969288
F2107520 21036008048
F2107530 21036082595
F2107540 21036120658
F2107550 21036178484
F2107560 21036233344
F2107570 21036295258
F2107620 21036571653
F2107650 21036646579
F2107670 21036698942
F2107700 21036792308
F2107710 21036815473
F2107720 21036837821
F2107730 21036904454
F2107750 21036994970
F2107780 21037335272
F2107790 21037375046
F2107800 21037495243
F2107820 21037569889
F2107840 21037659444
F2107860 21037894941
F2107880 21037997748
F2107890 21038052185
F2107900 21038090697
F2107910 21038116144
F2107930 21038169535
F2107940 21038217249
F2107960 21038297681
F2108000 21038570316
F2108010 21038625544
F2108020 21038654345
F2108030 21038698584
F2108050 21038797754
F2108060 21038827048
F2108090 21038982218
F2108100 21039025869
F2108110 21039054500
F2108120 21039081011
F2108140 21039143074
F2108150 21039254989
F2108160 21039290110
F2108170 21039337005
F2108190 21039525125
F2108210 21039768354
F2108230 21039869761
F2108250 21040025946
F2108280 21040229688
F2108310 21040390098
F2108340 21040576416
F2108350 21040612194
F2108370 21040756548
F2108380 21040782606
F2108390 21040832727
F2108420 21040965381
F2108440 21041055875
F2108450 21041098410
F2108460 21041171744
F2108480 21041236861
F2108490 21041260144
F2108500 21041291596
F2108510 21041327898
F2108520 21041616015
F2108530 21041641256
F2108540 21041669846
F2108560 21041741103
F2108570 21041769961
F2108580 21041799844
F2108600 21041941720
F2108610 21041979658
F2108620 21042018341
F2108630 21042052628
F2108640 21042104743
F2108650 21042149080
F2108660 21042187203
F2108680 21042384440
F2108690 21042417085
F2108700 21042442833
F2108710 21042490569
F2108720 21042546643
F2108750 21042766669
F2108770 21042880292
F2108780 21042906063
F2108790 21042933000
F2108800 21042955288
F2108810 21042988114
F2108820 21043031915
F2108830 21043105130
F2108840 21043146359
F2108870 21043258485
F2108880 21043347085
F2108900 21043556987
F2108910 21043647474
F2108920 21043667583
F2108940 21043721006
F2108950 21043758618
F2108960 21043797859
F2108980 21043855585
F2108990 21043878487
F2109000 21043915818
F2109010 21043951054
F2109020 21043980579
F2109030 21044019951
F2109040 21044075802
F2109100 21044269959
F2109120 21044377546
F2109160 21044671100
F2109170 21044694358
F2109190 21044871263
F2109200 21044946634
F2109210 21044979213
F2109220 21045005582
F2109230 21045086544
F2109250 21045162919
F2109260 21045207090
F2109280 21045277538
F2109320 21045435726
F2109330 21045466493
F2109340 21045526573
F2109370 21045684687
F2109380 21045706973
F2109390 21045795067
F2109440 21046285437
F2109460 21046393157
F2109490 21046521871
F2109520 21046628463
F2109550 21046847943
F2109560 21046979825
F2109570 21047016285
F2109590 21047150405
F2109600 21047212649
F2109610 21047295987
F2109620 21047344336
F2109630 21047403949
F2109650 21047536347
F2109660 21047625364
F2109670 21047689911
F2109690 21047817244
F2109710 21047900545
F2109770 21048206698
F2109780 21048293289
F2109790 21048347984
F2109800 21048373855
F2109820 21048532603
F2109830 21048566294
F2109860 21048703389
F2109870 21048882203
F2109890 21048938211
F2109910 21048999916
F2109930 21049067985
F2109950 21049146349
F2109960 21049188000
F2109970 21049209858
F2109990 21049267031
F2110010 21049338616
F2110020 21049364168
F2110030 21049392056
F2110070 21049552767
F2110080 21049695991
F2110090 21049718321
F2110100 21049798975
F2110110 21049829889
F2110130 21049891548
F2110150 21049947767
F2110160 21049993221
F2110170 21050038945
F2110180 21050086231
F2110230 21050260427
F2110250 21050347930
F2110270 21050462826
F2110290 21050527044
F2110340 21050723146
F2110350 21050773123
F2110360 21050811546
F2110370 21050851634
F2110380 21050894717
F2110390 21050935922
F2110400 21050972301
F2110420 21051199198
F2110440 21051263285
F2110450 21051307461
F2110460 21051433895
F2110470 21051468453
F2110480 21051518488
F2110490 21051616048
F2110500 21051651172
F2110520 21051719711
F2110550 21051849555
F2110560 21051877182
F2110580 21052126829
F2110590 21052335557
F2110610 21052427339
F2110620 21052474666
F2110630 21052544333
F2110640 21052578412
F2110650 21052612052
F2110660 21052662593
F2110670 21052688382
F2110680 21052757019
F2110730 21052888812
F2110740 21052933218
F2110750 21052981929
F2110760 21053013837
F2110770 21053050919
F2110780 21053095814
F2110800 21053153242
F2110810 21053176059
F2110820 21053337473
F2110830 21053407863
F2110840 21053457435
F2110850 21053492811
F2110860 21053544326
F2110870 21053683353
F2110880 21053734735
F2110940 21053983331
F2110950 21054010007
F2110960 21054038157
F2110970 21054118461
F2110990 21054172391
F2111000 21054211342
F2111010 21054249050
F2111030 21054515046
F2111040 21054634875
F2111050 21054727552
F2111060 21054819206
F2111080 21054915163
F2111090 21054960619
F2111110 21055096583
F2111120 21055140976
F2111140 21055265727
F2111150 21055339750
F2111160 21055366476
F2111170 21055437010
F2111190 21055527709
F2111200 21055570964
F2111220 21055666316
F2111230 21055708556
F2111240 21055751391
F2111250 21055793984
F2111290 21056005927
F2111300 21056035782
F2111310 21056077020
F2111320 21056113932
F2111330 21056189536
F2111340 21056234361
F2111350 21056399834
F2111360 21056456912
F2111370 21056499445
F2111390 21056575758
F2111410 21056619202
F2111440 21056775720
F2111460 21056881135
F2111500 21057133300
F2111530 21057432975
F2111550 21057512577
F2111560 21057573487
F2111570 21057717564
F2111580 21057738922
F2111590 21057773179
F2111610 21057826341
F2111620 21057855393
F2111630 21057877747
F2111640 21057892705
F2111650 21057913945
F2111660 21057947196
F2111670 21057979066
F2111680 21058004631
F2111690 21058042779
F2111700 21058076331
F2111710 21058097571
F2111760 21058277279
F2111770 21058310547
F2111790 21058656473
F2111800 21058679035
F2111820 21058739426
F2111830 21058794322
F2111850 21058864402
F2111860 21058886124
F2111880 21058932109
F2111890 21058961505
F2111900 21058993279
F2111910 21059039580
F2111920 21059061455
F2111930 21059084432
F2111940 21059233721
F2111960 21059326699
F2111970 21059364959
F2111990 21059453462
F2112000 21059484021
F2100050 21059534330
F2112040 21059748371
F2112050 21059807512
F2112060 21059834418
F2112070 21059892755
F2112090 21059974940
F2112110 21060047316
F2112120 21060081325
F2112140 21060161286
F2100090 21060264677
F2112150 21060345201
F2112160 21060373883
F2112170 21060399724
F2112200 21060556078
F2112210 21060590540
F2112220 21060634134
F2112230 21060665641
F2112240 21060699454
F2112250 21060740343
F2112260 21060760539
F2112270 21060785855
F2112280 21060840399
F2112300 21060913887
F2112310 21060979936
F2112320 21061004967
F2112330 21061025778
F2112360 21061138385
F2112380 21061196575
F2112390 21061223276
F2112410 21061286961
F2112420 21061318234
F2112430 21061376440
F2112450 21061470057
F2112470 21061532804
F2112500 21061636288
F2112520 21061703239
F2112530 21061730180
F2112540 21061756236
F2112560 21061867145
F2112580 21061961854
F2112590 21061996097
F2112610 21062107810
F2112620 21062130748
F2112630 21062170509
F2112640 21062204681
F2112650 21062253771
F2112670 21062320810
F2112680 21062341728
F2112690 21062394000
F2112700 21062425695
F2112710 21062502472
F2112720 21062530359
F2112740 21062630071
F2112760 21062674171
F2112790 21062849602
F2112800 21062911524
F2112810 21062936705
F2112840 21063124046
F2112870 21063275672
F2112880 21063297545
F2112920 21063612186
F2112930 21063635184
F2112940 21063673838
F2112960 21063749445
F2112970 21063769906
F2112980 21063769907
F2112990 21063805124
F2113000 21063843655
F2113010 21063888114
F2113060 21064050680
F2113070 21064084329
F2113090 21064158024
F2113100 21064191778
F2113110 21064239577
F2113120 21064261894
F2113130 21064348034
F2113140 21064375111
F2113150 21064432199
F2113180 21064542774
F2113210 21064635350
F2113220 21064678249
F2113230 21064717642
F2113250 21064787628
F2113260 21064825372
F2113270 21064854191
F2113290 21064924515
F2113300 21065061310
F2113310 21065083844
F2113320 21065108810
F2113330 21065133048
F2113360 21065236060
F2113370 21065267968
F2113390 21065323226
F2113410 21065440925
F2113440 21065540794
F2113460 21065611005
F2113470 21065647197
F2113480 21065672198
F2113490 21065740633
F2113510 21065804494
F2113520 21065839493
F2113530 21065869306
F2113540 21065896415
F2113550 21065922807
F2113560 21065954099
F2113570 21065990703
F2113580 21066032757
F2113590 21066083515
F2113600 21066113272
F2113620 21066214259
F2113650 21066340439
F2113660 21066399650
F2113670 21066447451
F2113680 21066535681
F2113690 21066558814
F2113710 21066622165
F2113720 21066646320
F2113730 21066667153
F2113740 21066715225
F2113750 21066785201
F2113760 21066828510
F2113770 21066889968
F2113780 21066925297
F2113800 21067017895
F2113820 21067070204
F2113830 21067111953
F2113840 21067177208
F2113850 21067205280
F2113860 21067235735
F2113870 21067306718
F2113880 21067328830
F2113910 21067400395
F2113920 21067551793
F2113940 21067623206
F2113950 21067721065
F2114000 21068006223
F2114010 21068032167
F2114020 21068068141
F2114030 21068167459
F2114040 21068453785
F2114050 21068519280
F2114060 21068556568
F2114070 21068603999
F2114080 21068636088
F2114090 21068676157
F2114100 21068713803
F2114110 21068754384
F2114120 21068781543
F2114130 21068819862
F2114140 21068847580
F2114150 21068918117
F2114170 21069085026
F2114180 21069106615
F2114190 21069171298
F1200140 12000079823
F1200150 12000125974
F1200170 12000175087
F1200180 12000219152
F1200190 12000256896
F1200210 12000316254
F1200230 12000371042
F1200240 12000410418
F1200260 12000462054
F1200270 12000485143
F1200280 12000549513
F1200290 12000585929
F1200300 12000627754
F1200330 12000736585
F1200340 12000763198
F1200350 12000785601
F1200360 12000810943
F1200370 12000849972
F1200390 12000901957
F1200400 12000930207
F1200410 12000978496
F1200420 12000999853
F1200450 12001088262
F1200470 12001136171
F1200480 12001190123
F1200490 12001315665
F1200500 12001347706
F1200510 12001466662
F1200540 12001586156
F1200550 12001627266
F1200560 12001658148
F1200570 12001691975
F1200600 12001783159
F1200620 12001842479
F1200630 12001890849
F1200640 12001911990
F1200650 12001935374
F1200660 12001965024
F1200680 12002039179
F1200690 12002062426
F1200700 12002102616
F1200740 12002243002
F1200750 12002292361
F1200760 12002313868
F1200770 12002360300
F1200780 12002425779
F1200790 12002453428
F1200800 12002494177
F1200820 12002566733
F1200830 12002599027
F1200840 12002654636
F1200860 12002734960
F1200880 12002849456
F1200890 12002881725
F1200900 12003091974
F1200910 12003092594
F1200940 12003201428
F1200960 12003468658
F1200970 12003503337
F1200980 12003525231
F1200990 12003557188
F1201000 12003581207
F1201030 12003860852
F1201060 12004088889
F1201070 12004336751
F1201080 12004496827
F1201090 12004525473
F1201100 12004561877
F1201130 12004829886
F1201150 12005040303
F1201170 12005232196
F1201180 12005256300
F1201190 12005379917
F1201200 12005442115
F1201220 12005552118
F1201230 12005587559
F1201240 12005638933
F1201250 12005665748
F1201260 12005698639
F1201280 12005763565
F1201330 12006281991
F1201350 12006351822
F1200030 12006387723
F1201370 12006562097
F1201380 12006721763
F1201390 12006821993
F1201400 12007097688
F1201410 12007148386
F1201430 12007240850
F1201440 12007289616
F1201450 12007332443
F1201460 12007432952
F1201480 12007540072
F1201490 12007596510
F1201520 12007688402
F1201540 12007777259
F1201550 12007868772
F1201580 12008033488
F1201600 12008140873
F1201610 12008165769
F1201620 12008199278
F1201660 12008353158
F1201670 12008378704
F1201680 12008427468
F1201690 12008475144
F1201700 12008519920
F1201710 12008549944
F1201720 12008588265
F1201730 12008677831
F1201740 12008704036
F1201750 12008769691
F1201760 12008805327
F1201770 12008844600
F1201800 12008943443
F1201810 12008964367
F1201840 12009045183
F1201860 12009149952
F1201870 12009187315
F1201880 12009231483
F1201890 12009278020
F1201900 12009311551
F1201920 12009374947
F1201930 12009424267
F1201940 12009475890
F1201950 12009496490
F1201970 12009611514
F1202000 12009787809
F1202010 12009830243
F1202030 12010022121
F1202040 12010051337
F1202050 12010079285
F1202080 12010161530
F1202100 12010213294
F1202150 12010364020
F1202160 12010388747
F1202170 12010435763
F1202180 12010436001
F1202200 12010549086
F1202210 12010571070
F1202220 12010603360
F1202230 12010651937
F1202250 12010809728
F1202260 12010887076
F1202270 12010925265
F1202280 12011082750
F1202290 12011153571
F1200060 12011187495
F1202300 12011219379
F1202310 12011263463
F1202330 12011345279
F1202340 12011370359
F1202350 12011391069
F1202360 12011455916
F1202370 12011485923
F1202390 12011550585
F1202400 12011708607
F1202420 12011872291
F1202440 12011936337
F1202450 12012007944
F1202460 12012035367
F1202470 12012060417
F1202480 12012087867
F1202490 12012134675
F1202500 12012157536
F1202510 12012191084
F1202520 12012216306
F1202540 12012312888
F1202550 12012358816
F1202560 12012402597
F1202570 12012424988
F1202580 12012452240
F1202590 12012551342
F1202600 12012579529
F1202610 12012658900
F1202620 12012700606
F1202630 12012723234
F1202640 12012770408
F1202660 12012828921
F1202670 12012849474
F1202680 12012888548
F1202690 12012914843
F1202700 12012940297
F1202710 12012965930
F1202730 12013063656
F1202750 12013118937
F1202800 12013509341
F1202810 12013538105
F1202820 12013558952
F1202840 12013658189
F1202850 12013820727
F1202860 12013882012
F1202870 12013915348
F1202890 12013989703
F1202900 12014042831
F1202910 12014063485
F1202920 12014093517
F1202940 12014213230
F1202960 12014287950
F1202970 12014348175
F1202980 12014372818
F1202990 12014383705
F1203000 12014405372
F1203020 12014460101
F1203040 12014556717
F1203050 12014620329
F1203080 12014748724
F1203090 12014768765
F1203110 12014820003
F1203120 12014873556
F1203130 12014906545
F1203140 12015007249
F1203150 12015039762
F1203160 12015070194
F1203170 12015139028
F1203180 12015190062
F1203190 12015227602
F1203200 12015271918
F1203210 12015298034
F1203230 12015377225
F1200130 12015445640
F1203250 12015493600
F1203260 12015522034
F1203270 12015561929
F1203300 12015674655
F1203310 12015708559
F1203320 12015732490
F1203350 12015825000
F1203360 12015862554
F1203370 12015896296
F1203380 12016005222
F1203410 12016120571
F1203430 12016195741
F1203480 12016530323
F1203510 12016766801
F1203520 12016790492
F1203530 12016810705
F1203560 12016976627
F1203570 12017039153
F1203580 12017095048
F1203590 12017345950
F1203610 12017419047
F1203620 12017444464
F1203640 12017591431
F1203670 12017886608
F1203680 12018041284
F1203690 12018088353
F1203740 12018354672
F1203750 12018407810
F1203760 12018431454
F1203810 12018697864
F1203820 12018724365
F1200080 12018754656
F1203830 12019014662
F1203850 12019153349
F1203860 12019205384
F1203870 12019236727
F1203880 12019345305
F1203910 12019542919
F1203920 12019690024
F1203930 12019821835
F1203940 12019855312
F1203950 12019931660
F1203960 12019991313
F1203980 12020145604
F1204000 12020468378
F1204020 12020552383
F1204030 12020675711
F1204040 12020711062
F1204050 12020748454
F1204060 12020834975
F1204090 12021342656
F1204100 12021495805
F1204110 12021668639
F1204120 12021690699
F1204130 12021789640
F1204150 12021880992
F1204160 12021938571
F1204170 12021966882
F1204180 12022101069
F1204190 12022141872
F1204200 12022235364
F1204210 12022305691
F1204220 12022351798
F1204230 12022445151
F1204250 12022526741
F1204260 12022547984
F1204290 12022719119
F1204310 12022890793
F1204320 12022946608
F1204330 12022970082
F1204340 12022998720
F1204350 12023020095
F1204360 12023078107
F1204370 12023105300
F1204380 12023276284
F1204400 12023325704
F1204410 12023346826
F1204420 12023425506
F1204430 12023510528
F1204440 12023541171
F1204450 12023637713
F1204480 12024259278
F1204490 12024293408
F1204500 12024343133
F1204510 12024370801
F1204530 12024477220
F1204540 12024498890
F1204560 12024658020
F1204570 12024740612
F1204580 12024788366
F1204590 12024815075
F1204600 12024891111
F1204610 12024929845
F1204630 12025048537
F1204640 12025089135
F1204650 12025169171
F1204660 12025194384
F1204670 12025246321
F1204680 12025299185
F1204690 12025356856
F1204700 12025363426
F1204720 12025441249
F1204730 12025470302
F1204740 12025552723
F1204750 12025573563
F1204760 12025629699
F1204770 12025680969
F1204780 12025727883
F1204790 12025769786
F1204800 12025884193
F1204810 12025932431
F1204840 12026132031
F1204880 12026313792
F1204920 12026526646
F1204930 12026558947
F1204940 12026599290
F1204950 12026683271
F1204960 12026727974
F1204970 12026779948
F1204990 12026854850
F1205000 12026902773
F1205010 12026952729
F1205020 12026997449
F1205040 12027058533
F1205070 12027200291
F1205080 12027356111
F1205110 12027501592
F1205120 12027525360
F1205150 12027735666
F1205160 12027804138
F1205170 12027833642
F1205180 12027907564
F1205190 12027985596
F1205200 12028014498
F1205210 12028054852
F1205250 12028386447
F1205290 12028633388
F1205340 12028810078
F1205360 12028896769
F1205370 12028925117
F1205380 12028947722
F1205390 12028967990
F1205400 12028993983
F1205420 12029101326
F1205440 12029147373
F1205450 12029197279
F1205460 12029295437
F1205480 12029424210
F1205490 12029456634
F1205500 12029492629
F1205520 12029553951
F1205540 12029607285
F1205550 12029642190
F1205560 12029727300
F1205570 12029885809
F1205580 12029933214
F1205590 12029953532
F1205610 12030148780
F1205620 12030176268
F1205640 12030241555
F1205650 12030270049
F1205660 12030472702
F1205680 12030532042
F1205700 12030587935
F1205710 12030613341
F1205720 12030639449
F1205730 12030670756
F1205740 12030717742
F1205780 12030854437
F1205800 12030948807
F1205810 12031009388
F1205820 12031105214
F1205830 12031168849
F1205840 12031212626
F1205850 12031241030
F1205860 12031265332
F1205890 12031457115
F1205900 12031511308
F1205910 12031541749
F1205920 12031582307
F1205930 12031693104
F1205940 12031750985
F1205960 12032020527
F1206010 12032266326
F1206020 12032421529
F1206030 12032449181
F1206050 12032538722
F1206060 12032569166
F1206070 12032602238
F1206080 12032631271
F1206110 12032847909
F1206120 12032900569
F1206130 12032932142
F1206140 12032960675
F1206150 12033001427
F1206190 12033154403
F1206200 12033305897
F1206210 12033346029
F1206220 12033387026
F1206240 12033514330
F1206250 12033554507
F1206260 12033575197
F1206270 12033632005
F1206290 12033804293
F1206310 12033929749
F1206320 12034005356
F1206330 12034241811
F1206340 12034288843
F1206360 12034391383
F1206370 12034476411
F1206400 12034585668
F1206410 12034608838
F1206420 12034641041
F1206430 12034674050
F1206450 12034734753
F1206460 12034761552
F1206470 12034782066
F1206490 12034951639
F1206500 12035004859
F1206510 12035058178
F1206530 12035296047
F1206550 12035349285
F1206570 12035433108
F1206580 12035464353
F1206600 12035559026
F1206610 12035616810
F1206620 12035660786
F1200090 12035686103
F1206640 12035745306
F1206650 12035764100
F1206680 12035903916
F1206690 12035944791
F1206700 12035970913
F1206720 12036067165
F1206730 12036089157
F1206750 12036147965
F1206770 12036210170
F1200120 12036240165
F1206790 12036343640
F1206800 12036417510
F1206820 12036556313
F1206860 12036812248
F1206870 12036843307
F1206880 12036867650
F1206930 12037136809
F1206950 12037221166
F1206960 12037322411
F1206970 12037434509
F1206990 12037713086
F1207000 12037801939
F1207010 12038324586
F1207040 12038690229
F1207050 12038750649
F1207070 12038822417
F1207090 12039167336
F1207100 12039395291
F1207120 12039576131
F1207130 12039688516
F1207140 12039725448
F1207160 12039846621
F1207180 12039952770
F1207190 12040029647
F1207200 12040071934
F1207210 12040118357
F1207220 12040155143
F1207230 12040219700
F1207240 12040316912
F1207250 12040359326
F1207260 12040477122
F1207270 12040541987
F1207290 12040696429
F1207300 12040795493
F1200050 12040935545
F1207320 12040959271
F1207330 12041200986
F1207340 12041236658
F1207360 12041401429
F1207370 12041429212
F1207380 12041527697
F1207410 12041827405
F1207420 12042013057
F1207430 12042068356
F1207440 12042177430
F1207450 12042218681
F1207460 12042259650
F1207480 12042340964
F1207500 12042395656
F1207510 12042489348
F1207520 12042522027
F1207540 12042821136
F1207550 12042859391
F1207560 12042921678
F1207580 12043320653
F1207590 12043370641
F1207600 12043407000
F1207610 12043453656
F1207630 12043569379
F1207640 12043608241
F1207650 12043636516
F1207660 12043678667
F1207670 12043893745
F1207680 12043917669
F1207690 12043976145
F1207710 12044059785
F1207730 12044134571
F1207750 12044288683
F1207770 12044455517
F1207790 12044645104
F1207800 12044796637
F1207810 12044844069
F1207820 12044866655
F1207840 12044928813
F1207850 12044990219
F1207860 12045027800
F1207870 12045058400
F1207880 12045086912
F1207900 12045149025
F1207910 12045181066
F1207940 12045263984
F1207950 12045298758
F1207970 12045365351
F1208010 12045459287
F1208020 12045515046
F1208030 12045541557
F1208080 12045764235
F1208090 12045799293
F1208110 12045966287
F1208120 12045997258
F1208130 12046019067
F1208140 12046183427
F1208150 12046329373
F1208160 12046497208
F1208170 12046546198
F1208180 12046569331
F1208190 12046618852
F1208210 12046683590
F1208220 12046710703
F1208250 12046825695
F1208260 12046849070
F1208270 12046925875
F1208280 12047010077
F1208300 12047128401
F1208310 12047165011
F1208320 12047189687
F1208330 12047225830
F1208360 12047348606
F1208390 12047443095
F1208410 12047486002
F1208420 12047518762
F1208430 12047547886
F1208440 12047572842
F1208450 12047600131
F1208460 12047632977
F1208470 12047667346
F1208480 12047703556
F1208490 12047745185
F1208500 12047766635
F1208510 12047793014
F1208540 12047941930
F1208560 12047998538
F1208570 12048065066
F1208580 12048091436
F1208590 12048122822
F1208600 12048151020
F1208610 12048202234
F1208620 12048248473
F1208630 12048277917
F1208670 12048449934
F1208680 12048509731
F1208700 12048565559
F1208710 12048601747
F1208720 12048696636
F1208730 12048718644
F1208740 12048755022
F1208750 12048798278
F1208760 12048843796
F1208800 12048943594
F1208810 12048966317
F1208840 12049071094
F1208880 12049185012
F1208900 12049247492
F1208930 12049357808
F1208940 12049383971
F1208950 12049407650
F1208970 12049473980
F1208980 12049499512
F1208990 12049525079
F1209000 12049559659
F1209020 12049782269
F1209050 12049837851
F1209060 12049864232
F1209080 12049960169
F1209090 12050002636
F1209100 12050086737
F1209110 12050116785
F1209120 12050236752
F1209140 12050289292
F1209350 12050293361
F1209150 12050335258
F1209170 12050397356
F1209180 12050421387
F1209190 12050449244
F1209200 12050479606
F1209220 12050571790
F1209230 12050611018
F1209250 12050679595
F1209260 12050707478
F1209300 12050813987
F1209330 12050912322
F1209340 12050938597
F1209360 12051024252
F1209390 12051144781
F1209400 12051166854
F1209410 12051203822
F1209420 12051257188
F1209440 12051306380
F1209450 12051329446
F1209460 12051376577
F1209470 12051442312
F1209490 12051503318
F1209540 12051719460
F1209550 12051750647
F1209560 12051860613
F1209570 12051884127
F1209580 12051918164
F1209590 12051948108
F1209600 12051993872
F1209610 12052016601
F1209620 12052068692
F1209630 12052099151
F1209640 12052127990
F1209650 12052155320
F1209670 12052219921
F1209680 12052269921
F1209700 12052333043
F1209740 12052446037
F1209760 12052526705
F1209770 12052555020
F1209780 12052585123
F1209790 12052639544
F1209800 12052666275
F1209810 12052690851
F1209830 12052733971
F1209840 12052756058
F1209850 12052857435
F1209870 12052919033
F1209880 12052985534
F1209890 12053008298
F1209900 12053051299
F1209910 12053099800
F1209940 12053229108
F1209950 12053249441
F1209970 12053309992
F1210030 12053558743
F1210040 12053593829
F1210060 12053746427
F1210090 12053842798
F1210100 12053879785
F1210110 12053912439
F1210150 12054056806
F1210180 12054143360
F1210190 12054171327
F1210200 12054202076
F1210240 12054341512
F1210260 12054401263
F1210270 12054461724
F1210280 12054484801
F1210290 12054506970
F1210300 12054532333
F1210310 12054575730
F1210320 12054600868
F1210330 12054631563
F1210340 12054656929
F1210350 12054690097
F1210360 12054718223
F1210370 12054760508
F1210410 12054966076
F1210420 12055010246
F1210460 12055148934
F1210470 12055172544
F1210500 12055264957
F1210510 12055291497
F1210520 12055322717
F1210530 12055371401
F1210540 12055395684
F1210550 12055444760
F1210560 12055466921
F1210570 12055488139
F1210580 12055516650
F1210600 12055680617
F1210610 12055719013
F1210630 12055792781
F1210640 12055813427
F1210660 12055920936
F1210670 12055954530
F1210680 12055980258
F1210690 12056009695
F1210730 12056146422
F1210740 12056196621
F1210750 12056278598
F1210760 12056303702
F1210770 12056327335
F1210790 12056441605
F1210800 12056478814
F1210810 12056519884
F1210820 12056532459
F1210830 12056570282
F1210840 12056672574
F1210850 12056704809
F1210860 12056737506
F1210870 12056774409
F1210880 12056802594
F1210890 12056842321
F1210900 12056872293
F1210910 12056897188
F1210920 12056920451
F1210940 12056975895
F1210960 12057098489
F1210970 12057164786
F1210980 12057187428
F1210990 12057219963
F1211000 12057253923
F1211010 12057275021
F1211020 12057337486
F1211030 12057357710
F1211040 12057426223
F1211050 12057478731
F1211060 12057534766
F1211090 12057635481
F1211120 12057826781
F1211130 12057849769
F1211140 12057889876
F1211150 12057912195
F1211160 12057946286
F1211180 12058008310
F1211190 12058043818
F1211200 12058074824
F1211230 12058312168
F1211240 12058334642
F1211260 12058417583
F1211270 12058499788
F1211290 12058609735
F1211300 12058681251
F1211310 12058705245
F1211320 12058725454
F1211330 12058785681
F1211340 12058806392
F1211350 12058827115
F1211420 12059117258
F1211440 12059169680
F1211450 12059219303
F1211460 12059250098
F1211470 12059276900
F1211480 12059319943
F1211490 12059355654
F1211510 12059449596
F1211520 12059498556
F1211530 12059590934
F1211540 12059613638
F1211550 12059636307
F1211560 12059659165
F1211580 12059822822
F1211590 12059969008
F1211600 12060161070
F1211610 12060409782
F1211620 12060466083
F1211660 12060593819
F1211670 12060658080
F1211680 12060704943
F1211690 12060736019
F1211710 12060786714
F1200070 12060814216
F1211720 12060846320
F1211740 12060948427
F1211750 12060981833
F1211760 12061004342
F1211770 12061035497
F1211780 12061065246
F1211790 12061095642
F1211810 12061210425
F1211820 12061244917
F1211830 12061303732
F1211840 12061395567
F1211860 12061662867
F1211870 12061765131
F1211880 12061806259
F1211890 12061843921
F1211920 12061942873
F1211930 12061974043
F1211940 12062005280
F1211950 12062041478
F1211960 12062069644
F1211970 12062101973
F1211990 12062167224
F1212000 12062217123
F1212050 12062451195
F1212060 12062471830
F1212070 12062502265
F1212080 12062539135
F1212090 12062566803
F1212110 12062672831
F1212130 12062750480
F1212140 12062790151
F1212150 12062838140
F1212170 12062935495
[truncated: 346,780 more chars]
